# Supplementary material for: Research trend of circulating tumor DNA associated with breast cancer from 2012 to 2021: A bibliometric analysis
Source: Front Oncol. 2023 Jan 13;12:1090503. doi: 10.3389/fonc.2022.1090503 (PMC9880534; doi:10.3389/fonc.2022.1090503)
Supplement: Supplementary file 2 [file DataSheet_2.zip]

Archive with 3 entries (2 files):
- Supplementary Data/
- Supplementary Data/download_1-500.txt
- Supplementary Data/download_501-739.txt
