# Supplementary material for: Research trend of circulating tumor DNA associated with breast cancer from 2012 to 2021: A bibliometric analysis
Source: Front Oncol. 2023 Jan 13;12:1090503. doi: 10.3389/fonc.2022.1090503 (PMC9880534; doi:10.3389/fonc.2022.1090503)
Supplement: Supplementary file 2 [file DataSheet_2.zip › Supplementary Data/download_1-500.txt]

FN Clarivate Analytics Web of Science
VR 1.0
PT J
AU Wan, JCM
   Mughal, TI
   Razavi, P
   Dawson, SJ
   Moss, EL
   Govindan, R
   Tan, IB
   Yap, YS
   Robinson, WA
   Morris, CD
   Besse, B
   Bardelli, A
   Tie, J
   Kopetz, S
   Rosenfeld, N
AF Wan, Jonathan Chee Ming
   Mughal, Tariq Imdadali
   Razavi, Pedram
   Dawson, Sarah-Jane
   Moss, Esther Louise
   Govindan, Ramaswamy
   Tan, Iain Beehuat
   Yap, Yoon-Sim
   Robinson, William Allen
   Morris, Clive Dylan
   Besse, Benjamin
   Bardelli, Alberto
   Tie, Jeanne
   Kopetz, Scott
   Rosenfeld, Nitzan
TI Liquid biopsies for residual disease and recurrence
SO MED
LA English
DT Article
ID CIRCULATING TUMOR DNA; ACUTE LYMPHOBLASTIC-LEUKEMIA; CELL-FREE DNA;
   CANCER-PATIENTS; GUIDED THERAPY; STANDARD-RISK; BREAST-CANCER;
   LUNG-CANCER; UKALL 2003; FETAL DNA
AB Detection of minimal residual disease in patients with cancer, who are in complete remission with no cancer cells detectable, has the potential to improve recurrence-free survival through treatment selection. Studies analyzing circulating tumor DNA (ctDNA) in patients with solid tumors suggest the potential to accurately predict and detect relapse, enabling treatment strategies that may improve clinical outcomes. Over the past decade, assays for ctDNA detection in plasma samples have steadily increased in sensitivity and specificity. These are applied for the detection of residual disease after treatment and for earlier detection of recurrence. Novel clinical trials are now assessing how assays for "residual disease and recurrence" (RDR) may influence current treatment paradigms and potentially change the landscape of risk classification for cancer recurrence. In this review, we appraise the progress of RDR detection using ctDNA and consider the emerging role of liquid biopsy in the monitoring and management of solid tumors.
C1 [Wan, Jonathan Chee Ming; Razavi, Pedram] Mem Sloan Kettering Canc Ctr, Dept Med, New York, NY 10065 USA.
   [Mughal, Tariq Imdadali] Tufts Univ, Sch Med, Boston, MA 02111 USA.
   [Mughal, Tariq Imdadali] Univ Buckingham, Buckingham MK18 1EG, England.
   [Dawson, Sarah-Jane; Tie, Jeanne] Peter MacCallum Canc Ctr, Melbourne, Vic 3000, Australia.
   [Moss, Esther Louise] Univ Leicester, Coll Life Sci, Leicester Canc Res Ctr, Leicester LE1 7RH, Leics, England.
   [Moss, Esther Louise] Univ Hosp Leicester NHS Trust, Leicester Gen Hosp, Dept Gynaecol Oncol, Leicester LE5 4PW, Leics, England.
   [Govindan, Ramaswamy] Washington Univ, St Louis, MO 63110 USA.
   [Tan, Iain Beehuat; Yap, Yoon-Sim] Natl Canc Ctr Singapore, Div Med Oncol, Singapore 169610, Singapore.
   [Robinson, William Allen] Univ Colorado, Canc Ctr, Anschutz Canc Pavilion, Aurora, CO 80045 USA.
   [Morris, Clive Dylan; Rosenfeld, Nitzan] Inivata, Cambridge CB22 3FH, England.
   [Besse, Benjamin] Inst Gustave Roussy, Canc Ctr, Dept Canc Med, F-94805 Villejuif, France.
   [Bardelli, Alberto] FPO IRCCS, Candiolo Canc Inst, I-10060 Candiolo To, Italy.
   [Bardelli, Alberto] Univ Turin, Dept Oncol, I-10060 Candiolo To, Italy.
   [Tie, Jeanne] Walter & Eliza Hall Inst Med Res, Parkville, Vic 3052, Australia.
   [Kopetz, Scott] Univ Texas MD Anderson Canc Ctr, Houston, TX 77030 USA.
   [Rosenfeld, Nitzan] Univ Cambridge, Canc Res UK Cambridge Inst, Cambridge CB2 0RE, England.
   [Rosenfeld, Nitzan] Canc Res UK Cambridge Ctr, Cambridge CB2 0RE, England.
RP Rosenfeld, N (通讯作者)，Inivata, Cambridge CB22 3FH, England.; Rosenfeld, N (通讯作者)，Univ Cambridge, Canc Res UK Cambridge Inst, Cambridge CB2 0RE, England.; Rosenfeld, N (通讯作者)，Canc Res UK Cambridge Ctr, Cambridge CB2 0RE, England.
EM nitzan.rosenfeld@cruk.cam.ac.uk
RI Kopetz, Scott/AAC-1387-2019
OI Kopetz, Scott/0000-0001-9647-3416; Dawson,
   Sarah-Jane/0000-0002-8276-0374; Yap, Yoon-Sim/0000-0002-0347-5066; Wan,
   Jonathan/0000-0003-0001-1802; Moss, Esther/0000-0002-2650-0172
FU Inivata, Inc.; Research Triangle Park, NC, USA; FONDAZIONE AIRC [21091];
   AIRC [21923, 22795]; Cancer Research UK [A26825, A28223]; FC AECC
   [GEACC18004TAB]
FX This review is based on a series of clinical advisory meetings that took
   place in October and November 2020, supported by funding from Inivata,
   Inc., Research Triangle Park, NC, USA. The research leading to these
   results has received funding from the following: FONDAZIONE AIRC under 5
   per Mille 2018 -ID. 21091 program -P.I. Bardelli Alberto (A.B.); AIRC
   under IG 2018 -ID. 21923 project -P.I. Bardelli Alberto (A.B.); and the
   International Accelerator Award, ACRCelerate, jointly funded by Cancer
   Research UK (A26825 and A28223), FC AECC (GEACC18004TAB), and AIRC
   (22795) (A.B.).
CR Abbosh C, 2020, CANCER RES, V80, DOI 10.1158/1538-7445.AM2020-CT023
   Abbosh C, 2017, NATURE, V545, P446, DOI 10.1038/nature22364
   Adalsteinsson VA, 2017, NAT COMMUN, V8, DOI 10.1038/s41467-017-00965-y
   Araujo DV, 2019, GENOME MED, V11, DOI 10.1186/s13073-019-0634-x
   Aroldi F, 2020, BRIT J CANCER, V122, P45, DOI 10.1038/s41416-019-0621-4
   Australian New Zealand Clinical Trials Registry, 2020, CIRC TUM DNA AN INF
   Avanzini S, 2020, SCI ADV, V6, DOI 10.1126/sciadv.abc4308
   Azad TD, 2020, GASTROENTEROLOGY, V158, P494, DOI 10.1053/j.gastro.2019.10.039
   Bassan R, 2009, BLOOD, V113, P4153, DOI 10.1182/blood-2008-11-185132
   Behjati S, 2013, ARCH DIS CHILDHOOD-E, V98, P236, DOI 10.1136/archdischild-2013-304340
   Bettegowda C, 2014, SCI TRANSL MED, V6, DOI 10.1126/scitranslmed.3007094
   Birkenkamp-Demtroder K, 2018, EUR UROL, V73, P535, DOI 10.1016/j.eururo.2017.09.011
   BRADSTOCK KF, 1981, LEUKEMIA RES, V5, P301, DOI 10.1016/0145-2126(81)90002-3
   Bratman SV, 2020, NAT CANCER, V1, P873, DOI 10.1038/s43018-020-0096-5
   Bray F, 2018, CA-CANCER J CLIN, V68, P394, DOI 10.3322/caac.21492
   Cescon DW, 2020, NAT CANCER, V1, P276, DOI 10.1038/s43018-020-0043-5
   Chabon JJ, 2020, NATURE, V580, P245, DOI 10.1038/s41586-020-2140-0
   Chan ATC, 2018, J CLIN ONCOL, V36, P3091, DOI 10.1200/JCO.2018.77.7847
   Chan KCA, 2017, NEW ENGL J MED, V377, P513, DOI [10.1056/NEJMoa1701717, 10.1056/nejmoa1701717]
   Chaudhuri AA, 2017, CANCER DISCOV, V7, P1394, DOI 10.1158/2159-8290.CD-17-0716
   Chen KZ, 2019, CLIN CANCER RES, V25, P7058, DOI 10.1158/1078-0432.CCR-19-1213
   Christensen E, 2019, J CLIN ONCOL, V37, DOI 10.1200/JCO.18.02052
   Clinicaltrials.gov, 2020, TRIAL US CTDNA BLOOD
   Clinicaltrials.gov, 2020, BESPOKE STUD CTDNA G
   ClinicalTrials.gov, 2021, CDK 4 6 INH RIB ADJ
   ClinicalTrials.gov, 2021, BESPOKE STUD CTDNA G
   ClinicalTrials.gov, 2021, EFF SAF COMP NIR PLA
   ClinicalTrials.gov, 2021, PHAS 3 STUD DET EFF
   Clinicaltrials.gov, 2020, ADJ DURV EARL STAG N
   ClinicalTrials.gov, 2021, IND TREATM TREAT PAT
   Cohen JD, 2018, SCIENCE, V359, P926, DOI 10.1126/science.aar3247
   Coombes RC, 2019, CLIN CANCER RES, V25, P4255, DOI 10.1158/1078-0432.CCR-18-3663
   Cristiano S, 2019, NATURE, V570, P385, DOI 10.1038/s41586-019-1272-6
   Dawson SJ, 2013, NEW ENGL J MED, V368, P1199, DOI 10.1056/NEJMoa1213261
   Della Starza I, 2019, FRONT ONCOL, V9, DOI 10.3389/fonc.2019.00726
   Diehl F, 2005, P NATL ACAD SCI USA, V102, P16368, DOI 10.1073/pnas.0507904102
   Diehl F, 2008, NAT MED, V14, P985, DOI 10.1038/nm.1789
   Douville C, 2018, P NATL ACAD SCI USA, V115, P1871, DOI 10.1073/pnas.1717846115
   Dressman D, 2003, P NATL ACAD SCI USA, V100, P8817, DOI 10.1073/pnas.1133470100
   Dudley JC, 2019, CANCER DISCOV, V9, P500, DOI 10.1158/2159-8290.CD-18-0825
   DYNAMIC-III, 2020, CIRC TUM DNA AN INF
   Earl HM, 2019, LANCET, V393, P2599, DOI 10.1016/S0140-6736(19)30650-6
   Forshew T, 2012, SCI TRANSL MED, V4, DOI 10.1126/scitranslmed.3003726
   Gale D, 2021, J CLIN ONCOL, V39, DOI 10.1200/JCO.2021.39.15_suppl.8517
   Gale D, 2018, PLOS ONE, V13, DOI 10.1371/journal.pone.0194630
   Garcia-Murillas I, 2019, JAMA ONCOL, V5, P1473, DOI 10.1001/jamaoncol.2019.1838
   Garcia-Murillas I, 2015, SCI TRANSL MED, V7, DOI [10.1126/scitranslmed.aab0021, 10.1126/scitranslmed.aac7551]
   Giebel S, 2019, BONE MARROW TRANSPL, V54, P798, DOI 10.1038/s41409-018-0373-4
   Gill AB, 2020, CANCERS, V12, DOI 10.3390/cancers12123493
   Gokbuget N, 2018, BLOOD, V131, P1522, DOI 10.1182/blood-2017-08-798322
   Gokbuget N, 2012, BLOOD, V120, P1868, DOI 10.1182/blood-2011-09-377713
   Goicoechea I, 2021, BLOOD, V137, P49, DOI 10.1182/blood.2020006731
   HAGENBEEK A, 1985, EUR J CANCER CLIN ON, V21, P389, DOI 10.1016/0277-5379(85)90139-7
   Hagerty BL., 2021, DIS COLON RECTUM, DOI [10.1101/2021.09.02.21262816v1, DOI 10.1101/2021.09.02.21262816V1]
   Heider K., 2021, CTDNA DETECTION PERS, DOI [10.1101/2021.06.01, DOI 10.1101/2021.06.01]
   Heider K, 2020, CLIN CHEM, V66, P697, DOI 10.1093/clinchem/hvaa050
   Henriksen TV, 2020, MOL ONCOL, V14, P1670, DOI 10.1002/1878-0261.12729
   Ignatiadis M, 2021, NAT REV CLIN ONCOL, V18, P297, DOI 10.1038/s41571-020-00457-x
   Im YR, 2021, TRENDS CANCER, V7, P283, DOI 10.1016/j.trecan.2020.11.001
   Jamal-Hanjani M, 2016, ANN ONCOL, V27, P862, DOI 10.1093/annonc/mdw037
   Kasi PM, 2020, ANN ONCOL, V31, pS459, DOI 10.1016/j.annonc.2020.08.630
   Kasi P, 2020, J IMMUNOTHER CANCER, V8, pA13, DOI 10.1136/jitc-2020-SITC2020.0024
   Kimura H, 2006, CLIN CANCER RES, V12, P3915, DOI 10.1158/1078-0432.CCR-05-2324
   Kinde I, 2011, P NATL ACAD SCI USA, V108, P9530, DOI 10.1073/pnas.1105422108
   Kurtz DM, 2021, NAT BIOTECHNOL, V39, P1537, DOI 10.1038/s41587-021-00981-w
   Kurtz DM, 2019, CELL, V178, P699, DOI 10.1016/j.cell.2019.06.011
   Leal A, 2020, NAT COMMUN, V11, DOI 10.1038/s41467-020-14310-3
   Lee B, 2018, J CLIN ONCOL, V36, DOI 10.1200/JCO.2018.36.15_suppl.e16206
   Lee J, 2016, J CLIN ONCOL, V34, DOI 10.1200/JCO.2016.34.15_suppl.11534
   LEON SA, 1977, CANCER RES, V37, P646
   Lianidou Evi S, 2010, Breast Cancer Res, V12, P307, DOI 10.1186/bcr2601
   Lipson EJ, 2014, J IMMUNOTHER CANCER, V2, DOI 10.1186/s40425-014-0042-0
   Liu MC, 2020, ANN ONCOL, V31, P745, DOI 10.1016/j.annonc.2020.02.011
   Lo YMD, 1999, AM J HUM GENET, V64, P218, DOI 10.1086/302205
   Magbanua MJM, 2021, ANN ONCOL, V32, P229, DOI 10.1016/j.annonc.2020.11.007
   Mandel P., 1948, CR SOC BIOL, V142, P243
   Marass F, 2020, CLIN CHEM, V66, P616, DOI 10.1093/clinchem/hvaa026
   Marsico G, 2020, CANCER RES, V80, DOI 10.1158/1538-7445.AM2020-3097
   McDonald BR, 2019, SCI TRANSL MED, V11, DOI 10.1126/scitranslmed.aax7392
   McDuff SGR, 2021, JCO PRECIS ONCOL, V5, P123, DOI 10.1200/PO.20.00220
   Moding EJ, 2020, NAT CANCER, V1, P176, DOI 10.1038/s43018-019-0011-0
   Morris VK, 2020, J CLIN ONCOL, V38
   Moss EL, 2020, CANCERS, V12, DOI 10.3390/cancers12082231
   Mouliere F, 2021, EMBO MOL MED, V13, DOI 10.15252/emmm.202012881
   Mouliere F, 2018, SCI TRANSL MED, V10, DOI 10.1126/scitranslmed.aat4921
   Murray DH, 2018, J CANCER RES CLIN, V144, P1741, DOI 10.1007/s00432-018-2701-x
   Murtaza M, 2015, NAT COMMUN, V6, DOI 10.1038/ncomms9760
   Nassiri F, 2020, NAT MED, V26, P1044, DOI 10.1038/s41591-020-0932-2
   Newman AM, 2016, NAT BIOTECHNOL, V34, P547, DOI 10.1038/nbt.3520
   Newman AM, 2014, NAT MED, V20, P552, DOI 10.1038/nm.3519
   Olsson E, 2015, EMBO MOL MED, V7, P1034, DOI 10.15252/emmm.201404913
   Overman MJ, 2017, J CLIN ONCOL, V35, DOI 10.1200/JCO.2017.35.15_suppl.3522
   Parikh AR, 2019, J CLIN ONCOL, V37, DOI 10.1200/JCO.2019.37.15_suppl.3602
   Parsons HA, 2020, CLIN CANCER RES, V26, P2556, DOI 10.1158/1078-0432.CCR-19-3005
   Peneder P, 2021, NAT COMMUN, V12, DOI 10.1038/s41467-021-23445-w
   Pereira E, 2015, PLOS ONE, V10, DOI 10.1371/journal.pone.0145754
   Phallen J, 2017, SCI TRANSL MED, V9, DOI 10.1126/scitranslmed.aan2415
   Pittella-Silva F, 2020, CLIN CHEM, V66, P946, DOI 10.1093/clinchem/hvaa103
   Pritchett M, 2019, JCO PRECIS ONCOL, V3, DOI [10.1200/P0.18.00299, 10.1200/PO.18.00299]
   Radivoyevitch T, 2020, LEUKEMIA, V34, P333, DOI 10.1038/s41375-019-0699-y
   Radovich M, 2020, JAMA ONCOL, V6, P1410, DOI 10.1001/jamaoncol.2020.2295
   Raff T, 2007, BLOOD, V109, P910, DOI 10.1182/blood-2006-07-037093
   Rago C, 2007, CANCER RES, V67, P9364, DOI 10.1158/0008-5472.CAN-07-0605
   Razavi P, 2019, NAT MED, V25, P1928, DOI 10.1038/s41591-019-0652-7
   Reinert T, 2019, JAMA ONCOL, V5, P1124, DOI 10.1001/jamaoncol.2019.0528
   Reinert T, 2016, GUT, V65, P625, DOI 10.1136/gutjnl-2014-308859
   Relton A, 2021, EUR J CANCER CARE, V30, DOI 10.1111/ecc.13429
   Ribera JM, 2014, J CLIN ONCOL, V32, P1595, DOI 10.1200/JCO.2013.52.2425
   Risberg B, 2018, J MOL DIAGN, V20, P883, DOI 10.1016/j.jmoldx.2018.07.005
   Rustin GJS, 2010, LANCET, V376, P1155, DOI 10.1016/S0140-6736(10)61268-8
   Sadeh R, 2021, NAT BIOTECHNOL, V39, P586, DOI 10.1038/s41587-020-00775-6
   Sausen M, 2015, NAT COMMUN, V6, DOI 10.1038/ncomms8686
   Schraa SJ, 2020, BMC CANCER, V20, DOI 10.1186/s12885-020-07252-y
   Schrappe M, 2011, BLOOD, V118, P2077, DOI 10.1182/blood-2011-03-338707
   Schuurhuis GJ, 2018, BLOOD, V131, P1275, DOI 10.1182/blood-2017-09-801498
   Shen SY, 2018, NATURE, V563, P579, DOI 10.1038/s41586-018-0703-0
   Sherwood JL, 2016, PLOS ONE, V11, DOI 10.1371/journal.pone.0150197
   Shinkins B, 2017, PLOS ONE, V12, DOI 10.1371/journal.pone.0171810
   Short NJ, 2019, AM J HEMATOL, V94, P257, DOI 10.1002/ajh.25338
   Si H, 2021, CLIN CANCER RES, V27, P1631, DOI 10.1158/1078-0432.CCR-20-3771
   SORENSON GD, 1994, CANCER EPIDEM BIOMAR, V3, P67
   STROUN M, 1989, ONCOLOGY, V46, P318
   Swisher EM, 2005, AM J OBSTET GYNECOL, V193, P662, DOI 10.1016/j.ajog.2005.01.054
   Taieb J, 2019, ANN ONCOL, V30, P867
   Tan L, 2019, ANN ONCOL, V30, P804, DOI 10.1093/annonc/mdz048
   Thierry AR, 2010, NUCLEIC ACIDS RES, V38, P6159, DOI 10.1093/nar/gkq421
   Tie J, 2015, ANN ONCOL, V26, P1715, DOI 10.1093/annonc/mdv177
   Tie J, 2021, PLOS MED, V18, DOI 10.1371/journal.pmed.1003620
   Tie J, 2019, JAMA ONCOL, V5, P1710, DOI 10.1001/jamaoncol.2019.3616
   Tie J, 2019, GUT, V68, P663, DOI 10.1136/gutjnl-2017-315852
   Tie J, 2016, SCI TRANSL MED, V8, DOI 10.1126/scitranslmed.aaf6219
   Turner NC, 2020, LANCET ONCOL, V21, P1296, DOI [10.1016/S1470-2045(20)30444-7, 10.11016/S1470-2045(20)30444-7]
   US Food and Drug Administration, 2019, THER PIK3CA RGQ PCR
   van Dongen JJM, 2015, BLOOD, V125, P3996, DOI 10.1182/blood-2015-03-580027
   Vora A, 2014, LANCET ONCOL, V15, P809, DOI 10.1016/S1470-2045(14)70243-8
   Vora A, 2013, LANCET ONCOL, V14, P199, DOI 10.1016/S1470-2045(12)70600-9
   Wan JCM, 2020, SCI TRANSL MED, V12, DOI 10.1126/scitranslmed.aaz8084
   Wan JCM, 2019, CELL, V178, P518, DOI 10.1016/j.cell.2019.07.005
   Wan JCM, 2017, NAT REV CANCER, V17, P223, DOI 10.1038/nrc.2017.7
   Wang YX, 2015, P NATL ACAD SCI USA, V112, P9704, DOI 10.1073/pnas.1511694112
   Xi LQ, 2016, CLIN CANCER RES, V22, P5480, DOI 10.1158/1078-0432.CCR-16-0613
   Yang J, 2020, CELL DEATH DIS, V11, DOI 10.1038/s41419-020-2531-z
   Yu SCY, 2013, CLIN CHEM, V59, P1228, DOI 10.1373/clinchem.2013.203679
   Yukami H, 2020, ANN ONCOL, V31, pS128, DOI 10.1016/j.annonc.2020.04.202
   Zhang Q, 2020, CANCER DISCOV, V10, P1842, DOI 10.1158/2159-8290.CD-20-0047
   Zviran A, 2020, NAT MED, V26, P1114, DOI 10.1038/s41591-020-0915-3
NR 146
TC 2
Z9 2
U1 7
U2 8
PU ELSEVIER
PI AMSTERDAM
PA RADARWEG 29, 1043 NX AMSTERDAM, NETHERLANDS
SN 2666-6340
J9 MED-CAMBRIDGE
JI Med
PD DEC 10
PY 2021
VL 2
IS 12
BP 1292
EP 1313
DI 10.1016/j.medj.2021.11.001
EA DEC 2021
PG 22
WC Medicine, Research & Experimental
WE Emerging Sources Citation Index (ESCI)
SC Research & Experimental Medicine
GA XQ1UM
UT WOS:000731337900003
PM 35590147
DA 2022-08-28
ER

PT J
AU Chen, YN
   Huawei, Q
AF Chen, Yanning
   Huawei, Qiu
TI Effect of exemestane endocrine therapy for hormone-receptor-positive
   breast cancer patients with varying levels of ctDNA
SO TROPICAL JOURNAL OF PHARMACEUTICAL RESEARCH
LA English
DT Article
DE Hormone receptor positive breast cancer; Exemestane; Circulating tumor
   DNA; Clinical outcomes
ID CIRCULATING TUMOR DNA
AB Purpose: To determine the effectiveness of exemestane in the treatment of hormone receptor (HR)-positive breast cancer patients with different levels of circulating tumor DNA (ctDNA).
   Methods: HR-positive breast cancer patients admitted at the Oncology Department of Harbin Medical University Cancer Hospital, Harbin, China from January 2017 to January 2019 were selected as subjects. They were given endocrine therapy with exemestane, and subjected to plasma ctDNA screening. The expression levels of ctDNA, levels of factors that influence ctDNA expression, ctDNA expression levels before and after treatment, clinical efficacy of treatment, long-term prognosis, and factors that influence prognosis of the disease, were determined.
   Results: There were 57 ctDNA-positive patients and 23 ctDNA-negative patients, accounting for 71.25 % positive ctDNA expression. Post-treatment, 32 patients were ctDNA-positive, while 48 patients were ctDNA-negative. There were significant differences in age distribution, cases of lymph node metastasis, and levels of CEA, CA125 and CA153 between ctDNA-negative and ctDNA-positive groups (p < 0.05). The ORR of ctDNA-negative group was significantly higher than that of ctDNA-positive group (chi(2) = 6.841; p = 0.009). Decrease (Delta) in the levels of CEA, CA125 and CA153 in the ctDNA-negative group was significantly higher than those in control group (p < 0.001). The overall survival time of ctDNA-negative group was significantly better than that of ctDNA-positive group.
   Conclusion: ctDNA mutations in HR-positive breast cancer patients correlated with clinical outcomes of neoadjuvant treatment with exemestane. The treatment resulted in marked reduction in number of ctDNA-positive patients.
C1 [Chen, Yanning] Harbin Med Univ, Canc Hosp, 150 Haping Rd, Nangang Dist, Peoples R China.
   [Huawei, Qiu] Harbin Med Univ, Affiliated Canc Hosp, Dept Lab, Harbin, Peoples R China.
RP Chen, YN (通讯作者)，Harbin Med Univ, Canc Hosp, 150 Haping Rd, Nangang Dist, Peoples R China.
EM xiaoxiang19980926@163.com
CR Alimirzaie S, 2019, CLIN GENET, V95, P643, DOI 10.1111/cge.13514
   Chu D, 2016, CLIN CANCER RES, V22, P993, DOI 10.1158/1078-0432.CCR-15-0943
   Clatot F, 2020, RECENT RESULTS CANC, V215, P231, DOI 10.1007/978-3-030-26439-0_12
   Dawson SJ, 2013, NEW ENGL J MED, V368, P1199, DOI 10.1056/NEJMoa1213261
   Kelly CM, 2016, J ONCOL, V2016, DOI 10.1155/2016/6186543
   Kim JJ, 2013, ENDOCR REV, V34, P130, DOI 10.1210/er.2012-1043
   Kolak A, 2017, ANN AGR ENV MED, V24, P549, DOI 10.26444/aaem/75943
   Libson S, 2014, INT REV PSYCHIATR, V26, P4, DOI 10.3109/09540261.2013.852971
   Maughan KL, 2010, AM FAM PHYSICIAN, V81, P1339
   Pessoa LS, 2020, CRIT REV ONCOL HEMAT, V155, DOI 10.1016/j.critrevonc.2020.103109
   Riva F, 2017, CLIN CHEM, V63, P691, DOI 10.1373/clinchem.2016.262337
   Rohanizadegan M, 2018, CANCER GENET-NY, V228, P159, DOI 10.1016/j.cancergen.2018.02.002
   Rothe F, 2019, CLIN CANCER RES, V25, P3581, DOI 10.1158/1078-0432.CCR-18-2521
   Schwartz LH, 2016, EUR J CANCER, V62, P132, DOI 10.1016/j.ejca.2016.03.081
   Soysal SD, 2015, BREAST CANCER RES TR, V151, P709, DOI 10.1007/s10549-015-3427-y
   Tzanikou E, 2020, CRIT REV CL LAB SCI, V57, P54, DOI 10.1080/10408363.2019.1670615
   Ullah MF, 2019, ADV EXP MED BIOL, V1152, P51, DOI 10.1007/978-3-030-20301-6_4
   Walsh EM, 2020, SEMIN ONCOL, V47, P187, DOI 10.1053/j.seminoncol.2020.05.010
   Zucchini G, 2015, INT J WOMENS HEALTH, V7, P551, DOI 10.2147/IJWH.S69475
NR 19
TC 0
Z9 0
U1 3
U2 3
PU PHARMACOTHERAPY GROUP
PI BENIN CITY
PA UNIV BENIN, FACULTY PHARMACY, BENIN CITY, 00000, NIGERIA
SN 1596-5996
J9 TROP J PHARM RES
JI Trop. J. Pharm. Res.
PD DEC
PY 2021
VL 20
IS 12
BP 2611
EP 2617
DI 10.4314/tjpr.v20i12.22
PG 7
WC Pharmacology & Pharmacy
WE Science Citation Index Expanded (SCI-EXPANDED)
SC Pharmacology & Pharmacy
GA YR0QQ
UT WOS:000749705800008
DA 2022-08-28
ER

PT J
AU Moding, EJ
   Nabet, BY
   Alizadeh, AA
   Diehn, M
AF Moding, Everett J.
   Nabet, Barzin Y.
   Alizadeh, Ash A.
   Diehn, Maximilian
TI Detecting Liquid Remnants of Solid Tumors: Circulating Tumor DNA Minimal
   Residual Disease
SO CANCER DISCOVERY
LA English
DT Review
ID III COLON-CANCER; CELL-FREE DNA; COLORECTAL-CANCER; LUNG-CANCER;
   ADJUVANT CHEMOTHERAPY; CLONAL HEMATOPOIESIS; HIGH-FREQUENCY;
   BREAST-CANCER; MUTATIONS; PLASMA
AB Growing evidence demonstrates that circulating tumor DNA (ctDNA) minimal residual disease (MRD) following treatment for solid tumors predicts relapse. These results suggest that ctDNA MRD could identify candidates for adjuvant therapy and measure response to such treatment. Importantly, factors such as assay type, amount of ctDNA release, and technical and biological background can affect ctDNA MRD results. Furthermore, the clinical utility of ctDNA MRD for treatment personalization remains to be fully established. Here, we review the evidence supporting the value of ctDNA MRD in solid cancers and highlight key considerations in the application of this potentially transformative biomarker. Significance: ctDNA analysis enables detection of MRD and predicts relapse after defi nitive treatment for solid cancers, thereby promising to revolutionize personalization of adjuvant and consolidation therapies.
C1 [Moding, Everett J.; Nabet, Barzin Y.; Alizadeh, Ash A.; Diehn, Maximilian] Stanford Univ, Stanford Canc Inst, Sch Med, Stanford, CA 94305 USA.
   [Moding, Everett J.; Nabet, Barzin Y.; Diehn, Maximilian] Stanford Univ, Dept Radiat Oncol, Sch Med, Stanford, CA 94305 USA.
   [Nabet, Barzin Y.; Alizadeh, Ash A.; Diehn, Maximilian] Stanford Univ, Inst Stem Cell Biol & Regenerat Med, Sch Med, Stanford, CA 94305 USA.
   [Alizadeh, Ash A.] Stanford Univ, Dept Med, Div Oncol, 875 Blake Wilbur Dr, Stanford, CA 94305 USA.
RP Alizadeh, AA (通讯作者)，Stanford Univ, Dept Med, Div Oncol, 875 Blake Wilbur Dr, Stanford, CA 94305 USA.; Diehn, M (通讯作者)，Stanford Univ, Dept Radiat Oncol, 875 Blake Wilbur Dr, Stanford, CA 94305 USA.
EM arasha@stanford.edu; diehn@stanford.edu
RI Alizadeh, Ash A/C-5594-2009
OI Alizadeh, Ash A/0000-0002-5153-5625; Nabet, Barzin/0000-0002-4824-3533;
   Diehn, Maximilian/0000-0003-2032-0581
FU GO2 Foundation for Lung Cancer Conquer Cancer Young Investigator Award;
   My Blue Dots organization; NIH [5R25CA180993]; American Cancer Society
   [134031-PF-19-164-01-TBG]; NCI [R01CA257655, R01CA233975, R01CA188298,
   R01CA244526, R01CA254179]; Virginia and D.K. Ludwig Fund for Cancer
   Research; Stand Up To Cancer; Tobacco Related Disease Research Program;
   CRK Faculty Scholar Fund
FX E.J. Moding is supported by a GO2 Foundation for Lung Cancer Conquer
   Cancer Young Investigator Award and the My Blue Dots organization. B.Y.
   Nabet is a Stanford Cancer Systems Biology Scholar and supported by the
   NIH (5R25CA180993) and by the Postdoctoral Research Fellowship
   (134031-PF-19-164-01-TBG) from the American Cancer Society. A.A.
   Alizadeh is a Scholar of the Leukemia and Lymphoma Society and supported
   by the NCI (R01CA257655, R01CA233975, and R01CA188298) and the Virginia
   and D.K. Ludwig Fund for Cancer Research. M. Diehn is supported by the
   NCI (R01CA188298, R01CA233975, R01CA244526, and R01CA254179), Stand Up
   To Cancer, the Tobacco Related Disease Research Program, the Virginia
   and D.K. Ludwig Fund for Cancer Research, and the CRK Faculty Scholar
   Fund. The schematics in Figs. 1, 2, and 4 were created with
   BioRender.com.
CR Abbosh C, 2020, CANCER RES, V80, DOI 10.1158/1538-7445.AM2020-CT023
   Abbosh C, 2018, NAT REV CLIN ONCOL, V15, P577, DOI 10.1038/s41571-018-0058-3
   Abbosh C, 2017, NATURE, V545, P446, DOI 10.1038/nature22364
   Aggarwal C, 2019, JAMA ONCOL, V5, P173, DOI 10.1001/jamaoncol.2018.4305
   Albain K, 2012, LANCET, V379, P432, DOI 10.1016/S0140-6736(11)61625-5
   Alberts SR, 2012, JAMA-J AM MED ASSOC, V307, P1383, DOI 10.1001/jama.2012.385
   Alcaide M, 2020, SCI REP-UK, V10, DOI 10.1038/s41598-020-69432-x
   Alix-Panabieres C, 2016, CANCER DISCOV, V6, P479, DOI 10.1158/2159-8290.CD-15-1483
   Andre T, 2015, J CLIN ONCOL, V33, P4176, DOI 10.1200/JCO.2015.63.4238
   Antonia SJ, 2018, NEW ENGL J MED, V379, P2342, DOI 10.1056/NEJMoa1809697
   Armbruster David A, 2008, Clin Biochem Rev, V29 Suppl 1, pS49
   Azad TD, 2020, GASTROENTEROLOGY, V158, P494, DOI 10.1053/j.gastro.2019.10.039
   Bettegowda C, 2014, SCI TRANSL MED, V6, DOI 10.1126/scitranslmed.3007094
   Biagi JJ, 2011, JAMA-J AM MED ASSOC, V305, P2335, DOI 10.1001/jama.2011.749
   Branford S, 2004, BLOOD, V104, P2926, DOI 10.1182/blood-2004-03-1134
   Brannon A.R., 2020, ENHANCED SPECIFICITY, DOI 10.1101/2020.06.27.175471
   Burgener JM, 2021, CLIN CANCER RES, V27, P4230, DOI 10.1158/1078-0432.CCR-21-0110
   Chabon JJ, 2020, NATURE, V580, P245, DOI 10.1038/s41586-020-2140-0
   Chaudhuri AA, 2017, CANCER DISCOV, V7, P1394, DOI 10.1158/2159-8290.CD-17-0716
   Chen GL, 2014, MOL DIAGN THER, V18, P587, DOI 10.1007/s40291-014-0115-2
   Chen XJ, 2021, CLIN CANCER RES, V27, P4221, DOI 10.1158/1078-0432.CCR-21-0417
   Chin RI, 2019, MOL DIAGN THER, V23, P311, DOI 10.1007/s40291-019-00390-5
   Christensen E, 2019, J CLIN ONCOL, V37, DOI 10.1200/JCO.18.02052
   Christensen E, 2018, SCI REP-UK, V8, DOI 10.1038/s41598-018-20282-8
   Clark MJ, 2011, NAT BIOTECHNOL, V29, P908, DOI 10.1038/nbt.1975
   Coakley M, 2019, CLIN CANCER RES, V25, P6026, DOI 10.1158/1078-0432.CCR-19-0152
   Conroy T, 2018, NEW ENGL J MED, V379, P2395, DOI 10.1056/NEJMoa1809775
   Coombes RC, 2019, CLIN CANCER RES, V25, P4255, DOI 10.1158/1078-0432.CCR-18-3663
   Corless BC, 2019, J MOL DIAGN, V21, P274, DOI 10.1016/j.jmoldx.2018.09.003
   Costello M, 2013, NUCLEIC ACIDS RES, V41, DOI 10.1093/nar/gks1443
   Crowley E, 2013, NAT REV CLIN ONCOL, V10, P472, DOI 10.1038/nrclinonc.2013.110
   de Gramont A, 2012, LANCET ONCOL, V13, P1225, DOI 10.1016/S1470-2045(12)70509-0
   Deveson IW, 2021, NAT BIOTECHNOL, V39, P1115, DOI 10.1038/s41587-021-00857-z
   Diehl F, 2008, NAT MED, V14, P985, DOI 10.1038/nm.1789
   Dong LH, 2018, SCI REP-UK, V8, DOI 10.1038/s41598-018-27368-3
   Dressman D, 2003, P NATL ACAD SCI USA, V100, P8817, DOI 10.1073/pnas.1133470100
   Gagliato DD, 2014, J CLIN ONCOL, V32, P735, DOI 10.1200/JCO.2013.49.7693
   Garcia-Murillas I, 2019, JAMA ONCOL, V5, P1473, DOI 10.1001/jamaoncol.2019.1838
   Garcia-Murillas I, 2015, SCI TRANSL MED, V7, DOI [10.1126/scitranslmed.aab0021, 10.1126/scitranslmed.aac7551]
   Genovese G, 2014, NEW ENGL J MED, V371, P2477, DOI 10.1056/NEJMoa1409405
   Giobbie-Hurder A, 2013, J CLIN ONCOL, V31, P2963, DOI 10.1200/JCO.2013.49.5283
   Goddard ET, 2018, NAT CELL BIOL, V20, P1240, DOI 10.1038/s41556-018-0214-0
   Heider K., 2020, CANCER RES, V80, P735
   Henriksen TV, 2020, MOL ONCOL, V14, P1670, DOI 10.1002/1878-0261.12729
   Hourigan CS, 2013, NAT REV CLIN ONCOL, V10, P460, DOI 10.1038/nrclinonc.2013.100
   Hu YB, 2018, CLIN CANCER RES, V24, P4437, DOI 10.1158/1078-0432.CCR-18-0143
   Jahr S, 2001, CANCER RES, V61, P1659
   Jemal A, 2008, CA-CANCER J CLIN, V58, P71, DOI 10.3322/CA.2007.0010
   Jiang JH, 2020, FRONT ONCOL, V10, DOI 10.3389/fonc.2020.01220
   Khakoo S, 2020, CLIN CANCER RES, V26, P183, DOI 10.1158/1078-0432.CCR-19-1996
   Kim Seung Tae, 2017, JCO Precis Oncol, V1, DOI 10.1200/PO.16.00059
   Kim ST, 2019, CANCER RES, V79, DOI 10.1158/1538-7445.AM2019-916
   Kinde I, 2011, P NATL ACAD SCI USA, V108, P9530, DOI 10.1073/pnas.1105422108
   Kurtz DM, NAT BIOTECHNOL, V2021
   Leary RJ, 2010, SCI TRANSL MED, V2, DOI 10.1126/scitranslmed.3000702
   Liu J, 2019, ANN ONCOL, V30, P464, DOI 10.1093/annonc/mdy513
   Lo YMD, 2021, SCIENCE, V372, P144, DOI 10.1126/science.aaw3616
   Lui YNYN, 2002, CLIN CHEM, V48, P421
   Luskin MR, 2018, NAT REV CANCER, V18, P255, DOI 10.1038/nrc.2017.125
   Makinen N, 2011, SCIENCE, V334, P252, DOI 10.1126/science.1208930
   Martincorena I, 2018, SCIENCE, V362, P911, DOI 10.1126/science.aau3879
   Martincorena I, 2015, SCIENCE, V348, P880, DOI 10.1126/science.aaa6806
   McDonald BR, 2019, SCI TRANSL MED, V11, DOI 10.1126/scitranslmed.aax7392
   McEvoy AC, 2018, BMC CANCER, V18, DOI 10.1186/s12885-018-4637-6
   Milbury Coren A, 2014, Biomol Detect Quantif, V1, P8
   Milbury CA, 2009, CLIN CHEM, V55, P632, DOI 10.1373/clinchem.2008.113035
   Moding EJ, 2020, NAT CANCER, V1, P176, DOI 10.1038/s43018-019-0011-0
   Moding EJ, 2018, LUNG CANCER, V119, P42, DOI 10.1016/j.lungcan.2018.02.019
   Mordant P, 2012, CANCER TREAT REV, V38, P101, DOI 10.1016/j.ctrv.2011.04.014
   Newman AM, 2016, NAT BIOTECHNOL, V34, P547, DOI 10.1038/nbt.3520
   Newman AM, 2014, NAT MED, V20, P552, DOI 10.1038/nm.3519
   Nikolaev SI, 2018, NEW ENGL J MED, V378, P250, DOI 10.1056/NEJMoa1709449
   Olsson E, 2015, EMBO MOL MED, V7, P1034, DOI 10.15252/emmm.201404913
   Oxnard GR, 2016, J CLIN ONCOL, V34, P3375, DOI 10.1200/JCO.2016.66.7162
   Pantel K, 2019, NAT REV CLIN ONCOL, V16, P409, DOI 10.1038/s41571-019-0187-3
   Parikh AR, CLIN CANCER RES, V2021
   Peng MY, 2020, FRONT ONCOL, V10, DOI 10.3389/fonc.2020.561598
   Phallen J, 2017, SCI TRANSL MED, V9, DOI 10.1126/scitranslmed.aan2415
   Pierson-Perry J. F., 2012, EVALUATION DETECTION
   Pieters R, 2016, J CLIN ONCOL, V34, P2591, DOI 10.1200/JCO.2015.64.6364
   Pietrasz D, 2017, CLIN CANCER RES, V23, P116, DOI 10.1158/1078-0432.CCR-16-0806
   Pignon JP, 2008, J CLIN ONCOL, V26, P3552, DOI 10.1200/JCO.2007.13.9030
   Pollock PM, 2003, NAT GENET, V33, P19, DOI 10.1038/ng1054
   Powles T, 2021, NATURE, V595, P432, DOI 10.1038/s41586-021-03642-9
   Razavi P, 2019, NAT MED, V25, P1928, DOI 10.1038/s41591-019-0652-7
   Reinert T, 2019, JAMA ONCOL, V5, P1124, DOI 10.1001/jamaoncol.2019.0528
   Rostami A, 2020, CELL REP, V31, DOI 10.1016/j.celrep.2020.107830
   Salk JJ, 2018, NAT REV GENET, V19, P269, DOI 10.1038/nrg.2017.117
   Sargent D, 2009, J CLIN ONCOL, V27, P872, DOI 10.1200/JCO.2008.19.5362
   Sausen M, 2015, NAT COMMUN, V6, DOI 10.1038/ncomms8686
   Scholer LV, 2017, CLIN CANCER RES, V23, P5437, DOI 10.1158/1078-0432.CCR-17-0510
   Schwarzenbach H, 2011, NAT REV CANCER, V11, P426, DOI 10.1038/nrc3066
   Sethi H, 2018, CANCER RES, V78, DOI 10.1158/1538-7445.AM2018-4542
   Shendure J, 2008, NAT BIOTECHNOL, V26, P1135, DOI 10.1038/nbt1486
   Short NJ, 2017, CURR ONCOL REP, V19, DOI 10.1007/s11912-017-0565-x
   Steensma DP, 2015, BLOOD, V126, P9, DOI 10.1182/blood-2015-03-631747
   Thavendiranathan P, 2005, J GEN INTERN MED, V20, P520, DOI 10.1111/j.1525-1497.2005.0094.x
   Thierry AR, 2016, CANCER METAST REV, V35, P347, DOI 10.1007/s10555-016-9629-x
   Thierry AR, 2010, NUCLEIC ACIDS RES, V38, P6159, DOI 10.1093/nar/gkq421
   Tie J, 2019, JAMA ONCOL, V5, P1710, DOI 10.1001/jamaoncol.2019.3616
   Tie J, 2019, GUT, V68, P663, DOI 10.1136/gutjnl-2017-315852
   Tie J, 2016, SCI TRANSL MED, V8, DOI 10.1126/scitranslmed.aaf6219
   Verhein KC, 2020, CANCER RES, V80, DOI 10.1158/1538-7445.AM2020-3114
   Vessies DCL, 2020, SCI REP-UK, V10, DOI 10.1038/s41598-020-64822-7
   Vittori LN, 2019, METHODS MOL BIOL, V1909, P183, DOI 10.1007/978-1-4939-8973-7_14
   Wan JCM, 2020, SCI TRANSL MED, V12, DOI 10.1126/scitranslmed.aaz8084
   Wan JCM, 2017, NAT REV CANCER, V17, P223, DOI 10.1038/nrc.2017.7
   Wang YX, 2019, JAMA ONCOL, V5, P1118, DOI 10.1001/jamaoncol.2019.0512
   Westesson O, 2020, CANCER RES, V80, DOI 10.1158/1538-7445.AM2020-2316
   Xie MC, 2014, NAT MED, V20, P1472, DOI 10.1038/nm.3733
   Yeung CCS, 2016, EXPERT REV MOL DIAGN, V16, P1083, DOI 10.1080/14737159.2016.1227243
   Zheng ZL, 2014, NAT MED, V20, P1479, DOI 10.1038/nm.3729
   Zonta E, 2016, PLOS ONE, V11, DOI 10.1371/journal.pone.0159094
   Zviran A, 2020, NAT MED, V26, P1114, DOI 10.1038/s41591-020-0915-3
NR 114
TC 9
Z9 9
U1 10
U2 19
PU AMER ASSOC CANCER RESEARCH
PI PHILADELPHIA
PA 615 CHESTNUT ST, 17TH FLOOR, PHILADELPHIA, PA 19106-4404 USA
SN 2159-8274
EI 2159-8290
J9 CANCER DISCOV
JI Cancer Discov.
PD DEC
PY 2021
VL 11
IS 12
BP 2968
EP 2986
DI 10.1158/2159-8290.CD-21-0634
PG 19
WC Oncology
WE Science Citation Index Expanded (SCI-EXPANDED)
SC Oncology
GA XK2DK
UT WOS:000727282100001
PM 34785539
OA Green Accepted
DA 2022-08-28
ER

PT J
AU Jiang, M
   Jin, SL
   Han, JM
   Li, T
   Shi, JX
   Zhong, Q
   Li, W
   Tang, WX
   Huang, QQ
   Zong, H
AF Jiang, Miao
   Jin, Shuiling
   Han, Jinming
   Li, Tong
   Shi, Jianxiang
   Zhong, Qian
   Li, Wen
   Tang, Wenxue
   Huang, Qinqin
   Zong, Hong
TI Detection and clinical significance of circulating tumor cells in
   colorectal cancer
SO BIOMARKER RESEARCH
LA English
DT Review
DE Colorectal Cancer; Circulating tumor cell; Cellular heterogeneity;
   Precision medicine; Separation
ID METASTATIC BREAST-CANCER; MESSENGER-RNA EXPRESSION; MOLECULAR
   CHARACTERIZATION; PERIPHERAL-BLOOD; GENE-EXPRESSION; LIQUID BIOPSY; FREE
   SURVIVAL; MUTATIONS; PROFILES; DISEASE
AB Histopathological examination (biopsy) is the "gold standard" for the diagnosis of colorectal cancer (CRC). However, biopsy is an invasive method, and due to the temporal and spatial heterogeneity of the tumor, a single biopsy cannot reveal the comprehensive biological characteristics and dynamic changes of the tumor. Therefore, there is a need for new biomarkers to improve CRC diagnosis and to monitor and treat CRC patients. Numerous studies have shown that "liquid biopsy" is a promising minimally invasive method for early CRC detection. A liquid biopsy mainly samples circulating tumor cells (CTCs), circulating tumor DNA (ctDNA), microRNA (miRNA) and extracellular vesicles (EVs). CTCs are malignant cells that are shed from the primary tumors and/or metastases into the peripheral circulation. CTCs carry information on both primary tumors and metastases that can reflect dynamic changes in tumors in a timely manner. As a promising biomarker, CTCs can be used for early disease detection, treatment response and disease progression evaluation, disease mechanism elucidation, and therapeutic target identification for drug development. This review will discuss currently available technologies for plasma CTC isolation and detection, their utility in the management of CRC patients and future research directions.
C1 [Jiang, Miao; Jin, Shuiling; Han, Jinming; Zhong, Qian; Li, Wen; Zong, Hong] Zhengzhou Univ, Dept Oncol, Affiliated Hosp 1, 1 Eastern Jianshe Rd, Zhengzhou 450052, Henan, Peoples R China.
   [Li, Tong; Shi, Jianxiang] Zhengzhou Univ, BGI Coll, 40 Daxue Rd, Zhengzhou 450052, Henan, Peoples R China.
   [Shi, Jianxiang] Zhengzhou Univ, Precis Med Ctr, Henan Inst Med & Pharmaceut Sci, 40 Daxue Rd, Zhengzhou 450052, Peoples R China.
   [Tang, Wenxue] Zhengzhou Univ, Dept Otolaryngol, Affiliated Hosp 2, Zhengzhou 450000, Henan, Peoples R China.
   [Huang, Qinqin] Zhengzhou Univ, Acad Med Sci, Zhengzhou 450052, Henan, Peoples R China.
RP Zong, H (通讯作者)，Zhengzhou Univ, Dept Oncol, Affiliated Hosp 1, 1 Eastern Jianshe Rd, Zhengzhou 450052, Henan, Peoples R China.; Tang, WX (通讯作者)，Zhengzhou Univ, Dept Otolaryngol, Affiliated Hosp 2, Zhengzhou 450000, Henan, Peoples R China.; Huang, QQ (通讯作者)，Zhengzhou Univ, Acad Med Sci, Zhengzhou 450052, Henan, Peoples R China.
EM twx@zzu.edu.cn; qqhuang@zzu.edu.cn; fcczongh@zzu.edu.cn
FU National Natural Science Foundation of China [82000164]
FX This study was conducted with support from the National Natural Science
   Foundation of China (No.82000164).
CR Abouleila Y, 2019, CANCER SCI, V110, P697, DOI 10.1111/cas.13915
   Agerbaek MO, 2019, TRENDS PARASITOL, V35, P178, DOI 10.1016/j.pt.2018.11.004
   Agerbaek MO, 2018, NAT COMMUN, V9, DOI 10.1038/s41467-018-05793-2
   Agerbaek MO, 2017, INT J CANCER, V140, P1597, DOI 10.1002/ijc.30575
   Alix-Panabieres C, 2013, CLIN CHEM, V59, P110, DOI 10.1373/clinchem.2012.194258
   Amin MB, 2017, CA-CANCER J CLIN, V67, P93, DOI 10.3322/caac.21388
   Angelova M, 2015, GENOME BIOL, V16, DOI 10.1186/s13059-015-0620-6
   Arnold M, 2017, GUT, V66, P683, DOI 10.1136/gutjnl-2015-310912
   Arrazubi V, 2019, ANN SURG ONCOL, V26, P2805, DOI 10.1245/s10434-019-07503-8
   Bang-Christensen SR, 2019, CELLS-BASEL, V8, DOI 10.3390/cells8090998
   Beck TN, 2019, BMC CANCER, V19, DOI 10.1186/s12885-019-5795-x
   Bidard FC, 2019, CELLS-BASEL, V8, DOI 10.3390/cells8060516
   Bidard FC, 2014, LANCET ONCOL, V15, P406, DOI 10.1016/S1470-2045(14)70069-5
   Bin Hamid F, 2020, INT J MOL SCI, V21, DOI 10.3390/ijms21207766
   Bu J, 2020, BIOSENS BIOELECTRON, V162, DOI 10.1016/j.bios.2020.112250
   Cabezas-Camarero S, 2019, ONCOLOGIST, V24, P293, DOI 10.1634/theoncologist.2018-0387
   Cai JL, 2019, J CELL BIOCHEM, V120, P4935, DOI 10.1002/jcb.27768
   Campton DE, 2015, BMC CANCER, V15, DOI 10.1186/s12885-015-1383-x
   Cayrefourcq L, 2015, CANCER RES, V75, P892, DOI 10.1158/0008-5472.CAN-14-2613
   Chemi F, 2019, NAT MED, V25, P1534, DOI 10.1038/s41591-019-0593-1
   Chen JH, 2020, BIOSENS BIOELECTRON, V150, DOI 10.1016/j.bios.2019.111900
   Chen M, 2019, NANOSCALE, V11, P12388, DOI 10.1039/c9nr01805k
   Chen WR, 2019, CLIN BREAST CANCER, V19, pE239, DOI 10.1016/j.clbc.2018.10.009
   Cheng Y, 2019, J GASTROINTEST SURG, V23, P2354, DOI 10.1007/s11605-018-04067-y
   Chou WC, 2018, INT J BIOL SCI, V14, P137, DOI 10.7150/ijbs.23182
   Cohen SJ, 2008, J CLIN ONCOL, V26, P3213, DOI 10.1200/JCO.2007.15.8923
   Cui H, 2020, NANOSCALE, V12, P1455, DOI 10.1039/c9nr07349c
   Cui H, 2019, TALANTA, V202, P230, DOI 10.1016/j.talanta.2019.05.001
   D'Oronzo S, 2019, SCI REP-UK, V9, DOI 10.1038/s41598-019-53660-x
   Dekker E, 2019, LANCET, V394, P1467, DOI 10.1016/S0140-6736(19)32319-0
   Delgado-Urena M, 2018, J TRANSL MED, V16, DOI 10.1186/s12967-018-1624-2
   Forgo E, 2020, HISTOPATHOLOGY, V76, P366, DOI 10.1111/his.13984
   Francart ME, 2018, DEV DYNAM, V247, P432, DOI 10.1002/dvdy.24506
   Frick MA, 2020, CLIN CANCER RES, V26, P2372, DOI 10.1158/1078-0432.CCR-19-2158
   Galan-Cobo A, 2019, CANCER RES, V79, P3251, DOI 10.1158/0008-5472.CAN-18-3527
   Gerdtsson Anna S, 2019, Oncotarget, V10, P7016, DOI 10.18632/oncotarget.27271
   Ghassemi P, 2020, BIOSENS BIOELECTRON, V150, DOI 10.1016/j.bios.2019.111868
   Goldkorn A, 2014, J CLIN ONCOL, V32, P1136, DOI 10.1200/JCO.2013.51.7417
   Gong J, 2017, J NATL COMPR CANC NE, V15, P142, DOI 10.6004/jnccn.2017.0016
   Goodman CR, 2018, JAMA ONCOL, V4, DOI 10.1001/jamaoncol.2018.0163
   Gorges TM, 2016, CLIN CANCER RES, V22, P2197, DOI 10.1158/1078-0432.CCR-15-1416
   Guadagni S, 2020, J CANCER RES CLIN, V146, P1273, DOI 10.1007/s00432-020-03156-3
   Guan XW, 2019, CANCER COMMUN, V39, DOI 10.1186/s40880-018-0346-4
   Ha Y, 2019, HEPATOL INT, V13, P726, DOI 10.1007/s12072-019-09994-9
   Harouaka RA, 2013, JALA-J LAB AUTOM, V18, P455, DOI 10.1177/2211068213494391
   Hattori M, 2019, SCI REP-UK, V9, DOI 10.1038/s41598-019-54839-y
   Hinz S, 2017, BMC CANCER, V17, DOI 10.1186/s12885-016-3035-1
   Hou HW, 2013, SCI REP-UK, V3, DOI 10.1038/srep01259
   Huang QQ, 2018, THERANOSTICS, V8, P1624, DOI 10.7150/thno.23531
   Ilie M, 2018, ANN ONCOL, V29, P193, DOI 10.1093/annonc/mdx636
   Jia SY, 2017, ONCOTARGET, V8, P55632, DOI 10.18632/oncotarget.17184
   Jiang JN, 2017, SCI REP-UK, V7, DOI 10.1038/srep42612
   Johnson ES, 2019, ANAL CHEM, V91, P14605, DOI 10.1021/acs.analchem.9b03690
   Johnson ES, 2015, ANAL CHEM, V87, P9389, DOI 10.1021/acs.analchem.5b02241
   Joosse SA, 2018, CLIN CHEM, V64, P1505, DOI 10.1373/clinchem.2018.289819
   Kaifi JT, 2015, CANCER BIOL THER, V16, P699, DOI 10.1080/15384047.2015.1030556
   Kalikaki A, 2014, PLOS ONE, V9, DOI 10.1371/journal.pone.0104902
   Khattak MA, 2020, ONCOLOGIST, V25, pE520, DOI 10.1634/theoncologist.2019-0557
   Koh Y, 2019, CLIN LUNG CANCER, V20, P270, DOI 10.1016/j.cllc.2019.03.004
   Konczalla L, 2020, DIAGNOSTICS, V10, DOI 10.3390/diagnostics10040192
   Kondo Y, 2017, BMC CANCER, V17, DOI 10.1186/s12885-017-3305-6
   Kong SL, 2017, ONCOTARGET, V8, P68026, DOI 10.18632/oncotarget.19138
   Krebs MG, 2015, CLIN COLORECTAL CANC, V14, P115, DOI 10.1016/j.clcc.2014.12.006
   La Salvia A, 2019, EXPERT OPIN INV DRUG, V28, P29, DOI 10.1080/13543784.2019.1555583
   Lee AW, 2018, J NANOBIOTECHNOL, V16, DOI 10.1186/s12951-017-0330-1
   Li CT, 2017, ANAL CHEM, V89, P5967, DOI 10.1021/acs.analchem.7b00497
   Li XY, 2020, AM J TRANSL RES, V12, P332
   Liu MY, 2020, MOL ONCOL, V14, P865, DOI 10.1002/1878-0261.12643
   Ma SH, 2019, J COLLOID INTERF SCI, V545, P94, DOI 10.1016/j.jcis.2019.03.025
   Magbanua MJM, 2020, CLIN CANCER RES, V26, P4911, DOI 10.1158/1078-0432.CCR-20-1329
   Malihi PD, 2020, CLIN CANCER RES, V26, P4143, DOI 10.1158/1078-0432.CCR-19-4100
   Marcuello M, 2019, MOL ASPECTS MED, V69, P107, DOI 10.1016/j.mam.2019.06.002
   Masuda T, 2016, MOL ONCOL, V10, P408, DOI 10.1016/j.molonc.2016.01.010
   Matikas A, 2017, TRANSL ONCOL, V10, P693, DOI 10.1016/j.tranon.2017.06.005
   Matsusaka S, 2020, CANCER SCI, V111, P441, DOI 10.1111/cas.14273
   Meric-Bemstam F, 2019, LANCET ONCOL, V20, P518, DOI 10.1016/S1470-2045(18)30904-5
   Merlos-Suarez A, 2011, CELL STEM CELL, V8, P511, DOI 10.1016/j.stem.2011.02.020
   Miao P, 2019, ANAL CHEM, V91, P15187, DOI 10.1021/acs.analchem.9b04000
   Miyamoto DT, 2018, CANCER DISCOV, V8, P288, DOI 10.1158/2159-8290.CD-16-1406
   Miyamoto Y, 2017, INT J MOL SCI, V18, DOI 10.3390/ijms18040752
   Mostert B, 2015, ANN ONCOL, V26, P510, DOI 10.1093/annonc/mdu557
   Mostert B, 2015, MOL ONCOL, V9, P920, DOI 10.1016/j.molonc.2015.01.001
   Nakasato T, 2020, DIAGNOSTICS, V10, DOI 10.3390/diagnostics10030151
   Neves M, 2019, NEW BIOTECHNOL, V49, P77, DOI 10.1016/j.nbt.2018.09.004
   Ning Y, 2018, PHARMACOGENOMICS J, V18, P29, DOI 10.1038/tpj.2016.62
   Normanno N, 2018, CANCER TREAT REV, V70, P1, DOI 10.1016/j.ctrv.2018.07.007
   Oh BY, 2017, CLIN COLORECTAL CANC, V16, P214, DOI 10.1016/j.clcc.2017.01.007
   Onidani K, 2019, CANCER SCI, V110, P2590, DOI 10.1111/cas.14092
   Pailler E, 2019, CLIN CANCER RES, V25, P6671, DOI 10.1158/1078-0432.CCR-19-1176
   Palles C, 2013, NAT GENET, V45, P136, DOI 10.1038/ng.2503
   Papadaki MA, 2020, CANCERS, V12, DOI 10.3390/cancers12020376
   Pulikkathodi AK, 2018, LAB CHIP, V18, P1047, DOI 10.1039/c7lc01305a
   Punt CJA, 2017, NAT REV CLIN ONCOL, V14, P235, DOI 10.1038/nrclinonc.2016.171
   Radovich M, 2020, JAMA ONCOL, V6, P1410, DOI 10.1001/jamaoncol.2020.2295
   Riethdorf S, 2007, CLIN CANCER RES, V13, P920, DOI 10.1158/1078-0432.CCR-06-1695
   Salanti A, 2015, CANCER CELL, V28, P500, DOI 10.1016/j.ccell.2015.09.003
   Salem M, 2019, CANCER RES, V79, P1178, DOI 10.1158/0008-5472.CAN-18-2623
   Sand NT, 2020, INT J MOL SCI, V21, DOI 10.3390/ijms21072401
   Sastre J, 2020, CLIN COLORECTAL CANC, V19, pE110, DOI 10.1016/j.clcc.2020.02.014
   Satelli A, 2017, ONCOTARGET, V8, P49329, DOI 10.18632/oncotarget.17632
   Scharpenseel H, 2019, SCI REP-UK, V9, DOI 10.1038/s41598-019-43678-6
   Scher HI, 2016, JAMA ONCOL, V2, P1441, DOI 10.1001/jamaoncol.2016.1828
   Shou X, 2019, MOL ONCOL, V13, P781, DOI 10.1002/1878-0261.12427
   Smith RA, 2016, CA-CANCER J CLIN, V66, P96, DOI 10.3322/caac.21336
   Soleymani J, 2020, J PHARMACEUT BIOMED, V180, DOI 10.1016/j.jpba.2019.113077
   Stahler A, 2017, ANTI-CANCER DRUG, V28, P717, DOI 10.1097/CAD.0000000000000510
   Stenzinger A, 2014, CANCER MED-US, V3, P1527, DOI 10.1002/cam4.305
   Suarez-Carmona M, 2017, MOL ONCOL, V11, P805, DOI 10.1002/1878-0261.12095
   Szczerba BM, 2019, NATURE, V566, P553, DOI 10.1038/s41586-019-0915-y
   Tamminga M, 2020, CLIN CANCER RES, V26, P1656, DOI 10.1158/1078-0432.CCR-19-2541
   Tan K, 2018, CANCER LETT, V423, P1, DOI 10.1016/j.canlet.2018.02.039
   Tanese K, 2008, AM J PATHOL, V173, P835, DOI 10.2353/ajpath.2008.071091
   Tang M, 2019, ANAL CHEM, V91, P15260, DOI 10.1021/acs.analchem.9b04286
   Tian XH, 2019, ACS APPL MATER INTER, V11, P41019, DOI 10.1021/acsami.9b13140
   Tsai WS, 2018, J CLIN ONCOL, V36, DOI 10.1200/JCO.2018.36.4_suppl.556
   Tsutsuyama M, 2019, PLOS ONE, V14, DOI 10.1371/journal.pone.0212221
   Insua YV, 2017, INT J MOL SCI, V18, DOI 10.3390/ijms18061265
   Vymetalkova V, 2018, INT J MOL SCI, V19, DOI 10.3390/ijms19113356
   Wang D, 2019, J CANCER, V10, P4552, DOI 10.7150/jca.30512
   Wang Q, 2019, MOL THER-ONCOLYTICS, V15, P21, DOI 10.1016/j.omto.2019.08.006
   Wang WY, 2018, CELL ONCOL, V41, P495, DOI 10.1007/s13402-018-0386-4
   Wei D, 2019, IEEE T BIO-MED ENG, V66, P2521, DOI 10.1109/TBME.2019.2891068
   Xu MX, 2020, CYTOM PART A, V97, P46, DOI 10.1002/cyto.a.23902
   Yang CG, 2018, CANCER MANAG RES, V10, P4135, DOI 10.2147/CMAR.S176575
   Yang CG, 2017, BMC CANCER, V17, DOI 10.1186/s12885-017-3704-8
   Yang CG, 2018, WORLD J SURG ONCOL, V16, DOI 10.1186/s12957-017-1305-2
   Yen LC, 2009, CLIN CANCER RES, V15, P4508, DOI 10.1158/1078-0432.CCR-08-3179
   Yin W, 2020, SMALL, V16, DOI 10.1002/smll.202001695
   Yokobori T, 2013, CANCER RES, V73, P2059, DOI 10.1158/0008-5472.CAN-12-0326
   Yusa A, 2014, PLOS ONE, V9, DOI 10.1371/journal.pone.0088821
   Zhao K, 2020, MAT SCI ENG C-MATER, V106, DOI 10.1016/j.msec.2019.110171
   Zhu DM, 2018, NANOSCALE, V10, P6014, DOI 10.1039/c7nr08032h
   Zhu Y, 2013, ANAL CHEM, V85, P1058, DOI 10.1021/ac302923k
NR 133
TC 4
Z9 4
U1 10
U2 18
PU BMC
PI LONDON
PA CAMPUS, 4 CRINAN ST, LONDON N1 9XW, ENGLAND
EI 2050-7771
J9 BIOMARK RES
JI Biomark. Res.
PD NOV 19
PY 2021
VL 9
IS 1
AR 85
DI 10.1186/s40364-021-00326-4
PG 20
WC Oncology; Medicine, Research & Experimental
WE Science Citation Index Expanded (SCI-EXPANDED)
SC Oncology; Research & Experimental Medicine
GA XA4RX
UT WOS:000720637200001
PM 34798902
OA Green Published, gold
DA 2022-08-28
ER

PT J
AU Peng, Y
   Mei, WX
   Ma, KD
   Zeng, CC
AF Peng, Yan
   Mei, Wuxuan
   Ma, Kaidong
   Zeng, Changchun
TI Circulating Tumor DNA and Minimal Residual Disease (MRD) in Solid
   Tumors: Current Horizons and Future Perspectives
SO FRONTIERS IN ONCOLOGY
LA English
DT Review
DE circulating tumor DNA; minimum residual disease (MRD); biomarker; liquid
   biopsy; cancer
ID LUNG-CANCER; LIQUID BIOPSY; PLASMA DNA; CTDNA; IDENTIFICATION;
   MUTATIONS; PROGNOSIS; SEQS; EGFR; TOOL
AB Circulating tumor DNA (ctDNA) is cell-free DNA (cfDNA) fragment in the bloodstream that originates from malignant tumors or circulating tumor cells. Recently, ctDNA has emerged as a promising non-invasive biomarker in clinical oncology. Analysis of ctDNA opens up new avenues for individualized cancer diagnosis and therapy in various types of tumors. Evidence suggests that minimum residual disease (MRD) is closely associated with disease recurrence, thus identifying specific genetic and molecular alterations as novel MRD detection targets using ctDNA has been a research focus. MRD is considered a promising prognostic marker to identify individuals at increased risk of recurrence and who may benefit from treatment. This review summarizes the current knowledge of ctDNA and MRD in solid tumors, focusing on the potential clinical applications and challenges. We describe the current state of ctDNA detection methods and the milestones of ctDNA development and discuss how ctDNA analysis may be an alternative for tissue biopsy. Additionally, we evaluate the clinical utility of ctDNA analysis in solid tumors, such as recurrence risk assessment, monitoring response, and resistance mechanism analysis. MRD detection aids in assessing treatment response, patient prognosis, and risk of recurrence. Moreover, this review highlights current advancements in utilizing ctDNA to monitor the MRD of solid tumors such as lung cancer, breast cancer, and colon cancer. Overall, the clinical application of ctDNA-based MRD detection can assist clinical decision-making and improve patient outcomes in malignant tumors.Y
C1 [Peng, Yan; Ma, Kaidong] Longhua Dist Cent Hosp, Dept Obstet, Shenzhen, Peoples R China.
   [Mei, Wuxuan] Hubei Univ Sci & Technol, Clin Med Coll, Xianning, Peoples R China.
   [Zeng, Changchun] Guangdong Med Univ, Shenzhen Longhua Dist Cent Hosp, Dept Med Lab, Shenzhen, Peoples R China.
RP Zeng, CC (通讯作者)，Guangdong Med Univ, Shenzhen Longhua Dist Cent Hosp, Dept Med Lab, Shenzhen, Peoples R China.
EM zengchch@glmc.edu.cn
FU National Natural Science Foundation of China [81660755]; Science and
   Technology Project of Shenzhen of China [JCYJ20170307160524377,
   JCYJ20190808162605484]
FX This work was supported by the National Natural Science Foundation of
   China (81660755); and the Science and Technology Project of Shenzhen of
   China (JCYJ20170307160524377 and JCYJ20190808162605484).
CR Abbosh C, 2017, NATURE, V545, P446, DOI 10.1038/nature22364
   Aggarwal C, 2019, JAMA ONCOL, V5, P173, DOI 10.1001/jamaoncol.2018.4305
   Alix-Panabieres C, 2021, CANCER DISCOV, V11, P858, DOI 10.1158/2159-8290.CD-20-1311
   Bailey C, 2021, CANCER DISCOV, V11, P916, DOI 10.1158/2159-8290.CD-20-1559
   Belic J, 2016, ADV EXP MED BIOL, V924, P147, DOI 10.1007/978-3-319-42044-8_28
   Belic J, 2015, CLIN CHEM, V61, P838, DOI 10.1373/clinchem.2014.234286
   Bohers E, 2021, PHARMACEUTICALS-BASE, V14, DOI 10.3390/ph14060596
   Bratman SV, 2020, NAT CANCER, V1, P873, DOI 10.1038/s43018-020-0096-5
   Bratman SV, 2015, EXPERT REV MOL DIAGN, V15, P715, DOI 10.1586/14737159.2015.1019476
   Bronkhorst Abel Jacobus, 2019, Biomol Detect Quantif, V17, P100087, DOI 10.1016/j.bdq.2019.100087
   Cabel L, 2018, NAT REV CLIN ONCOL, V15, P639, DOI 10.1038/s41571-018-0074-3
   Cai ZX, 2019, CLIN CANCER RES, V25, P5284, DOI 10.1158/1078-0432.CCR-18-3477
   Chabon JJ, 2020, NATURE, V580, P245, DOI 10.1038/s41586-020-2140-0
   Chan HT, 2020, MOL ONCOL, V14, P1719, DOI 10.1002/1878-0261.12727
   Chaudhuri AA, 2017, CANCER DISCOV, V7, P1394, DOI 10.1158/2159-8290.CD-17-0716
   Chen EX, 2020, JAMA ONCOL, V6, P831, DOI 10.1001/jamaoncol.2020.0910
   Chen KZ, 2021, MOL CANCER, V20, DOI 10.1186/s12943-021-01323-9
   Chen KZ, 2019, CLIN CANCER RES, V25, P7058, DOI 10.1158/1078-0432.CCR-19-1213
   Chin RI, 2019, MOL DIAGN THER, V23, P311, DOI 10.1007/s40291-019-00390-5
   Christensen E, 2019, J CLIN ONCOL, V37, DOI 10.1200/JCO.18.02052
   Cirmena G, 2020, J ONCOL, V2020, DOI 10.1155/2020/8132507
   Coakley M, 2019, CLIN CANCER RES, V25, P6026, DOI 10.1158/1078-0432.CCR-19-0152
   Comino-Mendez I, 2017, CANCER DISCOV, V7, P1368, DOI 10.1158/2159-8290.CD-17-1086
   Cremolini C, 2019, JAMA ONCOL, V5, P343, DOI 10.1001/jamaoncol.2018.5080
   Cristiano S, 2019, NATURE, V570, P385, DOI 10.1038/s41586-019-1272-6
   Dawson SJ, 2013, NEW ENGL J MED, V368, P1199, DOI 10.1056/NEJMoa1213261
   Diehl F, 2008, NAT MED, V14, P985, DOI 10.1038/nm.1789
   Elazezy M, 2018, COMPUT STRUCT BIOTEC, V16, P370, DOI 10.1016/j.csbj.2018.10.002
   Forshew T, 2012, SCI TRANSL MED, V4, DOI 10.1126/scitranslmed.3003726
   Franczak C, 2019, EXPERT REV MOL DIAGN, V19, P121, DOI 10.1080/14737159.2019.1568873
   Fredebohm J, 2016, ADV EXP MED BIOL, V924, P187, DOI 10.1007/978-3-319-42044-8_34
   Gale D, 2018, PLOS ONE, V13, DOI 10.1371/journal.pone.0194630
   Gandara DR, 2018, NAT MED, V24, P1441, DOI 10.1038/s41591-018-0134-3
   Garcia-Foncillas J, 2017, ANN ONCOL, V28, P2943, DOI 10.1093/annonc/mdx501
   Garcia-Murillas I, 2019, JAMA ONCOL, V5, P1473, DOI 10.1001/jamaoncol.2019.1838
   Garcia-Murillas I, 2015, SCI TRANSL MED, V7, DOI [10.1126/scitranslmed.aab0021, 10.1126/scitranslmed.aac7551]
   Guibert N, 2020, EUR RESPIR REV, V29, DOI 10.1183/16000617.0052-2019
   Heitzer E, 2013, GENOME MED, V5, DOI 10.1186/gm434
   Hellmann MD, 2020, CLIN CANCER RES, V26, P2849, DOI 10.1158/1078-0432.CCR-19-3418
   Herbert C, 2021, TRENDS CANCER, V7, P995, DOI 10.1016/j.trecan.2021.06.001
   Imperial R, 2019, CANCERS, V11, DOI 10.3390/cancers11091399
   Janku F, 2017, ANN ONCOL, V28, P642, DOI 10.1093/annonc/mdw670
   Jayaram A, 2018, CANCER DISCOV, V8, P392, DOI 10.1158/2159-8290.CD-18-0124
   Jin SN, 2021, P NATL ACAD SCI USA, V118, DOI 10.1073/pnas.2017421118
   Karthikeyan S, 2019, JAMA ONCOL, V5, P1479, DOI 10.1001/jamaoncol.2019.2047
   Kerachian MA, 2019, CRIT REV ONCOL HEMAT, V144, DOI 10.1016/j.critrevonc.2019.102827
   Killock D, 2019, NAT REV CLIN ONCOL, V16, P661, DOI 10.1038/s41571-019-0274-5
   Kim ST, 2018, NAT MED, V24, P1449, DOI 10.1038/s41591-018-0101-z
   Leal A, 2020, NAT COMMUN, V11, DOI 10.1038/s41467-020-14310-3
   Lee J, 2019, CANCER DISCOV, V9, P1388, DOI 10.1158/2159-8290.CD-19-0442
   LEON SA, 1977, CANCER RES, V37, P646
   Li CC, 2020, FRONT ONCOL, V10, DOI 10.3389/fonc.2020.00290
   Li HZ, 2019, ONCOL LETT, V17, P1409, DOI 10.3892/ol.2018.9794
   Lin KK, 2019, CANCER DISCOV, V9, P210, DOI 10.1158/2159-8290.CD-18-0715
   Lin LH, 2021, MODERN PATHOL, V34, P2168, DOI 10.1038/s41379-021-00880-0
   Little S, 2001, Curr Protoc Hum Genet, VChapter 9, DOI 10.1002/0471142905.hg0908s07
   Magbanua MJM, 2021, ANN ONCOL, V32, P229, DOI 10.1016/j.annonc.2020.11.007
   MANDEL P, 1948, CR SOC BIOL, V142, P241
   McDonald BR, 2019, SCI TRANSL MED, V11, DOI 10.1126/scitranslmed.aax7392
   Mohan S, 2020, J THORAC ONCOL, V15, P216, DOI 10.1016/j.jtho.2019.10.007
   Nabet BY, 2020, CELL, V183, P363, DOI 10.1016/j.cell.2020.09.001
   Nakamura Y, 2020, NAT MED, V26, DOI 10.1038/s41591-020-1063-5
   Nassiri F, 2020, NAT MED, V26, P1044, DOI 10.1038/s41591-020-0932-2
   Newman AM, 2016, NAT BIOTECHNOL, V34, P547, DOI 10.1038/nbt.3520
   Nuzzo PV, 2020, NAT MED, V26, P1041, DOI 10.1038/s41591-020-0933-1
   O'Leary B, 2019, CLIN CHEM, V65, P1405, DOI 10.1373/clinchem.2019.305805
   O'Leary B, 2018, NAT COMMUN, V9, DOI 10.1038/s41467-018-03215-x
   Osumi H, 2019, CANCER SCI, V110, P1148, DOI 10.1111/cas.13972
   Otsubo K, 2019, ONCOLOGIST, V24, P1022, DOI 10.1634/theoncologist.2019-0101
   Parikh AR, 2021, CLIN CANCER RES, V27, P5586, DOI 10.1158/1078-0432.CCR-21-0410
   Parsons HA, 2020, CLIN CANCER RES, V26, P2556, DOI 10.1158/1078-0432.CCR-19-3005
   Parsons HA, 2017, CLIN CANCER RES, V23, P379, DOI 10.1158/1078-0432.CCR-16-1543
   Pascual J, 2021, CANCER DISCOV, V11, P92, DOI 10.1158/2159-8290.CD-20-0553
   Peng MY, 2020, FRONT ONCOL, V10, DOI 10.3389/fonc.2020.561598
   Phallen J, 2017, SCI TRANSL MED, V9, DOI 10.1126/scitranslmed.aan2415
   Postel M, 2018, EXPERT REV MOL DIAGN, V18, P7, DOI 10.1080/14737159.2018.1400384
   Powles T, 2021, NATURE, V595, P432, DOI 10.1038/s41586-021-03642-9
   Radovich M, 2020, JAMA ONCOL, V6, P1410, DOI 10.1001/jamaoncol.2020.2295
   Razavi P, 2019, NAT MED, V25, P1928, DOI 10.1038/s41591-019-0652-7
   Reinert T, 2019, JAMA ONCOL, V5, P1124, DOI 10.1001/jamaoncol.2019.0528
   Rosell R, 2016, NAT REV CLIN ONCOL, V13, P401, DOI 10.1038/nrclinonc.2016.83
   Schweizer MT, 2021, JAMA ONCOL, V7, P1378, DOI 10.1001/jamaoncol.2021.2350
   Shen SY, 2018, NATURE, V563, P579, DOI 10.1038/s41586-018-0703-0
   Shoda K, 2017, GASTRIC CANCER, V20, P126, DOI 10.1007/s10120-016-0599-z
   Sidaway Peter, 2017, Nat Rev Clin Oncol, V14, P524, DOI 10.1038/nrclinonc.2017.105
   Sidaway Peter, 2017, Nat Rev Clin Oncol, V14, P526, DOI 10.1038/nrclinonc.2017.111
   SORENSON GD, 1994, CANCER EPIDEM BIOMAR, V3, P67
   Stover DG, 2018, J CLIN ONCOL, V36, P543, DOI 10.1200/JCO.2017.76.0033
   Syeda MM, 2021, LANCET ONCOL, V22, P370, DOI 10.1016/S1470-2045(20)30726-9
   Taiwo O, 2012, NAT PROTOC, V7, P617, DOI 10.1038/nprot.2012.012
   Tarazona N, 2019, ANN ONCOL, V30, P1804, DOI 10.1093/annonc/mdz390
   Tie J, 2021, PLOS MED, V18, DOI 10.1371/journal.pmed.1003620
   Tie J, 2019, JAMA ONCOL, V5, P1710, DOI 10.1001/jamaoncol.2019.3616
   Tie J, 2016, SCI TRANSL MED, V8, DOI 10.1126/scitranslmed.aaf6219
   Turner NC, 2020, LANCET ONCOL, V21, P1296, DOI [10.1016/S1470-2045(20)30444-7, 10.11016/S1470-2045(20)30444-7]
   Valpione S, 2019, METHOD ENZYMOL, V629, P1, DOI 10.1016/bs.mie.2019.08.002
   Wang DS, 2021, THERANOSTICS, V11, P7018, DOI 10.7150/thno.59644
   Wang YX, 2019, JAMA ONCOL, V5, P1118, DOI 10.1001/jamaoncol.2019.0512
   Wang ZJ, 2019, JAMA ONCOL, V5, P696, DOI 10.1001/jamaoncol.2018.7098
   Wang ZJ, 2018, LANCET RESP MED, V6, P681, DOI 10.1016/S2213-2600(18)30264-9
   Wyatt AW, 2016, JAMA ONCOL, V2, P1598, DOI 10.1001/jamaoncol.2016.0494
   Yang J, 2020, CELL DEATH DIS, V11, DOI 10.1038/s41419-020-2531-z
   Yu HA, 2020, JAMA ONCOL, V6, P1048, DOI 10.1001/jamaoncol.2020.1260
   Zhang Q, 2020, CANCER DISCOV, V10, P1842, DOI 10.1158/2159-8290.CD-20-0047
NR 104
TC 6
Z9 6
U1 6
U2 8
PU FRONTIERS MEDIA SA
PI LAUSANNE
PA AVENUE DU TRIBUNAL FEDERAL 34, LAUSANNE, CH-1015, SWITZERLAND
SN 2234-943X
J9 FRONT ONCOL
JI Front. Oncol.
PD NOV 18
PY 2021
VL 11
AR 763790
DI 10.3389/fonc.2021.763790
PG 14
WC Oncology
WE Science Citation Index Expanded (SCI-EXPANDED)
SC Oncology
GA 0N7AP
UT WOS:000782986900001
PM 34868984
OA gold, Green Published
DA 2022-08-28
ER

PT J
AU Lin, PH
   Wang, MY
   Lo, C
   Tsai, LW
   Yen, TC
   Huang, TY
   Huang, WC
   Yang, KR
   Chen, CK
   Fan, SC
   Kuo, SH
   Huang, CS
AF Lin, Po-Han
   Wang, Ming-Yang
   Lo, Chiao
   Tsai, Li-Wei
   Yen, Tzu-Chun
   Huang, Thomas Yoyan
   Huang, Wei-Chih
   Yang, Karen
   Chen, Chih-Kai
   Fan, Sheng-Chih
   Kuo, Sung-Hsin
   Huang, Chiun-Sheng
TI Circulating Tumor DNA as a Predictive Marker of Recurrence for Patients
   With Stage II-III Breast Cancer Treated With Neoadjuvant Therapy
SO FRONTIERS IN ONCOLOGY
LA English
DT Article
DE circulating tumor DNA; neoadjuvant therapy; breast cancer; recurrence;
   next-generation sequencing
ID LUNG-CANCER; AMPLIFICATION; STATISTICS; MUTATIONS; DISEASE; SURGERY
AB BackgroundPatients with stage II to III breast cancer have a high recurrence rate. The early detection of recurrent breast cancer remains a major unmet need. Circulating tumor DNA (ctDNA) has been proven to be a marker of disease progression in metastatic breast cancer. We aimed to evaluate the prognostic value of ctDNA in the setting of neoadjuvant therapy (NAT). MethodsPlasma was sampled at the initial diagnosis (defined as before NAT) and after breast surgery and neoadjuvant therapy(defined as after NAT). We extracted ctDNA from the plasma and performed deep sequencing of a target gene panel. ctDNA positivity was marked by the detection of alterations, such as mutations and copy number variations. ResultsA total of 95 patients were enrolled in this study; 60 patients exhibited ctDNA positivity before NAT, and 31 patients exhibited ctDNA positivity after NAT. A pathologic complete response (pCR) was observed in 13 patients, including one ER(+)Her2(-) patient, six Her2(+) patients and six triple-negative breast cancer (TNBC) patients. Among the entire cohort, multivariate analysis showed that N3 classification and ctDNA positivity after NAT were independent risk factors that predicted recurrence (N3, hazard ratio (HR) 3.34, 95% confidence interval (CI) 1.26 - 8.87, p = 0.016; ctDNA, HR 4.29, 95% CI 2.06 - 8.92, p < 0.0001). The presence of ctDNA before NAT did not affect the rate of recurrence-free survival. For patients with Her2(+) or TNBC, patients who did not achieve pCR were associated with a trend of higher recurrence (p = 0.105). Advanced nodal status and ctDNA positivity after NAT were significant risk factors for recurrence (N2 - 3, HR 3.753, 95% CI 1.146 - 12.297, p = 0.029; ctDNA, HR 3.123, 95% CI 1.139 - 8.564, p = 0.027). Two patients who achieved pCR had ctDNA positivity after NAT; one TNBC patient had hepatic metastases six months after surgery, and one Her2(+) breast cancer patient had brain metastasis 13 months after surgery. ConclusionsThis study suggested that the presence of ctDNA after NAT is a robust marker for predicting relapse in stage II to III breast cancer patients.
C1 [Lin, Po-Han; Yen, Tzu-Chun; Huang, Thomas Yoyan; Huang, Wei-Chih; Chen, Chih-Kai; Fan, Sheng-Chih] Natl Taiwan Univ Hosp, Dept Med Genet, Taipei, Taiwan.
   [Lin, Po-Han] Natl Taiwan Univ, Inst Med Genom & Prote, Coll Med, Taipei, Taiwan.
   [Wang, Ming-Yang; Lo, Chiao; Tsai, Li-Wei; Huang, Chiun-Sheng] Natl Taiwan Univ Hosp, Dept Surg, Taipei, Taiwan.
   [Yang, Karen] Princeton Univ, Dept Mol Biol, Princeton, NJ USA.
   [Kuo, Sung-Hsin] Natl Taiwan Univ Hosp, Dept Med Oncol, Taipei, Taiwan.
   [Huang, Chiun-Sheng] Natl Taiwan Univ, Dept Surg, Coll Med, Taipei, Taiwan.
RP Huang, CS (通讯作者)，Natl Taiwan Univ Hosp, Dept Surg, Taipei, Taiwan.; Huang, CS (通讯作者)，Natl Taiwan Univ, Dept Surg, Coll Med, Taipei, Taiwan.
EM huangcs@ntu.edu.tw
RI Lin, Po-Han/AEU-8550-2022
OI Lin, Po-Han/0000-0001-6066-398X; Tsai, Li-Wei/0000-0002-6877-0138
CR Anders CK, 2013, HEMATOL ONCOL CLIN N, V27, P737, DOI 10.1016/j.hoc.2013.05.003
   Bachet JB, 2020, CLIN CANCER RES, V26, P5208, DOI 10.1158/1078-0432.CCR-20-0950
   Chaudhuri AA, 2017, CANCER DISCOV, V7, P1394, DOI 10.1158/2159-8290.CD-17-0716
   Coombes RC, 2019, CLIN CANCER RES, V25, P4255, DOI 10.1158/1078-0432.CCR-18-3663
   Coombs CC, 2018, CLIN CANCER RES, V24, P5918, DOI 10.1158/1078-0432.CCR-18-1201
   Darrigues L, 2021, BREAST CANCER RES, V23, DOI 10.1186/s13058-021-01411-0
   Dawson SJ, 2013, NEW ENGL J MED, V368, P1199, DOI 10.1056/NEJMoa1213261
   Deming SL, 2000, BRIT J CANCER, V83, P1688, DOI 10.1054/bjoc.2000.1522
   DeSantis CE, 2016, CA-CANCER J CLIN, V66, P31, DOI 10.3322/caac.21320
   Eisenhauer EA, 2009, EUR J CANCER, V45, P228, DOI 10.1016/j.ejca.2008.10.026
   Figg WD, 2013, CANCER BIOL THER, V14, P697, DOI 10.4161/cbt.25361
   Gabos Z, 2006, J CLIN ONCOL, V24, P5658, DOI 10.1200/JCO.2006.07.0250
   Garcia-Murillas I, 2019, JAMA ONCOL, V5, P1473, DOI 10.1001/jamaoncol.2019.1838
   Garcia-Murillas I, 2015, SCI TRANSL MED, V7, DOI [10.1126/scitranslmed.aab0021, 10.1126/scitranslmed.aac7551]
   Goh JY, 2017, NAT MED, V23, P1319, DOI 10.1038/nm.4405
   Greenlee RT, 2000, CA-CANCER J CLIN, V50, P7, DOI 10.3322/canjclin.50.1.7
   He MM, 2019, GENOME MED, V11, DOI 10.1186/s13073-019-0664-4
   Heuser M, 2016, DTSCH ARZTEBL INT, V113, P317, DOI 10.3238/arztebl.2016.0317
   Hudis CA, 2011, ONCOLOGIST, V16, P1, DOI 10.1634/theoncologist.2011-S1-01
   Koboldt DC, 2012, NATURE, V490, P61, DOI 10.1038/nature11412
   Lau E, 2020, GENOME MED, V12, DOI 10.1186/s13073-020-00770-1
   Lee B, 2019, ANN ONCOL, V30, P1472, DOI 10.1093/annonc/mdz200
   Lin PH, 2020, CANCER SCI, V111, P1375, DOI 10.1111/cas.14313
   Lundberg A, 2019, BREAST CANCER RES, V21, DOI 10.1186/s13058-019-1121-4
   Magbanua MJM, 2021, ANN ONCOL, V32, P229, DOI 10.1016/j.annonc.2020.11.007
   Martinez-Saez O, 2020, BREAST CANCER RES, V22, DOI 10.1186/s13058-020-01284-9
   McDonald BR, 2019, SCI TRANSL MED, V11, DOI 10.1126/scitranslmed.aax7392
   Naab TJ, 2018, BMC CANCER, V18, DOI 10.1186/s12885-018-4171-6
   Nami B, 2018, CANCERS, V10, DOI 10.3390/cancers10100342
   Narayan A, 2012, CANCER RES, V72, P3492, DOI 10.1158/0008-5472.CAN-11-4037
   Oxnard GR, 2014, CLIN CANCER RES, V20, P1698, DOI 10.1158/1078-0432.CCR-13-2482
   Page K, 2017, CLIN CHEM, V63, P532, DOI 10.1373/clinchem.2016.261834
   Phallen J, 2017, SCI TRANSL MED, V9, DOI 10.1126/scitranslmed.aan2415
   Piccioni David E, 2019, CNS Oncol, V8, pCNS34, DOI 10.2217/cns-2018-0015
   Ptashkin RN, 2018, JAMA ONCOL, V4, P1589, DOI 10.1001/jamaoncol.2018.2297
   Redig AJ, 2013, J INTERN MED, V274, P113, DOI 10.1111/joim.12084
   Richards S, 2015, GENET MED, V17, P405, DOI 10.1038/gim.2015.30
   Rothe F, 2014, ANN ONCOL, V25, P1959, DOI 10.1093/annonc/mdu288
   Roy PG, 2010, INT J CANCER, V127, P355, DOI 10.1002/ijc.25034
   Tie J, 2016, SCI TRANSL MED, V8, DOI 10.1126/scitranslmed.aaf6219
   van Hagen P, 2013, BRIT J SURG, V100, P267, DOI 10.1002/bjs.8968
   von Minckwitz G, 2012, J CLIN ONCOL, V30, P1796, DOI 10.1200/JCO.2011.38.8595
   Zhang XY, 2019, CLIN CANCER RES, V25, P6546, DOI 10.1158/1078-0432.CCR-18-4055
   Zhou Q, 2020, GENOME MED, V12, DOI 10.1186/s13073-020-0719-6
NR 44
TC 1
Z9 1
U1 1
U2 4
PU FRONTIERS MEDIA SA
PI LAUSANNE
PA AVENUE DU TRIBUNAL FEDERAL 34, LAUSANNE, CH-1015, SWITZERLAND
SN 2234-943X
J9 FRONT ONCOL
JI Front. Oncol.
PD NOV 12
PY 2021
VL 11
AR 736769
DI 10.3389/fonc.2021.736769
PG 11
WC Oncology
WE Science Citation Index Expanded (SCI-EXPANDED)
SC Oncology
GA XH7SB
UT WOS:000725628600001
PM 34868925
OA gold, Green Submitted, Green Published
DA 2022-08-28
ER

PT J
AU Al-Qasem, AJ
   Alves, CL
   Ditzel, HJ
AF Al-Qasem, Abeer J.
   Alves, Carla L.
   Ditzel, Henrik J.
TI Resistance Mechanisms to Combined CDK4/6 Inhibitors and Endocrine
   Therapy in ER+/HER2-Advanced Breast Cancer: Biomarkers and Potential
   Novel Treatment Strategies
SO CANCERS
LA English
DT Review
DE breast cancer; CDK4/6 inhibitor; biomarkers; resistance mechanisms;
   liquid biopsy
ID RECEPTOR DEGRADER SERD; ESR1 MUTATIONS; ACQUIRED-RESISTANCE;
   TUMOR-GROWTH; DOUBLE-BLIND; PALBOCICLIB; COMBINATION; FULVESTRANT; PLUS;
   ER
AB Simple Summary: Advanced stage breast cancer is incurable, and a leading cause of cancer-related death in women. Recently, novel treatment options have improved clinical outcomes of breast cancer patients. Combined CDK4/6 inhibitor and endocrine therapy have been shown to be highly effective, improving both progression-free and overall survival, but resistance inevitably develops and disease progression occurs. Identification of clinically useful biomarkers predicting therapeutic response/failure and resistance mechanisms are essential for optimal patient stratification and the development of novel therapeutic strategies for patients who have progressed on combined CDK4/6 inhibitor and endocrine therapy. However, finding a universal single predictive biomarker is unlikely mainly due to the heterogenicity of the cancers and the associated resistance mechanisms. Here, we review the current state of knowledge on resistance mechanisms to combined CDK4/6 inhibitor and endocrine therapy and associated predictive molecular biomarkers, including the use of liquid biopsy.
   The introduction of CDK4/6 inhibitors (CDK4/6i) in combination with endocrine therapy (ET) has revolutionized the treatment landscape for patients with estrogen receptor-positive (ER+) advanced breast cancer (ABC) and has become the new standard treatment. However, resistance to this combined therapy inevitably develops and represents a major clinical challenge in the management of ER+ ABC. Currently, elucidation of the resistance mechanisms, identification of predictive biomarkers, and development of novel effective combined targeted treatments to overcome the resistance are active areas of research. Given the heterogeneity of the resistance mechanisms towards combined CDK4/6i and ET, identification of a single universal predictive biomarker of resistance is unlikely. Novel approaches are being explored, including examination of multiple genetic alterations in circulating cell-free tumor DNA in liquid biopsies from ABC patients with disease progression on combined CDK4/6i and ET treatment. Here, we review the molecular basis of the main known resistance mechanisms towards combined CDK4/6i and ET and associated potential biomarkers. As inhibiting key molecules in the pathways driving resistance may play an important role in the selection of therapeutic strategies for patients who experience disease progression on combined CDK4/6i and ET, we also review preclinical and early phase clinical data on novel combination therapies for these patients.
C1 [Al-Qasem, Abeer J.; Alves, Carla L.; Ditzel, Henrik J.] Univ Southern Denmark, Inst Mol Med, Dept Canc & Inflammat Res, DK-5000 Odense, Denmark.
   [Ditzel, Henrik J.] Univ Southern Denmark, Odense Univ Hosp, Inst Clin Res, Dept Oncol, DK-5000 Odense, Denmark.
   [Ditzel, Henrik J.] Odense Univ Hosp, Acad Geriatr Canc Res AgeCare, DK-5000 Odense, Denmark.
RP Ditzel, HJ (通讯作者)，Univ Southern Denmark, Inst Mol Med, Dept Canc & Inflammat Res, DK-5000 Odense, Denmark.; Ditzel, HJ (通讯作者)，Univ Southern Denmark, Odense Univ Hosp, Inst Clin Res, Dept Oncol, DK-5000 Odense, Denmark.; Ditzel, HJ (通讯作者)，Odense Univ Hosp, Acad Geriatr Canc Res AgeCare, DK-5000 Odense, Denmark.
OI Alqasem, Abeer/0000-0003-1710-0908; Ditzel, Henrik
   J./0000-0003-3927-5135; Alves, Carla/0000-0003-2266-9349
FU Danish Cancer Society
FX This research was funded in part by the Danish Cancer Society.
CR Al-Qasem A.J., 2021, COTARGETING CD UNPUB
   Alba-Bernal A, 2020, EBIOMEDICINE, V62, DOI 10.1016/j.ebiom.2020.103100
   Alves C.L., 2021, NAT COMMUN, V12, P1
   Alves CL, 2016, CLIN CANCER RES, V22, P5514, DOI 10.1158/1078-0432.CCR-15-1984
   Andre F., 2018, ANN ONCOL, V29, pMDY424, DOI [10.1093/annonc/mdy424.010, DOI 10.1093/ANNONC/MDY424.010]
   Andre F, 2019, NEW ENGL J MED, V380, P1929, DOI 10.1056/NEJMoa1813904
   Baselga J, 2012, NEW ENGL J MED, V366, P520, DOI 10.1056/NEJMoa1109653
   Bihani T, 2017, CLIN CANCER RES, V23, P4793, DOI 10.1158/1078-0432.CCR-16-2561
   Bonechi Martina, 2018, Oncotarget, V9, P16389, DOI 10.18632/oncotarget.24700
   Boudreau MW, 2021, SCI TRANSL MED, V13, DOI 10.1126/scitranslmed.abf1383
   Brandao M, 2019, ANN ONCOL, V30, P27, DOI 10.1093/annonc/mdz280
   Caldon CE, 2012, MOL CANCER THER, V11, P1488, DOI 10.1158/1535-7163.MCT-11-0963
   Cardoso F, 2020, ANN ONCOL, V31, P1623, DOI 10.1016/j.annonc.2020.09.010
   Chandarlapaty S, 2016, JAMA ONCOL, V2, P1310, DOI 10.1001/jamaoncol.2016.1279
   Chen L, 2019, MED SCI MONITOR, V25, P77, DOI 10.12659/MSM.912929
   Chia S, 2008, J CLIN ONCOL, V26, P1664, DOI 10.1200/JCO.2007.13.5822
   Condorelli R, 2018, ANN ONCOL, V29, P640, DOI 10.1093/annonc/mdx784
   Cornell L, 2019, CELL REP, V26, P2667, DOI 10.1016/j.celrep.2019.02.023
   Costa C, 2020, CANCER DISCOV, V10, P72, DOI 10.1158/2159-8290.CD-18-0830
   Cristofanilli M, 2016, LANCET ONCOL, V17, P425, DOI 10.1016/S1470-2045(15)00613-0
   Darrigues L, 2021, BREAST CANCER RES, V23, DOI 10.1186/s13058-021-01411-0
   de Leeuw R, 2018, CLIN CANCER RES, V24, P4201, DOI 10.1158/1078-0432.CCR-18-0410
   Del Re M, 2021, PHARMACOL RES, V163, DOI 10.1016/j.phrs.2020.105241
   Del Re M, 2019, BREAST CANCER RES TR, V178, P57, DOI 10.1007/s10549-019-05365-y
   Deng JH, 2018, CANCER DISCOV, V8, P216, DOI 10.1158/2159-8290.CD-17-0915
   Dhakal A, 2018, CLIN BREAST CANCER, V18, pE1401, DOI 10.1016/j.clbc.2018.04.015
   Dickler MN, 2017, CLIN CANCER RES, V23, P5218, DOI 10.1158/1078-0432.CCR-17-0754
   Ding ZY, 2010, PLOS ONE, V5, DOI 10.1371/journal.pone.0009910
   Dustin D, 2019, CANCER-AM CANCER SOC, V125, P3714, DOI 10.1002/cncr.32345
   Finn RS, 2020, CLIN CANCER RES, V26, P110, DOI 10.1158/1078-0432.CCR-19-0751
   Finn RS, 2016, NEW ENGL J MED, V375, P1925, DOI 10.1056/NEJMoa1607303
   Finn RS, 2015, LANCET ONCOL, V16, P25, DOI 10.1016/S1470-2045(14)71159-3
   Formisano L, 2019, NAT COMMUN, V10, DOI 10.1038/s41467-019-09068-2
   Fribbens C, 2016, J CLIN ONCOL, V34, P2961, DOI 10.1200/JCO.2016.67.3061
   Galardi F, 2019, ABSTRACT P6 09 02 EF
   Garcia-Murillas I, 2015, SCI TRANSL MED, V7, DOI [10.1126/scitranslmed.aab0021, 10.1126/scitranslmed.aac7551]
   Goel S, 2017, NATURE, V548, P471, DOI 10.1038/nature23465
   Goetz MP, 2017, J CLIN ONCOL, V35, P3638, DOI 10.1200/JCO.2017.75.6155
   Gong XQ, 2019, CANCER DISCOV, V9, P248, DOI 10.1158/2159-8290.CD-18-0469
   Guarducci C, 2019, CANCER RES, V79, DOI 10.1158/1538-7445.SABCS18-PD7-12
   Guarducci C, 2018, NPJ BREAST CANCER, V4, DOI 10.1038/s41523-018-0092-4
   Guo SC, 2020, BREAST CANCER RES TR, V180, P359, DOI 10.1007/s10549-020-05558-w
   Gyanchandani R, 2017, ONCOTARGET, V8, P66901, DOI 10.18632/oncotarget.11383
   Hafner M, 2019, CELL CHEM BIOL, V26, P1067, DOI 10.1016/j.chembiol.2019.05.005
   Hall CR, 2019, CANCER RES, V79, DOI 10.1158/1538-7445.AM2019-4414
   Herrera-Abreu MT, 2016, CANCER RES, V76, P2301, DOI 10.1158/0008-5472.CAN-15-0728
   Hortobagyi GN, 2018, ANN ONCOL, V29, P1541, DOI 10.1093/annonc/mdy155
   Hu Y., 2015, ARCH ORAL BIOL, V59, P855
   Hyman DM, 2019, JCO PRECIS ONCOL, V3, DOI 10.1200/PO.19.00221
   Jagarlamudi KK, 2018, BIOMARK MED, V12, P1035, DOI 10.2217/bmm-2018-0157
   Jansen VM, 2017, CANCER RES, V77, P2488, DOI 10.1158/0008-5472.CAN-16-2653
   Jeselsohn R, 2018, CANCER CELL, V33, P173, DOI 10.1016/j.ccell.2018.01.004
   Karimi L, 2021, CANCER RES, V81
   Keenan SM, 2004, J BIOL CHEM, V279, P5387, DOI 10.1074/jbc.M310383200
   Kilgour E, 2020, CANCER CELL, V37, P485, DOI 10.1016/j.ccell.2020.03.012
   Koboldt DC, 2012, NATURE, V490, P61, DOI 10.1038/nature11412
   Konecny GE, 2011, CLIN CANCER RES, V17, P1591, DOI 10.1158/1078-0432.CCR-10-2307
   Li ZQ, 2018, CANCER CELL, V34, P893, DOI 10.1016/j.ccell.2018.11.006
   Lok SW, 2019, CANCER DISCOV, V9, P354, DOI 10.1158/2159-8290.CD-18-1151
   Malorni L, 2016, ONCOTARGET, V7, P68012, DOI 10.18632/oncotarget.12010
   Manning AL, 2010, GENE DEV, V24, P1364, DOI 10.1101/gad.1917310
   Mao PP, 2018, CANCER RES, V78
   Mariotti V, 2019, J CLIN ONCOL, V37, DOI 10.1200/JCO.2019.37.15_suppl.e12521
   Martin LA, 2013, CANCER CELL, V24, P7, DOI 10.1016/j.ccr.2013.06.006
   Martinez-Saez O, 2021, NPJ BREAST CANCER, V7, DOI 10.1038/s41523-021-00218-8
   McCartney A, 2020, CLIN CANCER RES, V26, P2131, DOI 10.1158/1078-0432.CCR-19-3271
   Miller TW, 2011, BREAST CANCER RES, V13, DOI 10.1186/bcr3039
   Neven P, 2019, CANCER RES, V79, DOI 10.1158/1538-7445.SABCS18-PD2-05
   O'Brien NA, 2020, BREAST CANCER RES, V22, DOI 10.1186/s13058-020-01320-8
   O'Leary B, 2021, JNCI-J NATL CANCER I, V113, P309, DOI 10.1093/jnci/djaa087
   O'Leary B, 2019, J CLIN ONCOL, V37, DOI 10.1200/JCO.2019.37.15_suppl.1010
   O'Leary B, 2018, CANCER DISCOV, V8, P1390, DOI 10.1158/2159-8290.CD-18-0264
   O'Leary B, 2018, NAT COMMUN, V9, DOI 10.1038/s41467-018-03215-x
   Ogata R, 2021, BREAST CANCER-TOKYO, V28, P206, DOI 10.1007/s12282-020-01150-8
   Pancholi S, 2020, ONCOGENE, V39, P4781, DOI 10.1038/s41388-020-1284-6
   Pandey K, 2020, CANCERS, V12, DOI 10.3390/cancers12123566
   Raedler L.A, 2017, J HEMATOL ONCOL PHAR, V7, P53
   Robinson DR, 2013, NAT GENET, V45, P1446, DOI 10.1038/ng.2823
   Rugo HS, 2020, J CLIN ONCOL, V38
   Shah M, 2018, ONCOLOGY-NY, V32, P216
   Slamon DJ, 2018, J CLIN ONCOL, V36, P2465, DOI 10.1200/JCO.2018.78.9909
   Sledge GW, 2017, J CLIN ONCOL, V35, P2875, DOI 10.1200/JCO.2017.73.7585
   Spoerke JM, 2016, NAT COMMUN, V7, DOI 10.1038/ncomms11579
   Sung HH, 2022, CLIN EXP HYPERTENS, V44, P146, DOI 10.1080/10641963.2021.2007943
   Tang AQ, 2017, ONCOTARGET, V8, P23937, DOI 10.18632/oncotarget.14893
   Thangavel C, 2011, ENDOCR-RELAT CANCER, V18, P333, DOI 10.1530/ERC-10-0262
   Turner NC, 2019, J CLIN ONCOL, V37, P1169, DOI 10.1200/JCO.18.00925
   Wander SA, 2019, J CLIN ONCOL, V37, DOI 10.1200/JCO.2019.37.15_suppl.1057
   Yang C, 2017, ONCOGENE, V36, P2255, DOI 10.1038/onc.2016.379
NR 89
TC 2
Z9 2
U1 4
U2 7
PU MDPI
PI BASEL
PA ST ALBAN-ANLAGE 66, CH-4052 BASEL, SWITZERLAND
EI 2072-6694
J9 CANCERS
JI Cancers
PD NOV
PY 2021
VL 13
IS 21
AR 5397
DI 10.3390/cancers13215397
PG 15
WC Oncology
WE Science Citation Index Expanded (SCI-EXPANDED)
SC Oncology
GA WY0JN
UT WOS:000718972800001
PM 34771560
OA Green Published, gold
DA 2022-08-28
ER

PT J
AU Freitas, AJAD
   Causin, RL
   Varuzza, MB
   Hidalgo, CMT
   Silva, VDD
   Souza, CD
   Marques, MMC
AF Freitas, Ana Julia Aguiar de
   Causin, Rhafaela Lima
   Varuzza, Muriele Bertagna
   Hidalgo Filho, Cassio Murilo Trovo
   Silva, Vinicius Duval da
   Souza, Cristiano de Padua
   Marques, Marcia Maria Chiquitelli
TI Molecular Biomarkers Predict Pathological Complete Response of
   Neoadjuvant Chemotherapy in Breast Cancer Patients: Review
SO CANCERS
LA English
DT Review
DE pathological complete response; neoadjuvant chemotherapy; breast cancer;
   molecular biomarkers
ID CIRCULATING TUMOR DNA; GENE-EXPRESSION; PROTEIN EXPRESSION; LIQUID
   BIOPSY; RECEPTOR; WOMEN; RECOMMENDATIONS; METAANALYSIS; METHYLATION;
   RECURRENCE
AB Simple Summary: Breast cancer is the most common cancer in women worldwide. Although many studies have aimed to understand the genetic basis of breast cancer, leading to increasingly accurate diagnoses, only a few molecular biomarkers are used in clinical practice to predict response to therapy. Current studies aim to develop more personalized therapies to decrease the adverse effects of chemotherapy. Personalized medicine not only requires clinical, but also molecular characterization of tumors, which allows the use of more effective drugs for each patient. The aim of this study was to identify potential molecular biomarkers that can predict the response to therapy after neoadjuvant chemotherapy in patients with breast cancer. In this review, we summarize genomic, transcriptomic, and proteomic biomarkers that can help predict the response to therapy.
   Neoadjuvant chemotherapy (NAC) is often used to treat locally advanced disease for tumor downstaging, thus improving the chances of breast-conserving surgery. From the NAC response, it is possible to obtain prognostic information as patients may reach a pathological complete response (pCR). Those who do might have significant advantages in terms of survival rates. Breast cancer (BC) is a heterogeneous disease that requires personalized treatment strategies. The development of targeted therapies depends on identifying biomarkers that can be used to assess treatment efficacy as well as the discovery of new and more accurate therapeutic agents. With the development of new "OMICS" technologies, i.e., genomics, transcriptomics, and proteomics, among others, the discovery of new biomarkers is increasingly being used in the context of clinical practice, bringing us closer to personalized management of BC treatment. The aim of this review is to compile the main biomarkers that predict pCR in BC after NAC.
C1 [Freitas, Ana Julia Aguiar de; Causin, Rhafaela Lima; Varuzza, Muriele Bertagna; Marques, Marcia Maria Chiquitelli] Barretos Canc Hosp, Mol Oncol Res Ctr, Teaching & Res Inst, BR-14784400 Barretos, SP, Brazil.
   [Hidalgo Filho, Cassio Murilo Trovo] Inst Canc Estado Sao Paulo ICESP, BR-01246000 Sao Paulo, SP, Brazil.
   [Silva, Vinicius Duval da; Souza, Cristiano de Padua] Barretos Canc Hosp, BR-14784400 Barretos, SP, Brazil.
   [Marques, Marcia Maria Chiquitelli] Barretos Sch Hlth Sci, Dr Paulo Prata FACISB, BR-14785002 Barretos, SP, Brazil.
RP Marques, MMC (通讯作者)，Barretos Canc Hosp, Mol Oncol Res Ctr, Teaching & Res Inst, BR-14784400 Barretos, SP, Brazil.; Marques, MMC (通讯作者)，Barretos Sch Hlth Sci, Dr Paulo Prata FACISB, BR-14785002 Barretos, SP, Brazil.
EM aaguiardefreitas@gmail.com; rhafaela-lima@hotmail.com;
   mbertagnav@gmail.com; cmtrovohidalgo@gmail.com; vinids@gmail.com;
   crispadua10@gmail.com; mmcmsilveira@gmail.com
RI Duval da Silva, Vinicius/C-5289-2013; Marques, MARCIA MARIA
   CHIQUITELLI/K-4103-2012
OI Duval da Silva, Vinicius/0000-0003-3515-0263; de Padua Souza,
   Cristiano/0000-0002-6412-8041; Causin, Rhafaela/0000-0003-1749-9736;
   Aguiar de Freitas, Ana Julia/0000-0002-9677-2093; Marques, MARCIA MARIA
   CHIQUITELLI/0000-0001-5616-6710; Trovo Hidalgo Filho, Cassio
   Murilo/0000-0002-7046-0059; Bertagna Varuzza,
   Muriele/0000-0002-4482-6440
FU Departamento de Ciencia e Tecnologia-DECIT, Ministerio da Saude
   [879848/2018]
FX This research was funded by the Departamento de Ciencia e
   Tecnologia-DECIT, Ministerio da Saude (grant #879848/2018).
CR Alberro JA, 2018, LANCET ONCOL, V19, P27, DOI 10.1016/S1470-2045(17)30777-5
   Alix-Panabieres C, 2016, CANCER DISCOV, V6, P479, DOI 10.1158/2159-8290.CD-15-1483
   Allred DC, 1998, MODERN PATHOL, V11, P155
   Asaoka M, 2019, EJSO-EUR J SURG ONC, V45, P2289, DOI 10.1016/j.ejso.2019.08.001
   Banys-Paluchowski M, 2020, GEBURTSH FRAUENHEILK, V80, P1093, DOI 10.1055/a-1124-7225
   Beyene DA, 2020, HELIYON, V6, DOI 10.1016/j.heliyon.2020.e03241
   Bianchini G, 2017, BREAST CANCER RES, V19, DOI 10.1186/s13058-017-0806-9
   Bossuyt V, 2015, ANN ONCOL, V26, P1280, DOI 10.1093/annonc/mdv161
   Botti G, 2017, INT J MOL SCI, V18, DOI 10.3390/ijms18020459
   Bray F, 2018, CA-CANCER J CLIN, V68, P394, DOI 10.3322/caac.21492
   Cardoso F, 2016, NEW ENGL J MED, V375, P717, DOI 10.1056/NEJMoa1602253
   Casey MC, 2016, INT J CANCER, V139, P12, DOI 10.1002/ijc.29985
   Cerbelli B, 2017, BIOMED RES INT, V2017, DOI 10.1155/2017/1750925
   Chang JC, 2005, BREAST CANCER RES, V7, P100, DOI 10.1186/bcr1018
   Chuthapisith S, 2009, EUR J CANCER, V45, P1274, DOI 10.1016/j.ejca.2008.12.026
   Cobleigh MA, 2005, CLIN CANCER RES, V11, P8623, DOI 10.1158/1078-0432.CCR-05-0735
   Connolly RM, 2018, BREAST CANCER RES TR, V167, P107, DOI 10.1007/s10549-017-4503-2
   Cortazar P, 2014, LANCET, V384, P164, DOI 10.1016/S0140-6736(13)62422-8
   de Almeida BP, 2019, BMC CANCER, V19, DOI 10.1186/s12885-019-5403-0
   Denkert C, 2017, LANCET, V389, P2430, DOI 10.1016/S0140-6736(16)32454-0
   Desmedt C, 2011, J CLIN ONCOL, V29, P1578, DOI 10.1200/JCO.2010.31.2231
   Di Cosimo S, 2020, INT J MOL SCI, V21, DOI 10.3390/ijms21041386
   Di Cosimo S, 2019, CLIN CANCER RES, V25, P3887, DOI 10.1158/1078-0432.CCR-18-2507
   Dowsett M, 2011, JNCI-J NATL CANCER I, V103, P1656, DOI 10.1093/jnci/djr393
   Edenberg ER, 2014, CURR BIOL, V24, pR445, DOI 10.1016/j.cub.2014.03.060
   Fackler MJ, 2014, CANCER RES, V74, P2160, DOI 10.1158/0008-5472.CAN-13-3392
   Fackler MJ, 2011, CANCER RES, V71, P6195, DOI 10.1158/0008-5472.CAN-11-1630
   Faneyte IF, 2003, BRIT J CANCER, V88, P406, DOI 10.1038/sj.bjc.6600749
   Fasching PA, 2018, J CLIN ONCOL, V36, P2281, DOI 10.1200/JCO.2017.77.2285
   Filipits M, 2011, CLIN CANCER RES, V17, P6012, DOI 10.1158/1078-0432.CCR-11-0926
   Fujii S, 2017, ONCOTARGET, V8, P19039, DOI 10.18632/oncotarget.15118
   Alves WEFM, 2019, BMC CANCER, V19, DOI 10.1186/s12885-019-6353-2
   Garcia-Garcia F, 2019, ONCOL REP, V41, P3527, DOI 10.3892/or.2019.7102
   Gasparello J, 2018, J EXP CLIN CANC RES, V37, DOI 10.1186/s13046-018-0788-1
   Geiger T, 2012, CANCER RES, V72, P2428, DOI 10.1158/0008-5472.CAN-11-3711
   Gluck S, 2012, BREAST CANCER RES TR, V132, P781, DOI 10.1007/s10549-011-1412-7
   Goossens N, 2015, TRANSL CANCER RES, V4, P256, DOI 10.3978/j.issn.2218-676X.2015.06.04
   Guan GG, 2020, CANCER BIOMARK, V28, P111, DOI 10.3233/CBM-190523
   Guo SX, 2020, CANCER RES TREAT, V52, P689, DOI 10.4143/crt.2019.497
   Haque W, 2018, BREAST CANCER RES TR, V170, P559, DOI 10.1007/s10549-018-4801-3
   Harbeck N, 2019, NAT REV DIS PRIMERS, V5, DOI [10.1038/s41572-019-0122-z, 10.1038/s41572-019-0111-2]
   HARDING MW, 1989, NATURE, V341, P758, DOI 10.1038/341758a0
   Harris LN, 2016, J CLIN ONCOL, V34, P1134, DOI 10.1200/JCO.2015.65.2289
   Huang ZH, 2006, CANCER LETT, V243, P64, DOI 10.1016/j.canlet.2005.11.027
   Iorio MV, 2005, CANCER RES, V65, P7065, DOI 10.1158/0008-5472.CAN-05-1783
   Jerevall PL, 2011, BRIT J CANCER, V104, P1762, DOI 10.1038/bjc.2011.145
   Kaklamani VG, 2015, BREAST CANCER RES TR, V151, P629, DOI 10.1007/s10549-015-3435-y
   Katayama A, 2021, MODERN PATHOL, V34, P1271, DOI 10.1038/s41379-021-00738-5
   Kong XN, 2011, EUR J CANCER, V47, P2084, DOI 10.1016/j.ejca.2011.06.014
   Lee HC, 2013, J BREAST CANCER, V16, P395, DOI 10.4048/jbc.2013.16.4.395
   Li CI, 2005, BRIT J CANCER, V93, P1046, DOI 10.1038/sj.bjc.6602787
   Liefaard Marte C, 2021, Am Soc Clin Oncol Educ Book, V41, P1, DOI 10.1200/EDBK_320593
   Liu BQ, 2019, CANCER CHEMOTH PHARM, V84, P1039, DOI 10.1007/s00280-019-03937-9
   Lokman NA, 2011, CANCER MICROENVIRON, V4, P199, DOI 10.1007/s12307-011-0064-9
   Ma J, 2018, NAT COMMUN, V9, DOI 10.1038/s41467-018-05228-y
   Magbanua MJM, 2021, ANN ONCOL, V32, P229, DOI 10.1016/j.annonc.2020.11.007
   Mazo C, 2020, CANCERS, V12, DOI 10.3390/cancers12051133
   McCartney A, 2018, CANCER TREAT REV, V67, P88, DOI 10.1016/j.ctrv.2018.04.012
   McDonald BR, 2019, SCI TRANSL MED, V11, DOI 10.1126/scitranslmed.aax7392
   Moss SE, 2004, GENOME BIOL, V5, DOI 10.1186/gb-2004-5-4-219
   Mueller C, 2018, EXPERT REV PROTEOMIC, V15, P131, DOI 10.1080/14789450.2018.1421071
   Muller V, 2014, BREAST CANCER RES TR, V147, P61, DOI 10.1007/s10549-014-3079-3
   Nakai K, 2012, CANCER CHEMOTH PHARM, V69, P923, DOI 10.1007/s00280-011-1777-7
   Nielsen TO, 2010, CLIN CANCER RES, V16, P5222, DOI 10.1158/1078-0432.CCR-10-1282
   Okano M, 2019, INT J MOL SCI, V20, DOI 10.3390/ijms20174197
   Openshaw MR, 2016, EXPERT REV MOL DIAGN, V16, P751, DOI 10.1080/14737159.2016.1184974
   Pease AM, 2019, ANN SURG ONCOL, V26, P366, DOI 10.1245/s10434-018-07107-8
   Perou CM, 2000, NATURE, V406, P747, DOI 10.1038/35021093
   Prat A, 2011, MOL ONCOL, V5, P5, DOI 10.1016/j.molonc.2010.11.003
   Raychaudhuri M, 2017, BREAST CANCER RES TR, V162, P511, DOI 10.1007/s10549-017-4132-9
   Rodriguez-Paredes M, 2011, NAT MED, V17, P330, DOI 10.1038/nm.2305
   Rohanizadegan M, 2018, CANCER GENET-NY, V228, P159, DOI 10.1016/j.cancergen.2018.02.002
   Chica-Parrado MR, 2020, CANCERS, V12, DOI 10.3390/cancers12082012
   Rouzier R, 2005, CLIN CANCER RES, V11, P5678, DOI 10.1158/1078-0432.CCR-04-2421
   Schaff LR, 2020, J NEURO-ONCOL, V146, P163, DOI 10.1007/s11060-019-03358-x
   Shamai G, 2019, JAMA NETW OPEN, V2, DOI 10.1001/jamanetworkopen.2019.7700
   Shi W, 2017, ANN ONCOL, V28, P128, DOI 10.1093/annonc/mdw434
   Souza KCB, 2019, J ONCOL, V2019, DOI 10.1155/2019/8393769
   Stevic I, 2018, BMC MED, V16, DOI 10.1186/s12916-018-1163-y
   Symmans WF, 2007, J CLIN ONCOL, V25, P4414, DOI 10.1200/JCO.2007.10.6823
   Tibau A, 2014, NEOPLASIA, V16, P861, DOI 10.1016/j.neo.2014.08.012
   von Minckwitz G, 2012, J CLIN ONCOL, V30, P1796, DOI 10.1200/JCO.2011.38.8595
   Wood SL, 2014, CANCER TREAT REV, V40, P139, DOI 10.1016/j.ctrv.2013.07.006
   Wu HJ, 2021, INT J MOL SCI, V22, DOI 10.3390/ijms22020636
   Xing MY, 2019, CANCER CHEMOTH PHARM, V84, P861, DOI 10.1007/s00280-019-03923-1
   Yamashita T, 2008, CURR PHARM BIOTECHNO, V9, P375, DOI 10.2174/138920108785915102
   Yanovich G, 2018, CANCER RES, V78, P6001, DOI 10.1158/0008-5472.CAN-18-1079
   Yee D, 2020, JAMA ONCOL, V6, P1355, DOI 10.1001/jamaoncol.2020.2535
   Yerushalmi R, 2010, LANCET ONCOL, V11, P174, DOI 10.1016/S1470-2045(09)70262-1
   Yoshioka T, 2015, BREAST CANCER-TOKYO, V22, P185, DOI 10.1007/s12282-013-0474-2
NR 90
TC 0
Z9 0
U1 1
U2 3
PU MDPI
PI BASEL
PA ST ALBAN-ANLAGE 66, CH-4052 BASEL, SWITZERLAND
EI 2072-6694
J9 CANCERS
JI Cancers
PD NOV
PY 2021
VL 13
IS 21
AR 5477
DI 10.3390/cancers13215477
PG 17
WC Oncology
WE Science Citation Index Expanded (SCI-EXPANDED)
SC Oncology
GA WX1FH
UT WOS:000718348900001
PM 34771640
OA Green Published, gold
DA 2022-08-28
ER

PT J
AU Schlenker, F
   Kipf, E
   Deuter, M
   Hoffkes, I
   Lehnert, M
   Zengerle, R
   von Stetten, F
   Scherer, F
   Wehrle, J
   von Bubnoff, N
   Juelg, P
   Hutzenlaub, T
   Borst, N
AF Schlenker, Franziska
   Kipf, Elena
   Deuter, Max
   Hoeffkes, Inga
   Lehnert, Michael
   Zengerle, Roland
   von Stetten, Felix
   Scherer, Florian
   Wehrle, Julius
   von Bubnoff, Nikolas
   Juelg, Peter
   Hutzenlaub, Tobias
   Borst, Nadine
TI Stringent Base Specific and Optimization-Free Multiplex Mediator Probe
   ddPCR for the Quantification of Point Mutations in Circulating Tumor DNA
SO CANCERS
LA English
DT Article
DE mediator probe PCR; digital PCR; multiplex PCR; optimization-free;
   colorectal carcinoma; standardized universal reporter; treatment
   response; point mutations; circulating tumor DNA; ctDNA
ID REAL-TIME PCR; DIGITAL PCR; LIQUID BIOPSIES; BREAST-CANCER; PLASMA;
   KRAS; VALIDATION; ASSAYS
AB Simple Summary: Cancer treatment strategies and their follow-up monitoring are changing to personalized therapies, based on molecular genetic information from the individual person. Liquid biopsy, where this molecular information is derived from body fluids such as blood, has the potential to provide a systemic fingerprint of cancer dynamics, and, compared to tissue biopsy, is much less invasive for the patient. We used the previously published mediator probe PCR technology for liquid biopsy detection of several mutations in one reaction, so-called digital multiplex PCR. Quantification of point mutations in plasma eluates from follow-up patients using 4-plex digital assays showed a comparable performance to reference 2-plex assays. As a key feature, the presented multiplex assays require no laborious optimization as they use the same concentrations and cycling conditions for all targets. This allows for flexible design and interchangeable target panels, thus the assay is easily adaptable for individual patient monitoring and reduces sample consumption.There is an increasing demand for optimization-free multiplex assays to rapidly establish comprehensive target panels for cancer monitoring by liquid biopsy. We present the mediator probe (MP) PCR for the quantification of the seven most frequent point mutations and corresponding wild types (KRAS and BRAF) in colorectal carcinoma. Standardized parameters for the digital assay were derived using design of experiments. Without further optimization, the limit of detection (LoD) was determined through spiking experiments with synthetic mutant DNA in human genomic DNA. The limit of blank (LoB) was measured in cfDNA plasma eluates from healthy volunteers. The 2-plex and 4-plex MP ddPCR assays showed a LoB of 0 copies/mL except for 4-plex KRAS G13D (9.82 copies/mL) and 4-plex BRAF V600E (16.29 copies/mL) and allele frequencies of 0.004% & LE; LoD & LE; 0.38% with R-2 & GE; 0.98. The quantification of point mutations in patient plasma eluates (18 patients) during follow-up using the 4-plex MP ddPCR showed a comparable performance to the reference assays. The presented multiplex assays need no laborious optimization, as they use the same concentrations and cycling conditions for all targets. This facilitates assay certification, allows a fast and flexible design process, and is thus easily adaptable for individual patient monitoring.
C1 [Schlenker, Franziska; Kipf, Elena; Hoeffkes, Inga; Lehnert, Michael; Zengerle, Roland; von Stetten, Felix; Juelg, Peter; Hutzenlaub, Tobias; Borst, Nadine] Hahn Schickard, Georges Koehler Allee 103, D-79110 Freiburg, Germany.
   [Deuter, Max; Scherer, Florian; Wehrle, Julius; von Bubnoff, Nikolas] Univ Freiburg, Med Ctr Univ Freiburg, Fac Med, Dept Med I, D-79106 Freiburg, Germany.
   [Zengerle, Roland; von Stetten, Felix; Hutzenlaub, Tobias; Borst, Nadine] Univ Freiburg, IMTEK Dept Microsyst Engn, Lab MEMS Applicat, Georges Koehler Allee 103, D-79110 Freiburg, Germany.
   [von Bubnoff, Nikolas] Univ Hosp Schleswig Holstein, Dept Hematol & Oncol, Campus Lubeck, D-23562 Lubeck, Germany.
RP Borst, N (通讯作者)，Hahn Schickard, Georges Koehler Allee 103, D-79110 Freiburg, Germany.
EM Franziska.schlenker@hahn-schickard.de; elena.kipf@hahn-schickard.de;
   max.deuter@uniklinik-freiburg.de; inga.1999@gmx.de;
   michael.lehnert@hahn-schickard.de; Roland.Zengerle@Hahn-Schickard.de;
   felix.von.stetten@hahn-schickard.de;
   florian.scherer@uniklinik-freiburg.de;
   julius.wehrle@uniklinik-freiburg.de; Nikolas.vonBubnoff@uksh.de;
   Peter.Juelg@Hahn-Schickard.de; Tobias.Hutzenlaub@Hahn-Schickard.de;
   nadine.borst@hahn-schickard.de
RI von Stetten, Felix/A-6360-2014
OI von Stetten, Felix/0000-0002-8547-0495; Borst,
   Nadine/0000-0003-1258-3250; Deuter, Max/0000-0002-1055-4803; Wehrle,
   Julius/0000-0001-6514-4230
FU Federal Ministry of Education and Research (BMBF) [13GW0198E, 13GW0198F]
FX This research was funded by the Federal Ministry of Education and
   Research (BMBF) within the project ARTUR (grant numbers 13GW0198E and
   13GW0198F).
CR Corne J, 2021, SCI REP-UK, V11, DOI 10.1038/s41598-021-96644-6
   Devonshire AS, 2014, ANAL BIOANAL CHEM, V406, P6499, DOI 10.1007/s00216-014-7835-3
   Diaz LA, 2014, J CLIN ONCOL, V32, P579, DOI 10.1200/JCO.2012.45.2011
   Faltin B, 2012, CLIN CHEM, V58, P1546, DOI 10.1373/clinchem.2012.186734
   Folprecht G, 2022, CLIN COLORECTAL CANC, V21, P170, DOI 10.1016/j.clcc.2021.09.005
   Franczak C, 2019, EXPERT REV MOL DIAGN, V19, P121, DOI 10.1080/14737159.2019.1568873
   Hussung S, 2020, BIOSPEKTRUM, V26, P629, DOI [10.1007/s12268-020-1463-6, DOI 10.1007/S12268-020-1463-6]
   Hussung S, 2020, J MOL DIAGN, V22, P943, DOI 10.1016/j.jmoldx.2020.04.206
   Lee YJ, 2014, SCI REP-UK, V4, DOI 10.1038/srep07439
   Lehnert M, 2018, ANAL METHODS-UK, V10, P3444, DOI 10.1039/c8ay00812d
   LYAMICHEV V, 1993, SCIENCE, V260, P778, DOI 10.1126/science.7683443
   Madic J, 2016, Biomol Detect Quantif, V10, P34
   Madic Jordan, 2018, Oncotarget, V9, P37393, DOI 10.18632/oncotarget.26446
   Mouliere F, 2011, PLOS ONE, V6, DOI 10.1371/journal.pone.0023418
   Nikolaev S, 2018, ANAL BIOCHEM, V542, P34, DOI 10.1016/j.ab.2017.11.004
   Olmedillas-Lopez S, 2017, MOL DIAGN THER, V21, P493, DOI 10.1007/s40291-017-0278-8
   Olsson E, 2015, EMBO MOL MED, V7, P1034, DOI 10.15252/emmm.201404913
   Rowlands V, 2019, SCI REP-UK, V9, DOI 10.1038/s41598-019-49043-x
   SantaLucia John Jr., 2007, V402, P3
   Schlenker F, 2021, ANAL CHEM, V93, P10538, DOI 10.1021/acs.analchem.1c01488
   Schlenker F, 2021, PROCESSES, V9, DOI 10.3390/pr9010097
   Siravegna G, 2017, NAT REV CLIN ONCOL, V14, P531, DOI 10.1038/nrclinonc.2017.14
   Stadhouders R, 2010, J MOL DIAGN, V12, P109, DOI 10.2353/jmoldx.2010.090035
   Taly V, 2013, CLIN CHEM, V59, P1722, DOI 10.1373/clinchem.2013.206359
   Tan CRC, 2016, CURR COLORECT CANC R, V12, P151, DOI 10.1007/s11888-016-0320-y
   Wadle S, 2016, Biomol Detect Quantif, V7, P1, DOI 10.1016/j.bdq.2015.12.002
   Wadle S., 2016, THESIS U FREIBURG FR
   Wadle S, 2016, BIOTECHNIQUES, V61, P123, DOI 10.2144/000114443
   Whale AS, 2013, PLOS ONE, V8, DOI 10.1371/journal.pone.0058177
   Ye J, 2012, BMC BIOINFORMATICS, V13, DOI 10.1186/1471-2105-13-134
NR 31
TC 0
Z9 0
U1 3
U2 5
PU MDPI
PI BASEL
PA ST ALBAN-ANLAGE 66, CH-4052 BASEL, SWITZERLAND
EI 2072-6694
J9 CANCERS
JI Cancers
PD NOV
PY 2021
VL 13
IS 22
AR 5742
DI 10.3390/cancers13225742
PG 14
WC Oncology
WE Science Citation Index Expanded (SCI-EXPANDED)
SC Oncology
GA XE5UE
UT WOS:000723451600001
PM 34830896
OA gold, Green Published
DA 2022-08-28
ER

PT J
AU Vietri, MT
   D'Elia, G
   Benincasa, G
   Ferraro, G
   Caliendo, G
   Nicoletti, GF
   Napoli, C
AF Vietri, Maria Teresa
   D'Elia, Giovanna
   Benincasa, Giuditta
   Ferraro, Giuseppe
   Caliendo, Gemma
   Nicoletti, Giovanni Francesco
   Napoli, Claudio
TI DNA methylation and breast cancer: A way forward
SO INTERNATIONAL JOURNAL OF ONCOLOGY
LA English
DT Review
DE breast cancer; epigenetic alteration; DNA methylation; prognostic
   biomarker; diagnostic biomarker; liquid biopsy; epidrug
ID PERIPHERAL-BLOOD DNA; PROGNOSTIC BIOMARKER; CELL DNA; EPIGENETICS;
   INHIBITORS; GENES; BRCA1; HYPERMETHYLATION; SIGNATURE; FAMILY
AB The current management of breast cancer (BC) lacks specific non-invasive biomarkers able to provide an early diagnosis of the disease. Epigenetic-sensitive signatures are influenced by environmental exposures and are mediated by direct molecular mechanisms, mainly guided by DNA methylation, which regulate the interplay between genetic and non-genetic risk factors during cancerogenesis. The inactivation of tumor suppressor genes due to promoter hypermethylation is an early event in carcinogenesis. Of note, targeted tumor suppressor genes are frequently hypermethylated in patient-derived BC tissues and peripheral blood biospecimens. In addition, epigenetic alterations in triple-negative BC, as the most aggressive subtype, have been identified. Thus, detecting both targeted and genome-wide DNA methylation changes through liquid-based assays appears to be a useful clinical strategy for early detection, more accurate risk stratification and a personalized prediction of therapeutic response in patients with BC. Of note, the DNA methylation profile may be mapped by isolating the circulating tumor DNA from the plasma as a more accessible biospecimen. Furthermore, the sensitivity to treatment with chemotherapy, hormones and immunotherapy may be altered by gene-specific DNA methylation, suggesting novel potential drug targets. Recently, the use of epigenetic drugs administered alone and/or with anticancer therapies has led to remarkable results, particularly in patients with BC resistant to anticancer treatment. The aim of the present review was to provide an update on DNA methylation changes that are potentially involved in BC development and their putative clinical utility in the fields of diagnosis, prognosis and therapy.
C1 [Vietri, Maria Teresa] Univ Campania Luigi Vanvitelli, Dept Precis Med, 7 Via L De Crecchio, I-80138 Naples, Italy.
   [Vietri, Maria Teresa; D'Elia, Giovanna; Caliendo, Gemma] Univ Campania Luigi Vanvitelli, Unit Clin & Mol Pathol, AOU, I-80138 Naples, Italy.
   [Benincasa, Giuditta; Napoli, Claudio] Univ Campania Luigi Vanvitelli, Dept Adv Med & Surg Sci DAMSS, I-80138 Naples, Italy.
   [Ferraro, Giuseppe; Nicoletti, Giovanni Francesco] Univ Campania Luigi Vanvitelli, Multidisciplinary Dept Med Surg & Dent Sci, Plast Surg Unit, I-80138 Naples, Italy.
   [Napoli, Claudio] Univ Campania Luigi Vanvitelli, Clin Dept Internal Med, AOU, I-80138 Naples, Italy.
   [Napoli, Claudio] Univ Campania Luigi Vanvitelli, Specialist Units, AOU, I-80138 Naples, Italy.
RP Vietri, MT (通讯作者)，Univ Campania Luigi Vanvitelli, Dept Precis Med, 7 Via L De Crecchio, I-80138 Naples, Italy.
EM mtvmail2021@gmail.com
RI Benincasa, Giuditta/AAB-3951-2021
OI Benincasa, Giuditta/0000-0002-7552-3522
CR Aceto N, 2014, CELL, V158, P1110, DOI 10.1016/j.cell.2014.07.013
   Ahmed IA, 2010, CANCER GENET CYTOGEN, V199, P96, DOI 10.1016/j.cancergencyto.2010.02.007
   Avraham A, 2014, PLOS ONE, V9, DOI 10.1371/journal.pone.0091805
   Bao-Caamano A, 2020, ADV EXP MED BIOL, V1220, P117, DOI 10.1007/978-3-030-35805-1_8
   Benincasa G, 2020, ANN MED SURG, V60, P218, DOI 10.1016/j.amsu.2020.10.016
   Benincasa G, 2019, J CLIN PATHOL, V72, P785, DOI 10.1136/jclinpath-2019-206178
   Bhat Showkat Ahmad, 2019, Cancer Treat Res Commun, V19, P100125, DOI 10.1016/j.ctarc.2019.100125
   Boyne DJ, 2018, CANCER EPIDEM BIOMAR, V27, P1320, DOI 10.1158/1055-9965.EPI-18-0175
   Brennan K, 2012, CANCER RES, V72, P2304, DOI 10.1158/0008-5472.CAN-11-3157
   Brooks J, 2009, CANCER CAUSE CONTROL, V20, P1539, DOI 10.1007/s10552-009-9415-y
   Buocikova V, 2020, CANCERS, V12, DOI 10.3390/cancers12123622
   Chen X, 2019, BMC GENOMICS, V20, DOI 10.1186/s12864-019-6142-y
   Chimonidou M, 2017, ONCOTARGET, V8, P72054, DOI 10.18632/oncotarget.18679
   Chimonidou M, 2013, CLIN BIOCHEM, V46, P235, DOI 10.1016/j.clinbiochem.2012.09.015
   Cho YH, 2015, J CANCER, V6, P819, DOI 10.7150/jca.12174
   Colao A, 2020, FRONT ENDOCRINOL, V11, DOI 10.3389/fendo.2020.604341
   Connolly RM, 2017, CLIN CANCER RES, V23, P2691, DOI 10.1158/1078-0432.CCR-16-1729
   Cui XR, 2020, CANCER MANAG RES, V12, P6665, DOI 10.2147/CMAR.S261290
   Dart A, 2019, NAT REV CANCER, V19, P125, DOI 10.1038/s41568-019-0114-z
   de Almeida BP, 2019, BMC CANCER, V19, DOI 10.1186/s12885-019-5403-0
   de Nigris F, 2021, BONE, V143, DOI 10.1016/j.bone.2020.115605
   Delgado-Cruzata L, 2012, EPIGENETICS-US, V7, P868, DOI 10.4161/epi.20830
   Fackler MJ, 2020, NPJ BREAST CANCER, V6, DOI 10.1038/s41523-020-0145-3
   Garcia-Martinez L, 2021, NAT COMMUN, V12, DOI 10.1038/s41467-021-22024-3
   Good CR, 2018, CANCER RES, V78, P4126, DOI 10.1158/0008-5472.CAN-17-2082
   Griffiths EA, 2008, SEMIN HEMATOL, V45, P23, DOI 10.1053/j.seminhematol.2007.11.007
   Gucalp A, 2019, BREAST CANCER RES TR, V173, P37, DOI 10.1007/s10549-018-4921-9
   Hamadneh L, 2021, MOL CELL BIOCHEM, V476, P3647, DOI 10.1007/s11010-021-04191-5
   Jank P, 2020, PLOS ONE, V15, DOI 10.1371/journal.pone.0238021
   Jeong S, 2020, CLIN BIOCHEM, V78, P43, DOI 10.1016/j.clinbiochem.2020.01.009
   Khan NAJ, 2021, MED ONCOL, V38, DOI 10.1007/s12032-021-01486-x
   Kloten V, 2013, BREAST CANCER RES, V15, DOI 10.1186/bcr3375
   Klutstein M, 2016, CANCER RES, V76, P3446, DOI 10.1158/0008-5472.CAN-15-3278
   Kuchiba A, 2014, BRIT J CANCER, V110, P2765, DOI 10.1038/bjc.2014.223
   Laham-Karam N, 2020, FRONT CHEM, V8, DOI 10.3389/fchem.2020.00276
   Li W, 2019, ANN TRANSL MED, V7, DOI 10.21037/atm.2019.12.23
   Liu LM, 2015, BIO-MED MATER ENG, V26, pS2217, DOI 10.3233/BME-151527
   Loeb DM, 2001, CANCER RES, V61, P921
   Malvezzi M, 2017, ANN ONCOL, V28, P1117, DOI 10.1093/annonc/mdx033
   Mao YY, 2015, TUMOR BIOL, V36, P3533, DOI 10.1007/s13277-014-2989-3
   Martinez-Galan J, 2014, BMC CANCER, V14, DOI 10.1186/1471-2407-14-59
   McLaughlin LJ, 2020, P NATL ACAD SCI USA, V117, P17785, DOI 10.1073/pnas.2003499117
   Mendaza S, 2020, INT J MOL SCI, V21, DOI 10.3390/ijms21030903
   Murtha M, 2016, TRENDS CANCER, V2, P572, DOI 10.1016/j.trecan.2016.08.004
   Muvarak NE, 2016, CANCER CELL, V30, P637, DOI 10.1016/j.ccell.2016.09.002
   Nair VS, 2018, CLIN EPIGENETICS, V10, DOI 10.1186/s13148-018-0512-1
   Okuma HS, 2017, ADV EXP MED BIOL, V1026, P271, DOI 10.1007/978-981-10-6020-5_13
   Oltra SS, 2019, SCI REP-UK, V9, DOI 10.1038/s41598-019-51457-6
   Palomeras S, 2019, BREAST CANCER RES, V21, DOI 10.1186/s13058-019-1160-x
   Pareja F, 2018, NAT REV CLIN ONCOL, V15, P347, DOI 10.1038/s41571-018-0001-7
   Park HL, 2020, INT J ENV RES PUB HE, V17, DOI 10.3390/ijerph17041181
   Pasculli B, 2018, SEMIN CANCER BIOL, V51, P22, DOI 10.1016/j.semcancer.2018.01.007
   Radpour R, 2011, PLOS ONE, V6, DOI 10.1371/journal.pone.0016080
   Rodgers KM, 2018, ENVIRON RES, V160, P152, DOI 10.1016/j.envres.2017.08.045
   Romagnolo DF, 2016, MOL NUTR FOOD RES, V60, P1310, DOI 10.1002/mnfr.201501063
   Salta S, 2018, J CLIN MED, V7, DOI 10.3390/jcm7110420
   Sarno F, 2021, CLIN EPIGENETICS, V13, DOI 10.1186/s13148-021-01047-z
   Schiano C, 2019, CANCERS, V11, DOI 10.3390/cancers11101444
   Schiano C, 2019, EXPERT REV CLIN IMMU, V15, P289, DOI 10.1080/1744666X.2019.1561283
   Schiano C, 2014, BBA-REV CANCER, V1845, P66, DOI 10.1016/j.bbcan.2013.12.001
   Schroder R, 2022, EPIGENETICS-US, V17, P612, DOI 10.1080/15592294.2021.1940644
   Scognamiglio G, 2019, BRIT J CANCER, V121, P979, DOI 10.1038/s41416-019-0616-1
   Selvakumar P, 2020, NUTRIENTS, V12, DOI 10.3390/nu12030761
   Shargh SA, 2014, MED ONCOL, V31, DOI 10.1007/s12032-014-0250-y
   Sher Gulab, 2022, Semin Cancer Biol, V83, P152, DOI 10.1016/j.semcancer.2020.08.009
   Shirkavand A, 2018, INDIAN J CANCER, V55, P366, DOI 10.4103/ijc.IJC_100_18
   Shukla S, 2019, ADV EXP MED BIOL, V1152, P293, DOI 10.1007/978-3-030-20301-6_16
   Stewart CM, 2018, CANCER GENET-NY, V228, P169, DOI 10.1016/j.cancergen.2018.02.005
   Su YR, 2018, J EXP CLIN CANC RES, V37, DOI 10.1186/s13046-018-0988-8
   Swellam M, 2015, IUBMB LIFE, V67, P61, DOI 10.1002/iub.1346
   Tang QQ, 2016, CLIN EPIGENETICS, V8, DOI 10.1186/s13148-016-0282-6
   Tao CT, 2020, J CELL BIOCHEM, V121, P2385, DOI 10.1002/jcb.29461
   Terracciano D, 2017, BBA-REV CANCER, V1868, P449, DOI 10.1016/j.bbcan.2017.09.001
   van Hoesel AQ, 2013, BRIT J CANCER, V108, P2033, DOI 10.1038/bjc.2013.136
   Vermeulen MA, 2019, ENDOCR-RELAT CANCER, V26, P575, DOI 10.1530/ERC-18-0485
   Vietri MT, 2015, ONCOL REP, V33, P1243, DOI 10.3892/or.2014.3685
   Vietri MT, 2013, CLIN CHEM LAB MED, V51, P2319, DOI 10.1515/cclm-2013-0263
   Wang Q, 2019, SCI REP-UK, V9, DOI 10.1038/s41598-019-50749-1
   Widschwendter M, 2008, PLOS ONE, V3, DOI 10.1371/journal.pone.0002656
   Xu ZL, 2013, JNCI-J NATL CANCER I, V105, P694, DOI 10.1093/jnci/djt045
   Yang H, 2019, ONCOL LETT, V17, P4245, DOI 10.3892/ol.2019.10137
   Zhu X, 2015, BREAST CANCER RES TR, V150, P479, DOI 10.1007/s10549-015-3338-y
   Zmetakova I, 2013, NEOPLASMA, V60, P635, DOI 10.4149/neo_2013_082
   Zurita M, 2010, BMC CANCER, V10, DOI 10.1186/1471-2407-10-217
NR 84
TC 2
Z9 2
U1 7
U2 12
PU SPANDIDOS PUBL LTD
PI ATHENS
PA POB 18179, ATHENS, 116 10, GREECE
SN 1019-6439
EI 1791-2423
J9 INT J ONCOL
JI Int. J. Oncol.
PD NOV
PY 2021
VL 59
IS 5
AR 98
DI 10.3892/ijo.2021.5278
PG 12
WC Oncology
WE Science Citation Index Expanded (SCI-EXPANDED)
SC Oncology
GA WR6YH
UT WOS:000714643300001
PM 34726251
DA 2022-08-28
ER

PT J
AU Wilson, BE
   Cescon, DW
AF Wilson, Brooke E.
   Cescon, David W.
TI Accelerating drug access from advanced to early breast cancer: the
   special case of oral selective estrogen receptor degraders
SO CURRENT OPINION IN ONCOLOGY
LA English
DT Review
DE adjuvant therapy; breast cancer; endocrine therapy; estrogen receptor;
   selective estrogen receptor degraders
ID ENDOCRINE THERAPY; POSTMENOPAUSAL WOMEN; DOUBLE-BLIND; OPEN-LABEL;
   FULVESTRANT; PALBOCICLIB; ANASTROZOLE; MULTICENTER; MUTATIONS; TRIAL
AB Purpose of review For hormone receptor positive breast cancer, the development of endocrine resistance commonly occurs, presenting as either disease progression in the metastatic setting or recurrence during or following adjuvant endocrine therapy. Various mechanisms of resistance have been described. In order to reduce or overcome endocrine resistance, there has been substantial interest in developing potent and orally bioavailable selective estrogen receptor degraders (SERDs) for metastatic disease and select patients with early-stage estrogen receptor positive breast cancer. Recent findings At least 11 oral SERDs have entered clinical development. We review current studies in both the metastatic and neoadjuvant/adjuvant setting and present the available evidence of benefit and toxicity for these novel agents. Further characterization of changes to tissue-based biomarkers such as estrogen receptor, progesterone receptor and Ki67 expression and blood-based biomarkers such as ctDNA and estrogen receptor 1 mutation may help to refine therapeutic strategies, combinations, and patient selection to identify women who are most likely to benefit from these novel endocrine agents. Although SERDs have clear therapeutic potential based on nonclinical studies and have demonstrated early signs of activity in phase I and II studies in the metastatic setting, ongoing research is needed to clarify when and in whom these agents may have greatest clinical benefit.
C1 [Wilson, Brooke E.; Cescon, David W.] Univ Toronto, Princess Margaret Canc Ctr, Dept Med, Div Med Oncol & Hematol, Toronto, ON, Canada.
   [Wilson, Brooke E.] Univ New South Wales, Kensington, NSW, Australia.
RP Cescon, DW (通讯作者)，Princess Margaret Canc Ctr, Dept Med, Div Med Oncol & Hematol, 610 Univ Ave 8-511, Toronto, ON M5G 2M9, Canada.
EM dave.cescon@uhn.ca
FU National Breast Cancer Foundation of Australia; Canadian Cancer Society
   Research Institute (CCSRI); Breast Cancer Research Foundation (BCRF);
   Princess MargaretCancer Foundation; DH Gales Family Foundation
FX Dr Brooke E. Wilson was supported as a National Breast Cancer Foundation
   of Australia International Fellow. Dr David Cescon was supported by the
   Canadian Cancer Society Research Institute (CCSRI), the Breast Cancer
   Research Foundation (BCRF), The Princess MargaretCancer Foundation and
   the DH Gales Family Foundation.
CR Bachelot T, 2021, ANN ONCOL, V32, P574, DOI 10.1016/j.annonc.2021.02.003
   Bardia A, 2021, J CLIN ONCOL, V39, P1360, DOI 10.1200/JCO.20.02272
   Bidard FC, 2020, J CLIN ONCOL, V38
   Campone M, 2020, J CLIN ONCOL, V38
   Chandarlapaty S., 2021, J CLIN ONCOL, V39
   Cullinane C, 2020, JAMA NETW OPEN, V3, DOI 10.1001/jamanetworkopen.2020.26921
   Dickler MN, 2018, CANCER RES, V78
   Furman C, 2019, CANCER RES, V79, P1740, DOI 10.1158/0008-5472.CAN-18-3634
   Garcia-Murillas I, 2015, SCI TRANSL MED, V7, DOI [10.1126/scitranslmed.aab0021, 10.1126/scitranslmed.aac7551]
   Gerratana L, 2021, J CLIN ONCOL, V39, DOI 10.1200/JCO.2021.39.15_suppl.1033
   Hamilton EP, 2021, J CLIN ONCOL, V39, DOI 10.1200/JCO.2021.39.15_suppl.1018
   Hamilton EP, 2018, CLIN CANCER RES, V24, P3510, DOI 10.1158/1078-0432.CCR-17-3102
   Hamilton EP, 2020, J CLIN ONCOL, V38
   Howell A, 2002, J CLIN ONCOL, V20, P3396, DOI 10.1200/JCO.2002.10.057
   Im S-A., 2021, SERENA 4 PHASE 3 COM
   Jeselsohn R, 2014, CLIN CANCER RES, V20, P1757, DOI 10.1158/1078-0432.CCR-13-2332
   Jhaveri KL, 2021, J CLIN ONCOL, V39, DOI 10.1200/JCO.2021.39.15_suppl.1017
   Jhaveri KL, 2021, J CLIN ONCOL, V39, DOI 10.1200/JCO.2021.39.15_suppl.1050
   Kuter I, 2012, BREAST CANCER RES TR, V133, P237, DOI 10.1007/s10549-011-1947-7
   LaCroix AZ, 2010, JNCI-J NATL CANCER I, V102, P1706, DOI 10.1093/jnci/djq415
   Lim E, 2020, J CLIN ONCOL, V38
   Loibl S, 2021, J CLIN ONCOL, V39, P1518, DOI 10.1200/JCO.20.03639
   Ma CX, 2020, J CLIN ONCOL, V38
   Maglakelidze M, 2021, J CLIN ONCOL, V39, DOI 10.1200/JCO.2021.39.15_suppl.1063
   Mayer EL, 2021, LANCET ONCOL, V22, P212, DOI 10.1016/S1470-2045(20)30642-2
   Mayer IA, 2019, CLIN CANCER RES, V25, P2975, DOI 10.1158/1078-0432.CCR-18-3160
   Metcalfe C, 2019, CANCER RES, V79, DOI 10.1158/1538-7445.SABCS18-P5-04-07
   Moore H., 2021, J CLIN ONCOL, V39
   O'Shaughnessy JA., 2021, PRIMARY OUTCOME ANAL
   Osborne CK, 2002, J CLIN ONCOL, V20, P3386, DOI 10.1200/JCO.2002.10.058
   Patel HK, 2018, PHARMACOL THERAPEUT, V186, P1, DOI 10.1016/j.pharmthera.2017.12.012
   Patel HK., 2019, BREAST CANCER RES, V21, P1
   Rastogi P, 2021, J CLIN ONCOL, V39
   Robertson JFR, 2020, CLIN CANCER RES, V26, P4242, DOI 10.1158/1078-0432.CCR-19-3387
   Robertson JFR, 2016, LANCET, V388, P2997, DOI 10.1016/S0140-6736(16)32389-3
   Robinson DR, 2013, NAT GENET, V45, P1446, DOI 10.1038/ng.2823
   Scott JS, 2020, CANCER RES, V80, DOI 10.1158/1538-7445.AM2020-5674
   Sestak L, 2018, JAMA ONCOL, V4, P545, DOI 10.1001/jamaoncol.2017.5524
   Sgroi DC, 2013, LANCET ONCOL, V14, P1067, DOI 10.1016/S1470-2045(13)70387-5
   Shomali M, 2021, MOL CANCER THER, V20, P250, DOI 10.1158/1535-7163.MCT-20-0390
   Smith I, 2020, LANCET ONCOL, V21, P1443, DOI 10.1016/S1470-2045(20)30458-7
   Spoerke JM, 2016, NAT COMMUN, V7, DOI 10.1038/ncomms11579
   Turner NC, 2020, CLIN CANCER RES, V26, P5172, DOI 10.1158/1078-0432.CCR-20-0224
NR 43
TC 0
Z9 0
U1 1
U2 1
PU LIPPINCOTT WILLIAMS & WILKINS
PI PHILADELPHIA
PA TWO COMMERCE SQ, 2001 MARKET ST, PHILADELPHIA, PA 19103 USA
SN 1040-8746
EI 1531-703X
J9 CURR OPIN ONCOL
JI Curr. Opin. Oncol.
PD NOV
PY 2021
VL 33
IS 6
BP 538
EP 546
DI 10.1097/CCO.0000000000000786
PG 9
WC Oncology
WE Science Citation Index Expanded (SCI-EXPANDED)
SC Oncology
GA WH0PQ
UT WOS:000707391600003
PM 34555836
DA 2022-08-28
ER

PT J
AU Sicklick, JK
   Kato, S
   Okamura, R
   Patel, H
   Nikanjam, M
   Fanta, PT
   Hahn, ME
   De, P
   Williams, C
   Guido, J
   Solomon, BM
   McKay, RR
   Krie, A
   Boles, SG
   Ross, JS
   Lee, JJ
   Leyland-Jones, B
   Lippman, SM
   Kurzrock, R
AF Sicklick, Jason K.
   Kato, Shumei
   Okamura, Ryosuke
   Patel, Hitendra
   Nikanjam, Mina
   Fanta, Paul T.
   Hahn, Michael E.
   De, Pradip
   Williams, Casey
   Guido, Jessica
   Solomon, Benjamin M.
   McKay, Rana R.
   Krie, Amy
   Boles, Sarah G.
   Ross, Jeffrey S.
   Lee, J. Jack
   Leyland-Jones, Brian
   Lippman, Scott M.
   Kurzrock, Razelle
TI Molecular profiling of advanced malignancies guides first-line N-of-1
   treatments in the I-PREDICT treatment-naive study
SO GENOME MEDICINE
LA English
DT Article
DE Precision; Personalized; Genomics; Targeted; Clinical trial;
   Immunotherapy
ID UNIVERSITY-OF-CALIFORNIA; PRECISION ONCOLOGY; BREAST-CANCER; TARGETED
   THERAPY; SOLID TUMORS; OPEN-LABEL; COMBINATIONS; CHEMOTHERAPY;
   BEVACIZUMAB; MUTATIONS
AB Background Malignancies are molecularly complex and become more resistant with each line of therapy. We hypothesized that offering matched, individualized combination therapies to patients with treatment-naive, advanced cancers would be feasible and efficacious. Patients with newly diagnosed unresectable/metastatic, poor-prognosis cancers were enrolled in a cross-institutional prospective study.
   Methods A total of 145 patients were included in the study. Genomic profiling (tissue and/or circulating tumor DNA) was performed in all patients, and PD-L1 immunohistochemistry, tumor mutational burden, and microsatellite status assessment were performed in a subset of patients. We evaluated safety and outcomes: disease-control rate (stable disease for >= 6 months or partial or complete response), progression-free survival (PFS), and overall survival (OS).
   Results Seventy-six of 145 patients (52%) were treated, most commonly for non-colorectal gastrointestinal cancers, carcinomas of unknown primary, and hepatobiliary malignancies (53% women; median age, 63 years). The median number of deleterious genomic alterations per patient was 5 (range, 0-15). Fifty-four treated patients (71%) received >= 1 molecularly matched therapy, demonstrating the feasibility of administering molecularly matched therapy. The Matching Score, which reflects the percentage of targeted alterations, correlated linearly with progression-free survival (R-2 = 0.92; P = 0.01), and high (>= 60%) Matching Score was an independent predictor of improved disease control rate [OR 3.31 (95% CI 1.01-10.83), P = 0.048], PFS [HR 0.55 (0.28-1.07), P = 0.08], and OS [HR 0.42 (0.21-0.85), P = 0.02]. Serious adverse event rates were similar in the unmatched and matched groups.
   Conclusions Personalized combination therapies targeting a majority of a patient's molecular alterations have antitumor activity as first-line treatment. These findings underscore the feasibility and importance of using tailored N-of-1 combination therapies early in the course of lethal malignancies.
C1 [Sicklick, Jason K.] UC San Diego Sch Med, Dept Surg, Div Surg Oncol, San Diego, CA 92103 USA.
   [Sicklick, Jason K.; Kato, Shumei; Okamura, Ryosuke; Patel, Hitendra; Nikanjam, Mina; Fanta, Paul T.; Guido, Jessica; McKay, Rana R.; Boles, Sarah G.; Lippman, Scott M.; Kurzrock, Razelle] UC San Diego Hlth, Moores Canc Ctr, Ctr Personalized Canc Therapy, 3855 Hlth Sci Dr,Mail Code 0658, La Jolla, CA 92093 USA.
   [Kato, Shumei; Okamura, Ryosuke; Patel, Hitendra; Nikanjam, Mina; Fanta, Paul T.; McKay, Rana R.; Boles, Sarah G.; Lippman, Scott M.; Kurzrock, Razelle] UC San Diego Sch Med, Dept Med, Div Hematol Oncol, San Diego, CA 92103 USA.
   [Hahn, Michael E.] UC San Diego Sch Med, Dept Radiol, San Diego, CA USA.
   [De, Pradip; Williams, Casey; Solomon, Benjamin M.; Krie, Amy; Leyland-Jones, Brian] Avera Canc Inst, Sioux Falls, SD USA.
   [Ross, Jeffrey S.] Fdn Med Inc, Cambridge, MA USA.
   [Ross, Jeffrey S.] SUNY Upstate Med Univ, Dept Pathol, Syracuse, NY 13210 USA.
   [Ross, Jeffrey S.] SUNY Upstate Med Univ, Dept Urol, Syracuse, NY 13210 USA.
   [Lee, J. Jack] Univ Texas MD Anderson Canc Ctr, Dept Biostat, Houston, TX 77030 USA.
RP Sicklick, JK (通讯作者)，UC San Diego Sch Med, Dept Surg, Div Surg Oncol, San Diego, CA 92103 USA.; Sicklick, JK; Kurzrock, R (通讯作者)，UC San Diego Hlth, Moores Canc Ctr, Ctr Personalized Canc Therapy, 3855 Hlth Sci Dr,Mail Code 0658, La Jolla, CA 92093 USA.; Kurzrock, R (通讯作者)，UC San Diego Sch Med, Dept Med, Div Hematol Oncol, San Diego, CA 92103 USA.
EM jsicklick@health.ucsd.edu; rkurzrock@health.ucsd.edu
OI Sicklick, Jason/0000-0003-4403-0271
FU Foundation Medicine; Joan and Irwin Jacobs Fund; NIH [P30 CA023100, R01
   CA226803]; FDA [R01 FD006334]
FX This work was funded in part by Foundation Medicine, the Joan and Irwin
   Jacobs Fund (RK), Jon Strong (JKS, PTF), and NIH P30 CA023100 (JKS, SL,
   RK). We appreciate funding support from NIH R01 CA226803 (JKS) and FDA
   R01 FD006334 (JKS).
CR Bang YJ, 2010, LANCET, V376, P687, DOI 10.1016/S0140-6736(10)61121-X
   Bertucci F, 2019, NATURE, V569, P560, DOI 10.1038/s41586-019-1056-z
   Bieg-Bourne CC, 2017, CANCER RES, V77, P6313, DOI 10.1158/0008-5472.CAN-17-1569
   Bohan SS, 2020, ONCOLOGIST, V25, pE1803, DOI 10.1002/onco.13532
   Bower H, 2016, J CLIN ONCOL, V34, P2851, DOI 10.1200/JCO.2015.66.2866
   Chalmers ZR, 2017, GENOME MED, V9, DOI 10.1186/s13073-017-0424-2
   Chapman PB, 2011, NEW ENGL J MED, V364, P2507, DOI 10.1056/NEJMoa1103782
   Clark TA, 2018, J MOL DIAGN, V20, P686, DOI 10.1016/j.jmoldx.2018.05.004
   Cortes-Ciriano I, 2017, NAT COMMUN, V8, DOI 10.1038/ncomms15180
   Department of Health and Human Services, 2010, COMMON TERMINOLOGY C
   Drilon A, 2018, NEW ENGL J MED, V378, P731, DOI 10.1056/NEJMoa1714448
   Eisenhauer EA, 2009, EUR J CANCER, V45, P228, DOI 10.1016/j.ejca.2008.10.026
   Fitzgibbons PL, 2014, ARCH PATHOL LAB MED, V138, P1432, DOI 10.5858/arpa.2013-0610-CP
   Gerlinger M, 2012, NEW ENGL J MED, V366, P883, DOI 10.1056/NEJMoa1113205
   Goodman AM, 2017, MOL CANCER THER, V16, P2598, DOI 10.1158/1535-7163.MCT-17-0386
   Hainsworth JD, 2018, J CLIN ONCOL, V36, P536, DOI 10.1200/JCO.2017.75.3780
   Hall MJ, 2016, J CLIN ONCOL, V34, DOI 10.1200/JCO.2016.34.15_suppl.1523
   Kato S, 2020, NAT COMMUN, V11, DOI 10.1038/s41467-020-18613-3
   Koehler K, 2016, ANN ONCOL, V27, P539, DOI 10.1093/annonc/mdv598
   Kurzrock R, 2015, CELL CYCLE, V14, P2219, DOI 10.1080/15384101.2015.1041695
   Le DT, 2015, NEW ENGL J MED, V372, P2509, DOI 10.1056/NEJMoa1500596
   Le Tourneau C, 2015, LANCET ONCOL, V16, P1324, DOI 10.1016/S1470-2045(15)00188-6
   Leslie KK, 2021, GYNECOL ONCOL, V161, P113, DOI 10.1016/j.ygyno.2021.01.025
   Li AM, 2020, CANCER BIOL THER, V21, P95, DOI 10.1080/15384047.2019.1665956
   Liu S, 2016, ONCOTARGET, V7, P11310, DOI 10.18632/oncotarget.7023
   Massard C, 2017, CANCER DISCOV, V7, P586, DOI 10.1158/2159-8290.CD-16-1396
   MCGUIRE WL, 1977, CANCER RES, V37, P637
   Nikanjam M, 2017, ONCOIMMUNOLOGY, V6, DOI 10.1080/2162402X.2017.1338997
   Nikanjam M, 2017, ONCOLOGIST, V22, P576, DOI 10.1634/theoncologist.2016-0357
   Nikanjam M, 2016, INT J CANCER, V139, P2135, DOI 10.1002/ijc.30262
   Parker BA, 2015, J ONCOL PRACT, V11, P442, DOI 10.1200/JOP.2015.004127
   Patel M, 2018, CLIN PHARMACOL THER, V103, P206, DOI 10.1002/cpt.920
   Rodon J, 2019, NAT MED, V25, P751, DOI 10.1038/s41591-019-0424-4
   Said R, 2013, ONCOTARGET, V4, P705, DOI 10.18632/oncotarget.974
   Schwaederle M, 2016, MOL CANCER THER, V15, P743, DOI 10.1158/1535-7163.MCT-15-0795
   Schwaederle M, 2015, CANCER RES, V75, P1187, DOI 10.1158/0008-5472.CAN-14-2305
   Schwaederle M, 2014, ONCOLOGIST, V19, P631, DOI 10.1634/theoncologist.2013-0405
   Shaw AT, 2013, NEW ENGL J MED, V368, P2385, DOI 10.1056/NEJMoa1214886
   Sicklick JK, 2020, EUR J CANCER, V133, P25, DOI 10.1016/j.ejca.2020.04.002
   Sicklick JK, 2019, NAT MED, V25, P744, DOI 10.1038/s41591-019-0407-5
   Slamon DJ, 2001, NEW ENGL J MED, V344, P783, DOI 10.1056/NEJM200103153441101
   Stockley TL, 2016, GENOME MED, V8, DOI 10.1186/s13073-016-0364-2
   Subbiah V, 2018, TRENDS CANCER, V4, P101, DOI 10.1016/j.trecan.2017.12.004
   Thomas RK, 2006, NAT MED, V12, P852, DOI 10.1038/nm1437
   Trabucco SE, 2019, J MOL DIAGN, V21, P1053, DOI 10.1016/j.jmoldx.2019.06.011
   Tredan O, 2019, ANN ONCOL, V30, P757, DOI 10.1093/annonc/mdz080
   Wheler JJ, 2016, MOL CANCER THER, V15, P2475, DOI 10.1158/1535-7163.MCT-16-0196
   Wheler JJ, 2016, CANCER RES, V76, P3690, DOI 10.1158/0008-5472.CAN-15-3043
NR 48
TC 6
Z9 6
U1 0
U2 0
PU BMC
PI LONDON
PA CAMPUS, 4 CRINAN ST, LONDON N1 9XW, ENGLAND
SN 1756-994X
J9 GENOME MED
JI Genome Med.
PD OCT 4
PY 2021
VL 13
IS 1
AR 155
DI 10.1186/s13073-021-00969-w
PG 14
WC Genetics & Heredity
WE Science Citation Index Expanded (SCI-EXPANDED)
SC Genetics & Heredity
GA WB3ZW
UT WOS:000703515000001
PM 34607609
OA Green Published, gold
DA 2022-08-28
ER

PT J
AU Colombo, J
   Moschetta-Pinheiro, MG
   Novais, AA
   Stoppe, BR
   Bonini, ED
   Goncalves, FM
   Fukumasu, H
   Coutinho, LL
   Chuffa, LGD
   Zuccari, DAPD
AF Colombo, Jucimara
   Moschetta-Pinheiro, Marina Gobbe
   Novais, Adriana Alonso
   Stoppe, Bruna Ribeiro
   Bonini, Enrico Dumbra
   Goncalves, Francine Moraes
   Fukumasu, Heidge
   Coutinho, Luiz Lehmann
   de Almeida Chuffa, Luiz Gustavo
   Pires de Campos Zuccari, Debora Aparecida
TI Liquid Biopsy as a Diagnostic and Prognostic Tool for Women and Female
   Dogs with Breast Cancer
SO CANCERS
LA English
DT Article
DE breast cancer; circulating tumor DNA (ctDNA); liquid biopsy; next
   generation sequencing (NGS); gene variant
ID CIRCULATING TUMOR-CELLS; MUTATIONS; GENES
AB Simple Summary: Breast cancer (BC) has common characteristics in women and female dogs, such as high recurrence, metastasis, and mortality rate. In both species, BC prognosis is limited due to its heterogeneous molecular aspects. Although conventional biopsy remains the gold standard for BC diagnosis, liquid biopsy is a very promising tool, especially for patient follow-up. We investigated the effectiveness of liquid biopsy in the diagnosis and follow-up of women and female dogs with BC, using both core biopsy and plasma samples processed by next generation sequencing (NGS) assay. We noted that NGS is a sophisticated technique generating multiple and complex results, which must be validated. Notably, the number of genetic variants increased as the disease progressed. We conclude that liquid biopsy can be considered more effective when performed from the onset of the disease and continues to be applied for monitoring the follow up of BC patients, helping to drive the clinician's decision for medical intervention.
   Introduction: Breast cancer (BC) is the malignant neoplasm with the highest mortality rate in women and female dogs are good models to study BC.
   Objective: We investigated the efficacy of liquid biopsy to detect gene mutations in the diagnosis and follow-up of women and female dogs with BC
   Materials and Methods: In this study, 57 and 37 BC samples were collected from women and female dogs, respectively. After core biopsy and plasma samples were collected, the DNA and ctDNA of the tumor fragments and plasma were processed for next generation sequencing (NGS) assay. After preprocessing of the data, they were submitted to the Genome Analysis ToolKit (GATK).
   Results: In women, 1788 variants were identified in tumor fragments and 221 variants in plasma; 66 variants were simultaneously detected in tumors and plasma. Conversely, in female dogs, 1430 variants were found in plasma and 695 variants in tumor fragments; 59 variants were simultaneously identified in tumors and plasma. The most frequently mutated genes in the tumor fragments of women were USH2A, ATM, and IGF2R; in female dogs, they were USH2A, BRCA2, and RRM2. Plasma of women showed the most frequent genetic variations in the MAP3K1, BRCA1, and GRB7 genes, whereas plasma from female dogs had variations in the NF1, ERBB2, and KRT17 genes. Mutations in the AKT1, PIK3CA, and BRIP genes were associated with tumor recurrence, with a highly pathogenic variant in PIK3CA being particularly prominent. We also detected a gain-of-function mutation in the GRB7, MAP3K1, and MLH1 genes.
   Conclusion: Liquid biopsy is useful to identify specific genetic variations at the beginning of BC manifestation and may be accompanied over the entire follow-up period, thereby supporting the clinicians in refining interventions.
C1 [Colombo, Jucimara; Moschetta-Pinheiro, Marina Gobbe; Novais, Adriana Alonso; Stoppe, Bruna Ribeiro; Bonini, Enrico Dumbra; Goncalves, Francine Moraes; Pires de Campos Zuccari, Debora Aparecida] Fac Med Sao Jose, Dept Mol Biol, Lab Mol Invest Canc LIMC, BR-15090000 Sao Jose Do Rio Preto, Brazil.
   [Fukumasu, Heidge] Univ Sao Paulo, Fac Anim Sci & Food Engn, Dept Vet Med, Lab Comparat & Translat Oncol LOCT, BR-13635900 Pirassununga, Brazil.
   [Coutinho, Luiz Lehmann] Univ Sao Paulo, Luiz de Queiroz Coll Agr ESALQ, BR-13418900 Piracicaba, Brazil.
   [de Almeida Chuffa, Luiz Gustavo] Univ Estadual Paulista, Inst Biosci Botucatu, Dept Struct & Funct Biol, BR-18618689 Botucatu, SP, Brazil.
RP Zuccari, DAPD (通讯作者)，Fac Med Sao Jose, Dept Mol Biol, Lab Mol Invest Canc LIMC, BR-15090000 Sao Jose Do Rio Preto, Brazil.
EM jucimara.colombo@famerp.br; marina.moschetta@docente.unip.br;
   adriana.novais@ufmt.br; bruna.stoppe@edu.famerp.br;
   enrico.bonini@edu.famerp.br; francine.goncalves@unifipa.com.br;
   fukumasu@usp.br; llcoutinho@usp.br; luiz-gustavo.chuffa@unesp.br;
   debora.zuccari@famerp.br
RI Chuffa, Luiz Gustavo/ABC-2781-2020; Fukumasu, Heidge/B-3866-2013;
   Coutinho, Luiz L/C-8455-2012; de Campos Zuccari, Debora Aparecida
   Pires/M-3560-2014
OI Chuffa, Luiz Gustavo/0000-0002-0199-3396; Fukumasu,
   Heidge/0000-0002-3265-5090; Coutinho, Luiz L/0000-0002-7266-8881; de
   Campos Zuccari, Debora Aparecida Pires/0000-0002-0146-9041; Colombo,
   Jucimara/0000-0003-2183-9828; ALONSO NOVAIS, ADRIANA/0000-0002-3399-0202
FU FAPESP (Fundacao de Amparo a Pesquisa do Estado de Sao Paulo)
   [2017/15006-5]
FX The present study was supported by FAPESP (Fundacao de Amparo a Pesquisa
   do Estado de Sao Paulo, grant number 2017/15006-5).
CR Alsaihati B.A., 2020, CANINE TUMOR MUTATIO, V7, P1, DOI [10.1101/2020.07.15.205286, DOI 10.1101/2020.07.15.205286]
   Namagerdi AA, 2020, FRONT ONCOL, V10, DOI 10.3389/fonc.2020.563779
   Amoroso Vito, 2015, Journal of the National Cancer Institute Monographs, P90, DOI 10.1093/jncimonographs/lgv023
   Andre F, 2021, ANN ONCOL, V32, P208, DOI 10.1016/j.annonc.2020.11.011
   Atashzar MR, 2020, J CELL PHYSIOL, V235, P790, DOI 10.1002/jcp.29044
   Chen M, 2019, HUM GENOMICS, V13, DOI 10.1186/s40246-019-0220-8
   Cherdyntseva N. V., 2017, Experimental Oncology, V39, P2
   DAmico P, 2021, J CANC METASTASIS TR, V7, P1, DOI [10.20517/2394-4722.2020.93, DOI 10.20517/2394-4722.2020.93]
   Das M, 2018, INT J BIOCHEM CELL B, V103, P115, DOI 10.1016/j.biocel.2018.08.011
   Barros BDD, 2018, FRONT ONCOL, V8, DOI 10.3389/fonc.2018.00306
   Ellis H, 2019, CURR ONCOL REP, V21, DOI 10.1007/s11912-019-0846-7
   Forbes SA, 2015, NUCLEIC ACIDS RES, V43, pD805, DOI 10.1093/nar/gku1075
   Franken A, 2020, J MOL DIAGN, V22, P111, DOI 10.1016/j.jmoldx.2019.09.004
   Gelaleti GB, 2017, VET COMP ONCOL, V15, P1572, DOI 10.1111/vco.12303
   Harbeck N, 2019, NAT REV DIS PRIMERS, V5, DOI [10.1038/s41572-019-0122-z, 10.1038/s41572-019-0111-2]
   Housman G, 2014, CANCERS, V6, P1769, DOI 10.3390/cancers6031769
   Huang X, 2020, FRONT ONCOL, V10, DOI 10.3389/fonc.2020.583314
   Huskey A. L. W., 2020, Canine Medicine and Genetics, V7, DOI 10.1186/s40575-020-00084-w
   Jamal-Hanjani M, 2015, CLIN CANCER RES, V21, P1258, DOI 10.1158/1078-0432.CCR-14-1429
   Kaszak I, 2018, ACTA VET SCAND, V60, DOI 10.1186/s13028-018-0417-1
   Kim JH, 2020, RES VET SCI, V133, P39, DOI 10.1016/j.rvsc.2020.09.001
   Kim SH, 2020, BREAST CANCER RES TR, V183, P697, DOI 10.1007/s10549-020-05811-2
   Korobeynikov V, 2019, BREAST CANCER RES TR, V177, P369, DOI 10.1007/s10549-019-05329-2
   Lee CH, 2018, ONCOL LETT, V16, P612, DOI 10.3892/ol.2018.8646
   Lee KH, 2019, CANCERS, V11, DOI 10.3390/cancers11122006
   Li J, 2017, BREAST CANCER RES TR, V166, P937, DOI 10.1007/s10549-017-4469-0
   Maltoni R, 2017, ONCOTARGET, V8, P16642, DOI 10.18632/oncotarget.15120
   Maues T, 2018, VET COMP ONCOL, V16, P379, DOI 10.1111/vco.12389
   Natrajan R, 2014, J PATHOL, V232, P553, DOI 10.1002/path.4325
   O'Leary E, 2017, ANN SURG ONCOL, V24, P3060, DOI 10.1245/s10434-017-5963-7
   Oliveira J.R., 2021, VET COMP ONCOL, DOI [10.1111/vco.12758, DOI 10.1111/VCO.12758]
   Olsson E, 2015, EMBO MOL MED, V7, P1034, DOI 10.15252/emmm.201404913
   Otandault A, 2019, ANN ONCOL, V30, P374, DOI 10.1093/annonc/mdz031
   Palmero EI, 2018, SCI REP-UK, V8, DOI 10.1038/s41598-018-27315-2
   Poulet G, 2019, ACTA CYTOL, V63, P449, DOI 10.1159/000499337
   Redig AJ, 2015, J CLIN ONCOL, V33, P975, DOI 10.1200/JCO.2014.59.8433
   Rolfo C, 2018, ESMO OPEN, V3, DOI 10.1136/esmoopen-2018-000398
   Santarpia L, 2016, ONCOLOGIST, V21, P1063, DOI 10.1634/theoncologist.2015-0369
   Sobhani N, 2018, J CELL BIOCHEM, V119, P4287, DOI 10.1002/jcb.26687
   Sorenmo KU, 2011, VET PATHOL, V48, P85, DOI 10.1177/0300985810389480
   Takaku M, 2015, GENE EXPRESSION, V16, P163, DOI 10.3727/105221615X14399878166113
   Toualbi L, 2020, EXP EYE RES, V201, DOI 10.1016/j.exer.2020.108330
   Verret B, 2019, ANN ONCOL, V30, P12, DOI 10.1093/annonc/mdz381
   Vogelstein B, 2013, SCIENCE, V339, P1546, DOI 10.1126/science.1235122
   Yoo TK, 2021, ADV EXP MED BIOL, V1187, P337, DOI 10.1007/978-981-32-9620-6_17
   Yoshikawa Y, 2008, AM J VET RES, V69, P1323, DOI 10.2460/ajvr.69.10.1323
   Yoshikawa Y, 2015, BMC VET RES, V11, DOI 10.1186/s12917-015-0483-9
   Yu C, 2020, J CELL BIOCHEM, V121, P1934, DOI 10.1002/jcb.29428
   Yu DM, 2020, COMPUT STRUCT BIOTEC, V18, P1363, DOI 10.1016/j.csbj.2020.05.025
   Yu WQ, 2019, CELL DEATH DIS, V10, DOI 10.1038/s41419-019-2062-7
   Yuan Y, 2017, ONCOTARGET, V8, P26414, DOI 10.18632/oncotarget.14476
   Zhao ZM, 2019, BMC CANCER, V19, DOI 10.1186/s12885-019-5290-4
NR 52
TC 0
Z9 0
U1 1
U2 3
PU MDPI
PI BASEL
PA ST ALBAN-ANLAGE 66, CH-4052 BASEL, SWITZERLAND
EI 2072-6694
J9 CANCERS
JI Cancers
PD OCT
PY 2021
VL 13
IS 20
AR 5233
DI 10.3390/cancers13205233
PG 22
WC Oncology
WE Science Citation Index Expanded (SCI-EXPANDED)
SC Oncology
GA WV2XI
UT WOS:000717100800001
PM 34680380
OA Green Submitted, Green Published, gold
DA 2022-08-28
ER

PT J
AU Hita-Millan, J
   Carracedo, A
   Fernandez-Rozadilla, C
AF Hita-Millan, Jesus
   Carracedo, Angel
   Fernandez-Rozadilla, Ceres
TI Liquid Biopsy Biomarkers for Immunotherapy in Non-Small Cell Lung
   Carcinoma: Lessons Learned and the Road Ahead
SO JOURNAL OF PERSONALIZED MEDICINE
LA English
DT Review
DE NSCLC; biomarkers; liquid biopsy; cancer treatment; immune checkpoint
   inhibitors; immunotherapy; personalised medicine; CTCs; extracellular
   vesicles; ctDNA
ID CIRCULATING TUMOR-CELLS; IMMUNE CHECKPOINT BLOCKADE; CANCER PATIENTS;
   T-CELL; METASTATIC MELANOMA; GENOMIC ALTERATIONS; MUTATIONAL BURDEN;
   PERIPHERAL-BLOOD; BREAST-CANCER; PLASMA DNA
AB Over the recent years, advances in the development of anti-cancer treatments, particularly the implementation of ICIs (immune checkpoint inhibitors), have resulted in increased survival rates in NSCLC (non-small cell lung cancer) patients. However, a significant proportion of patients does not seem respond to immunotherapy, and some individuals even develop secondary resistance to treatment. Therefore, it is imperative to correctly identify the patients that will benefit from ICI therapy in order to tailor therapeutic options in an individualised setting, ultimately benefitting both the patient and the health system. Many different biomarkers have been explored to correctly stratify patients and predict response to immunotherapy, but liquid biopsy approaches have recently arisen as an interesting opportunity to predict and monitor treatment response due to their logistic accessibility. This review summarises the current data and efforts in the field of ICI response biomarkers in NSCLC patients and highlights advantages and limitations as we discuss the road to clinical implementation.
C1 [Hita-Millan, Jesus; Carracedo, Angel; Fernandez-Rozadilla, Ceres] Univ Santiago de Compostela Usc, Grp Med Xenom, Santiago De Compostela 15706, Spain.
   [Hita-Millan, Jesus; Carracedo, Angel; Fernandez-Rozadilla, Ceres] Inst Invest Sanitaria Santiago IDIS, Santiago De Compostela 15706, Spain.
   [Carracedo, Angel] SERGAS, Fdn Publ Galega Med Xenom, Santiago De Compostela 15706, Spain.
   [Carracedo, Angel] Consorcio Ctr Invest Biomed Red Enfermedades Rara, Madrid 28029, Spain.
RP Fernandez-Rozadilla, C (通讯作者)，Univ Santiago de Compostela Usc, Grp Med Xenom, Santiago De Compostela 15706, Spain.; Fernandez-Rozadilla, C (通讯作者)，Inst Invest Sanitaria Santiago IDIS, Santiago De Compostela 15706, Spain.
EM jess.hita@rai.usc.es; angel.carracedo@usc.es;
   ceres.fernandez.rozadilla@gmail.com
OI Carracedo, Angel/0000-0003-1085-8986
FU Fundacion Ramon Areces [S0330]; predoctoral fellowship (GAIN, Xunta de
   Galicia, 2016 call) grant; AECC [GC16173720CARR]
FX This research was supported by Fundacion Ramon Areces (XVIII
   convocatoria del concurso nacional de ayudas a la investigacion en
   ciencias de la vida y de la materia, FRAreces2017 S0330) grant (to
   A.C.), predoctoral fellowship (GAIN, Xunta de Galicia, 2016 call) grant
   (to J.H.-M.), and AECC (GC16173720CARR) grant (to C.F.-R.).
CR Abdolvahab MH, 2020, IMMUNOTHERAPY-UK, V12, P833, DOI 10.2217/imt-2019-0217
   Agata Y, 1996, INT IMMUNOL, V8, P765, DOI 10.1093/intimm/8.5.765
   Alexandrov LB, 2016, SCIENCE, V354, P618, DOI 10.1126/science.aag0299
   Alix-Panabieres C, 2016, CANCER DISCOV, V6, P479, DOI 10.1158/2159-8290.CD-15-1483
   Anagnostou V, 2019, CANCER RES, V79, P1214, DOI 10.1158/0008-5472.CAN-18-1127
   [Anonymous], 2000, NCT02960282
   Aversa I, 2020, INT J MOL SCI, V21, DOI 10.3390/ijms21072378
   Ballbach M, 2017, IMMUNOL LETT, V192, P1, DOI 10.1016/j.imlet.2017.10.001
   Bebb DG, 2019, CURR ONCOL, V26, pE551, DOI 10.3747/co.26.5137
   Bolotin DA, 2015, NAT METHODS, V12, P380, DOI 10.1038/nmeth.3364
   Borghaei H, 2015, NEW ENGL J MED, V373, P1627, DOI 10.1056/NEJMoa1507643
   Brahmer J, 2015, NEW ENGL J MED, V373, P123, DOI 10.1056/NEJMoa1504627
   Brechbuhl HM, 2020, MOL CARCINOGEN, V59, P1129, DOI 10.1002/mc.23242
   Brennan K, 2020, SCI REP-UK, V10, DOI 10.1038/s41598-020-57497-7
   Cao WG, 2019, MOL CANCER THER, V18, P1158, DOI 10.1158/1535-7163.MCT-18-1247
   Carbone DP, 2017, NEW ENGL J MED, V376, P2415, DOI 10.1056/NEJMoa1613493
   Catarino R, 2012, PLOS ONE, V7, DOI 10.1371/journal.pone.0038559
   Chan TA, 2019, ANN ONCOL, V30, P44, DOI 10.1093/annonc/mdy495
   Chauhan PS, 2021, PLOS MED, V18, DOI 10.1371/journal.pmed.1003732
   Chen G, 2018, NATURE, V560, P382, DOI 10.1038/s41586-018-0392-8
   Cheng DT, 2015, J MOL DIAGN, V17, P251, DOI 10.1016/j.jmoldx.2014.12.006
   Cheng YH, 2019, NAT COMMUN, V10, DOI 10.1038/s41467-019-10122-2
   Coumans FAW, 2012, CLIN CANCER RES, V18, P5711, DOI 10.1158/1078-0432.CCR-12-1585
   Cristofanilli M, 2005, J CLIN ONCOL, V23, P1420, DOI 10.1200/JCO.2005.08.140
   Dai ZJ, 2020, CELL COMMUN SIGNAL, V18, DOI 10.1186/s12964-020-00599-6
   Davis AA, 2019, J IMMUNOTHER CANCER, V7, DOI 10.1186/s40425-019-0768-9
   De Mattos-Arruda L, 2021, ESMO OPEN, V6, DOI 10.1016/j.esmoop.2021.100060
   Del Re M, 2018, BRIT J CANCER, V118, P820, DOI 10.1038/bjc.2018.9
   Derosa L, 2018, ONCOIMMUNOLOGY, V7, DOI 10.1080/2162402X.2018.1434468
   Dhar M, 2018, SCI REP-UK, V8, DOI 10.1038/s41598-018-19245-w
   Drilon A, 2015, CLIN CANCER RES, V21, P3631, DOI 10.1158/1078-0432.CCR-14-2683
   Drusbosky LM, 2021, J HEMATOL ONCOL, V14, DOI 10.1186/s13045-021-01063-9
   Du Y, 2020, SCAND J IMMUNOL, V92, DOI 10.1111/sji.12884
   Duffy MJ, 2019, CLIN CHEM, V65, P1228, DOI 10.1373/clinchem.2019.303644
   Esposito A, 2017, CURR ONCOL REP, V19, DOI 10.1007/s11912-017-0564-y
   Fairfax BP, 2020, NAT MED, V26, P193, DOI 10.1038/s41591-019-0734-6
   Fehrenbacher L, 2016, LANCET, V387, P1837, DOI 10.1016/S0140-6736(16)00587-0
   Fernandez EM, 2019, JCO PRECIS ONCOL, V3, DOI 10.1200/PO.18.00400
   Forshew T, 2012, SCI TRANSL MED, V4, DOI 10.1126/scitranslmed.3003726
   Gandara DR, 2018, NAT MED, V24, P1441, DOI 10.1038/s41591-018-0134-3
   Garassino MC, 2018, LANCET ONCOL, V19, P521, DOI 10.1016/S1470-2045(18)30144-X
   Garcia-Diaz A, 2017, CELL REP, V19, P1189, DOI 10.1016/j.celrep.2017.04.031
   Garofalo A, 2016, GENOME MED, V8, DOI 10.1186/s13073-016-0333-9
   Garon EB, 2015, NEW ENGL J MED, V372, P2018, DOI 10.1056/NEJMoa1501824
   Geng YT, 2015, CELL PHYSIOL BIOCHEM, V37, P1560, DOI 10.1159/000438523
   Gide TN, 2019, CANCER CELL, V35, P238, DOI 10.1016/j.ccell.2019.01.003
   Giunta EF, 2020, SCI REP-UK, V10, DOI 10.1038/s41598-020-72711-2
   Global Cancer Observatory: Cancer Today, LYON FRANC INT AG RE
   Goc J, 2014, CANCER RES, V74, P705, DOI 10.1158/0008-5472.CAN-13-1342
   Goldberg SB, 2018, CLIN CANCER RES, V24, P1872, DOI 10.1158/1078-0432.CCR-17-1341
   Goodman AM, 2017, MOL CANCER THER, V16, P2598, DOI 10.1158/1535-7163.MCT-17-0386
   Gopalakrishnan V, 2018, SCIENCE, V359, P97, DOI 10.1126/science.aan4236
   Greening DW, 2015, SEMIN CELL DEV BIOL, V40, P72, DOI 10.1016/j.semcdb.2015.02.009
   Guibert N, 2018, LUNG CANCER, V120, P108, DOI 10.1016/j.lungcan.2018.04.001
   Guo JM, 2004, J MOL MED-JMM, V82, P768, DOI 10.1007/s00109-004-0590-8
   Han JF, 2020, CANCER IMMUNOL RES, V8, P146, DOI 10.1158/2326-6066.CIR-19-0398
   Hanssen A, 2015, FRONT ONCOL, V5, DOI 10.3389/fonc.2015.00207
   He W, 2008, INT J CANCER, V123, P1968, DOI 10.1002/ijc.23717
   Hellmann MD, 2018, NEW ENGL J MED, V378, P2093, DOI 10.1056/NEJMoa1801946
   Herbreteau G, 2021, CANCERS, V13, DOI 10.3390/cancers13081826
   Herbreteau Guillaume, 2018, Oncotarget, V9, P25265, DOI 10.18632/oncotarget.25404
   Herbst RS, 2016, LANCET, V387, P1540, DOI 10.1016/S0140-6736(15)01281-7
   Herbst RS, 2014, NATURE, V515, P563, DOI 10.1038/nature14011
   Herst PM, 2013, CURR PHARM BIOTECHNO, V14, P289
   Higgs BW, 2018, CLIN CANCER RES, V24, P3857, DOI 10.1158/1078-0432.CCR-17-3451
   Holmgaard RB, 2015, CELL REP, V13, P412, DOI 10.1016/j.celrep.2015.08.077
   Huang CL, 2018, CANCER CHEMOTH PHARM, V82, P171, DOI 10.1007/s00280-018-3586-8
   Hwang S, 2020, SCI REP-UK, V10, DOI 10.1038/s41598-019-57218-9
   Iinuma H, 2000, INT J CANCER, V89, P337, DOI 10.1002/1097-0215(20000720)89:4<337::AID-IJC4>3.3.CO;2-I
   Ilie M, 2018, ANN ONCOL, V29, P193, DOI 10.1093/annonc/mdx636
   Jakobsen KR, 2015, J EXTRACELL VESICLES, V4, DOI 10.3402/jev.v4.26659
   Johnson DB, 2016, CANCER IMMUNOL RES, V4, P959, DOI 10.1158/2326-6066.CIR-16-0143
   Jorgovanovic D, 2020, BIOMARK RES, V8, DOI 10.1186/s40364-020-00228-x
   Kalra H, 2016, INT J MOL SCI, V17, DOI 10.3390/ijms17020170
   Kamphorst AO, 2017, P NATL ACAD SCI USA, V114, P4993, DOI 10.1073/pnas.1705327114
   Kazandjian D, 2016, ONCOLOGIST, V21, P634, DOI 10.1634/theoncologist.2015-0507
   Khan M, 2020, FRONT IMMUNOL, V11, DOI 10.3389/fimmu.2020.587460
   Khunger M, 2018, CLIN LUNG CANCER, V19, pE335, DOI 10.1016/j.cllc.2018.01.002
   Kim DH, 2019, EXP MOL MED, V51, DOI 10.1038/s12276-019-0295-2
   Lapin M, 2016, SCI REP-UK, V6, DOI 10.1038/srep28929
   Lee JH, 2017, ANN ONCOL, V28, P1130, DOI 10.1093/annonc/mdx026
   Liu YT, 2020, CLIN CANCER RES, V26, P970, DOI [10.1158/1078-0432.CCR-19-1040z, 10.1158/1078-0432.CCR-19-1040]
   Lopes G, 2018, J CLIN ONCOL, V36, DOI 10.1200/JCO.2018.36.18_suppl.LBA4
   Ludovini V, 2008, J THORAC ONCOL, V3, P365, DOI 10.1097/JTO.0b013e318168c7d0
   Mahoney KM, 2015, NAT REV DRUG DISCOV, V14, P561, DOI 10.1038/nrd4591
   Matson V, 2018, SCIENCE, V359, P104, DOI 10.1126/science.aao3290
   McGrail DJ, 2021, ANN ONCOL, V32, P661, DOI 10.1016/j.annonc.2021.02.006
   Merck co, KEYTR PEMBR
   Micalizzi DS, 2017, GENE DEV, V31, P1827, DOI 10.1101/gad.305805.117
   Midha A, 2015, AM J CANCER RES, V5, P2892
   Miyamoto DT, 2015, SCIENCE, V349, P1351, DOI 10.1126/science.aab0917
   Moding EJ, 2020, NAT CANCER, V1, P176, DOI 10.1038/s43018-019-0011-0
   Moreno JG, 2001, UROLOGY, V58, P386, DOI 10.1016/S0090-4295(01)01191-8
   National Comprehensive Cancer Network,, NONSM CELL LUNG CANC
   Newman AM, 2014, NAT MED, V20, P552, DOI 10.1038/nm.3519
   Nicolazzo C, 2016, SCI REP-UK, V6, DOI 10.1038/srep31726
   Okuma Y, 2018, CLIN LUNG CANCER, V19, P410, DOI 10.1016/j.cllc.2018.04.014
   Okuyama M, 2019, FRONT IMMUNOL, V10, DOI 10.3389/fimmu.2019.00086
   Ottonello S, 2020, FRONT IMMUNOL, V11, DOI 10.3389/fimmu.2020.00125
   Ouaknine Krief Julia, 2019, J Immunother Cancer, V7, P176, DOI 10.1186/s40425-019-0658-1
   Pailler E, 2013, J CLIN ONCOL, V31, P2273, DOI 10.1200/JCO.2012.44.5932
   Papadaki MA, 2020, CANCERS, V12, DOI 10.3390/cancers12061556
   PD-1/PD-L1 Landscape, CANC RES I
   Peng H, 2019, GENES-BASEL, V10, DOI 10.3390/genes10110926
   Perez-Barrios C, 2021, CLIN CHEM LAB MED, V59, P1221, DOI 10.1515/cclm-2020-1465
   Planchard D, 2018, ANN ONCOL, V29, P192, DOI 10.1093/annonc/mdy275
   Platonova S, 2011, CANCER RES, V71, P5412, DOI 10.1158/0008-5472.CAN-10-4179
   Poggio M, 2019, CELL, V177, P414, DOI 10.1016/j.cell.2019.02.016
   Rachidi S, 2017, SCI IMMUNOL, V2, DOI 10.1126/sciimmunol.aai7911
   Reguart N, 2015, FUTURE ONCOL, V11, P1245, DOI 10.2217/fon.15.15
   Riesenberg BP, 2019, J IMMUNOL, V203, P1105, DOI 10.4049/jimmunol.1900594
   Riethdorf S, 2007, CLIN CANCER RES, V13, P920, DOI 10.1158/1078-0432.CCR-06-1695
   Rittmeyer A, 2017, LANCET, V389, P255, DOI 10.1016/S0140-6736(16)32517-X
   Rizvi NA, 2015, SCIENCE, V348, P124, DOI 10.1126/science.aaa1348
   Rossi A, 2016, EXPERT REV ANTICANC, V16, P653, DOI 10.1586/14737140.2016.1170596
   Routy B, 2018, SCIENCE, V359, P91, DOI 10.1126/science.aan3706
   Samstein RM, 2019, NAT GENET, V51, P202, DOI 10.1038/s41588-018-0312-8
   Sandfeld-Paulsen B, 2016, MOL ONCOL, V10, P1595, DOI 10.1016/j.molonc.2016.10.003
   Sanmamed MF, 2015, CANCER RES, V75, P3466, DOI 10.1158/0008-5472.CAN-14-3510
   Satyal U, 2019, FRONT ONCOL, V9, DOI 10.3389/fonc.2019.01266
   Schrock AB, 2017, J THORAC ONCOL, V12, P932, DOI 10.1016/j.jtho.2017.03.005
   Shi BM, 2013, METABOLISM, V62, P778, DOI 10.1016/j.metabol.2012.12.005
   Sinoquet L, 2021, CLIN CHEM, V67, P1503, DOI 10.1093/clinchem/hvab131
   Skoulidis F, 2021, NEW ENGL J MED, V384, P2371, DOI 10.1056/NEJMoa2103695
   Skoulidis F, 2018, CANCER DISCOV, V8, P822, DOI 10.1158/2159-8290.CD-18-0099
   Sorber L, 2019, CANCERS, V11, DOI 10.3390/cancers11040458
   Sozzi G, 2009, AM J RESP CRIT CARE, V179, P69, DOI 10.1164/rccm.200807-1068OC
   Strickler JH, 2021, CLIN CANCER RES, V27, P1236, DOI 10.1158/1078-0432.CCR-20-3054
   Sun ZJ, 2015, CANCER RES, V75, P1635, DOI 10.1158/0008-5472.CAN-14-3016
   Surveillance Epidemiology and End Results Program (SEER), NATL CANC I
   Tang Y, 2020, TRANSL LUNG CANCER R, V9, P71, DOI 10.21037/tlcr.2019.12.27
   Teixido C, 2018, THER ADV MED ONCOL, V10, DOI [10.1177/1758835918763493, 10.1177/1758834018763493]
   Teng MWL, 2015, CANCER RES, V75, P2139, DOI 10.1158/0008-5472.CAN-15-0255
   Thompson J.C., 2017, P AACR ANN M 2017
   Ting DT, 2014, CELL REP, V8, P1905, DOI 10.1016/j.celrep.2014.08.029
   Tsurutani J, 2020, CANCER DISCOV, V10, P688, DOI 10.1158/2159-8290.CD-19-1014
   van der Vaart M, 2010, CLIN BIOCHEM, V43, P26, DOI 10.1016/j.clinbiochem.2009.08.027
   van Dessel LF, 2019, MOL ONCOL, V13, P392, DOI 10.1002/1878-0261.12415
   Van Wilpe S, 2020, ONCOIMMUNOLOGY, V9, DOI 10.1080/2162402X.2020.1731942
   Wang Y, 2017, MEDICINE, V96, DOI 10.1097/MD.0000000000008361
   Wang ZJ, 2019, JAMA ONCOL, V5, P696, DOI 10.1001/jamaoncol.2018.7098
   Wen SW, 2016, CANCER RES, V76, P6816, DOI 10.1158/0008-5472.CAN-16-0868
   Whiteside TL, 2008, ONCOGENE, V27, P5904, DOI 10.1038/onc.2008.271
   Wu HX, 2019, J IMMUNOTHER CANCER, V7, DOI 10.1186/s40425-019-0681-2
   Yagi S, 2017, PLOS ONE, V12, DOI 10.1371/journal.pone.0179744
   Zhang H, 2018, CANCER BIOMARK, V23, P427, DOI 10.3233/CBM-181511
   Zhang ZB, 2019, CANCER MED-US, V8, P1467, DOI 10.1002/cam4.2024
   Zhu ZY, 2018, CELL BIOL TOXICOL, V34, P405, DOI 10.1007/s10565-017-9418-5
NR 148
TC 1
Z9 1
U1 2
U2 4
PU MDPI
PI BASEL
PA ST ALBAN-ANLAGE 66, CH-4052 BASEL, SWITZERLAND
EI 2075-4426
J9 J PERS MED
JI J. Pers. Med.
PD OCT
PY 2021
VL 11
IS 10
AR 971
DI 10.3390/jpm11100971
PG 22
WC Health Care Sciences & Services; Medicine, General & Internal
WE Science Citation Index Expanded (SCI-EXPANDED)
SC Health Care Sciences & Services; General & Internal Medicine
GA WV3XU
UT WOS:000717173900001
PM 34683113
OA gold, Green Published
DA 2022-08-28
ER

PT J
AU Pan, JN
   Lei, L
   Ye, WW
   Wang, XJ
   Cao, WM
AF Pan, Jia-Ni
   Lei, Lei
   Ye, Wei-Wu
   Wang, Xiao-Jia
   Cao, Wen-Ming
TI BRCA1 Reversion Mutation Confers Resistance to Olaparib and Camrelizumab
   in a Patient with Breast Cancer Liver Metastasis
SO JOURNAL OF BREAST CANCER
LA English
DT Article
DE Breast neoplasms; Poly(ADP-ribose) polymerase inhibitors;
   High-throughput nucleotide sequencing; Circulating tumor DNA
ID THERAPY; MULTICENTER; PALBOCICLIB; MECHANISMS; DNA
AB Reversion mutations are associated with clinical resistance to poly(ADP-ribose) polymerase inhibitors (PARPi). Here, we describe the detection of a BRCA1 reversion mutation in a 39-year-old woman with metastatic breast cancer harboring a heterozygous germline BRCA1 exons 7-8 deletion who received PARPi olaparib combined with immune checkpoint inhibitor camrelizumab as third-line therapy. During progression from the olaparib and camrelizumab combination therapy, we identified via genomic sequencing a novel 7-base pair somatic deletion in BRCA1 (c.617_623delACAAATC). Sequence analyses indicated that this mutation realigned the reading frame of BRCA1, which potentially led to the reversal of its normal function and conferred resistance to PARPi.
C1 [Pan, Jia-Ni; Lei, Lei; Ye, Wei-Wu; Wang, Xiao-Jia; Cao, Wen-Ming] Univ Chinese Acad Sci, Dept Breast Med Oncol, Canc Hosp, Zhejiang Canc Hosp, 1 East Banshan Rd, Hangzhou 310022, Peoples R China.
   [Pan, Jia-Ni; Lei, Lei; Ye, Wei-Wu; Wang, Xiao-Jia; Cao, Wen-Ming] Chinese Acad Sci, Inst Canc & Basic Med ICBM, Hangzhou, Peoples R China.
   [Pan, Jia-Ni] Zhejiang Chinese Med Univ, Hangzhou, Peoples R China.
RP Cao, WM (通讯作者)，Univ Chinese Acad Sci, Dept Breast Med Oncol, Canc Hosp, Zhejiang Canc Hosp, 1 East Banshan Rd, Hangzhou 310022, Peoples R China.
EM caowm@zjcc.org.cn
OI Cao, Wen-Ming/0000-0002-5644-3156; LEI, LEI/0000-0002-6838-4050
FU Key Research-Development Program of Zhejiang Province [2019C04001,
   2020C04012]; Natural Science Foundation of Zhejiang Province
   [LY21H160005]
FX This work was funded by grants from the Key Research-Development Program
   of Zhejiang Province (grant numbers: 2019C04001 to WMC and 2020C04012 to
   XJW) and the Natural Science Foundation of Zhejiang Province (grant
   number: LY21H160005 to WMC). The funders had no role in the
   conceptualization, design, data collection, analysis, decision to
   publish, or preparation of the manuscript.
CR Cristofanilli M, 2016, LANCET ONCOL, V17, P425, DOI 10.1016/S1470-2045(15)00613-0
   Domchek SM, 2020, LANCET ONCOL, V21, P1155, DOI 10.1016/S1470-2045(20)30324-7
   Edwards SL, 2008, NATURE, V451, P1111, DOI 10.1038/nature06548
   Finn RS, 2016, NEW ENGL J MED, V375, P1925, DOI 10.1056/NEJMoa1607303
   Gradishar WJ, 2009, J CLIN ONCOL, V27, P3611, DOI 10.1200/JCO.2008.18.5397
   Pettitt SJ, 2020, CANCER DISCOV, V10, P1475, DOI 10.1158/2159-8290.CD-19-1485
   Robson M, 2017, NEW ENGL J MED, V377, P523, DOI 10.1056/NEJMoa1706450
   Roy R, 2012, NAT REV CANCER, V12, P68, DOI 10.1038/nrc3181
   Sakai W, 2008, NATURE, V451, P1116, DOI 10.1038/nature06633
   Schwartzberg LS, 2020, CLIN BREAST CANCER, V20, pE439, DOI 10.1016/j.clbc.2020.02.002
   Tao ZH, 2020, FRONT ONCOL, V10, DOI 10.3389/fonc.2020.01023
   Tobalina L, 2021, ANN ONCOL, V32, P103, DOI 10.1016/j.annonc.2020.10.470
   Vinayak S, 2019, JAMA ONCOL, V5, P1132, DOI 10.1001/jamaoncol.2019.1029
   Waks AG, 2020, ANN ONCOL, V31, P590, DOI 10.1016/j.annonc.2020.02.008
   Wang YF, 2016, CANCER RES, V76, P2778, DOI 10.1158/0008-5472.CAN-16-0186
   Weigelt B, 2017, CLIN CANCER RES, V23, P6708, DOI 10.1158/1078-0432.CCR-17-0544
NR 16
TC 2
Z9 2
U1 0
U2 0
PU KOREAN BREAST CANCER SOC
PI SEOUL
PA 163 SINMUNRO 1-GA JONGRO-GU, OFFICIA  BUILDING, SUITE 2024, SEOUL,
   110-999, SOUTH KOREA
SN 1738-6756
EI 2092-9900
J9 J BREAST CANCER
JI J. Breast Canc.
PD OCT
PY 2021
VL 24
IS 5
BP 474
EP 480
DI 10.4048/jbc.2021.24.e39
PG 7
WC Oncology
WE Science Citation Index Expanded (SCI-EXPANDED)
SC Oncology
GA WQ9SG
UT WOS:000714149100006
PM 34652076
OA gold, Green Published
DA 2022-08-28
ER

PT J
AU Gombos, A
   Venet, D
   Ameye, L
   Vuylsteke, P
   Neven, P
   Richard, V
   Duhoux, FP
   Laes, JF
   Rothe, F
   Sotiriou, C
   Paesmans, M
   Awada, A
   Guiot, T
   Flamen, P
   Piccart-Gebhart, M
   Ignatiadis, M
   Gebhart, G
AF Gombos, Andrea
   Venet, David
   Ameye, Lieveke
   Vuylsteke, Peter
   Neven, Patrick
   Richard, Vincent
   Duhoux, Francois P.
   Laes, Jean-Francois
   Rothe, Francoise
   Sotiriou, Christos
   Paesmans, Marianne
   Awada, Ahmad
   Guiot, Thomas
   Flamen, Patrick
   Piccart-Gebhart, Martine
   Ignatiadis, Michail
   Gebhart, Geraldine
TI FDG positron emission tomography imaging and ctDNA detection as an early
   dynamic biomarker of everolimus efficacy in advanced luminal breast
   cancer
SO NPJ BREAST CANCER
LA English
DT Article
ID CELL-FREE DNA; TRASTUZUMAB; COMBINATION; MUTATIONS; LANDSCAPE
AB Biomarkers to identify patients without benefit from adding everolimus to endocrine treatment in metastatic breast cancer (MBC) are needed. We report the results of the Pearl trial conducted in five Belgian centers assessing F-18-FDG-PET/CT non-response (n = 45) and ctDNA detection (n = 46) after 14 days of exemestane-everolimus (EXE-EVE) to identify MBC patients who will not benefit. The metabolic non-response rate was 66.6%. Median PFS in non-responding patients (using as cut-off 25% for SUVmax decrease) was 3.1 months compared to 6.0 months in those showing response (HR: 0.77, 95% CI: 0.40-1.50, p = 0.44). The difference was significant when using a "post-hoc" cut-off of 15% (PFS 2.2 months vs 6.4 months). ctDNA detection at D14 was associated with PFS: 2.1 months vs 5.0 months (HR-2.5, 95% CI: 1.3-5.0, p = 0.012). Detection of ctDNA and/or the absence of F-18-FDG-PET/CT response after 14 days of EXE-EVE identifies patients with a low probability of benefiting from treatment. Independent validation is needed.
C1 [Gombos, Andrea; Sotiriou, Christos; Awada, Ahmad; Piccart-Gebhart, Martine; Ignatiadis, Michail] Inst Jules Bordet, Med Oncol Dept, Brussels, Belgium.
   [Gombos, Andrea; Venet, David; Rothe, Francoise; Sotiriou, Christos; Awada, Ahmad; Piccart-Gebhart, Martine; Ignatiadis, Michail] Univ Libre Bruxelles ULB, Brussels, Belgium.
   [Gombos, Andrea; Venet, David; Rothe, Francoise; Sotiriou, Christos; Awada, Ahmad; Piccart-Gebhart, Martine; Ignatiadis, Michail] Univ Libre Bruxelles, Brussels, Belgium.
   [Venet, David; Rothe, Francoise; Sotiriou, Christos] Inst Jules Bordet, Breast Canc Translat Res Lab, Brussels, Belgium.
   [Ameye, Lieveke; Paesmans, Marianne] Univ Libre Bruxelles ULB, Inst Jules Bordet, Stat Dept, Brussels, Belgium.
   [Vuylsteke, Peter] UCLouvain, Med Oncol, CHU Namur Site St Elisabeth, Namur, Belgium.
   [Vuylsteke, Peter] Univ Botswana, Private Bag UB 0022, Gaborone, Botswana.
   [Neven, Patrick] Katholieke Univ Leuven, UZ Leuven, Multidisciplinary Breast Ctr, Leuven, Belgium.
   [Neven, Patrick] Katholieke Univ Leuven, UZ Leuven, Dept Gynecol & Obstet, Leuven, Belgium.
   [Richard, Vincent] CHU Ambroise Pare, Med Oncol, Mons, Belgium.
   [Duhoux, Francois P.] Med Oncol Clin Univ St Luc, Brussels, Belgium.
   [Laes, Jean-Francois] OncoDNA, Gosselies, Belgium.
   [Guiot, Thomas; Flamen, Patrick; Gebhart, Geraldine] Inst Jules Bordet, Nucl Med, Brussels, Belgium.
RP Gombos, A (通讯作者)，Inst Jules Bordet, Med Oncol Dept, Brussels, Belgium.; Gombos, A (通讯作者)，Univ Libre Bruxelles ULB, Brussels, Belgium.; Gombos, A (通讯作者)，Univ Libre Bruxelles, Brussels, Belgium.
EM andrea.gombos@bordet.be
OI Vuylsteke, Peter/0000-0001-6401-3722
FU Novartis; Les Amis de l'Institut Bordet; OncoDNA
FX We would like to acknowledge and thank the patients who participated in
   the PEARL study, as well as all investigators and their teams who were
   involved in the study at the 5 participating Belgian centers. We
   acknowledge Novartis and Les Amis de l'Institut Bordet for the financial
   support. The next-generation sequencing analysis was supported by
   OncoDNA. Thanks to Carolyn Straehle for language editing.
CR Andre F, 2020, J CLIN ONCOL, V38
   Angus L, 2019, NAT GENET, V51, P1450, DOI 10.1038/s41588-019-0507-7
   Bachelot T, 2012, J CLIN ONCOL, V30, P2718, DOI 10.1200/JCO.2011.39.0708
   Bachelot TD, 2019, J CLIN ONCOL, V37, DOI 10.1200/JCO.2019.37.15_suppl.1024
   Baselga J, 2012, NEW ENGL J MED, V366, P520, DOI 10.1056/NEJMoa1109653
   Bertucci F, 2019, NATURE, V569, P560, DOI 10.1038/s41586-019-1056-z
   Bidard FC, 2020, J CLIN ONCOL, V38
   Chandarlapaty S, 2016, JAMA ONCOL, V2, P1310, DOI 10.1001/jamaoncol.2016.1279
   Froyen G, 2019, CANCERS, V11, DOI 10.3390/cancers11122030
   Gebhart G, 2016, ANN ONCOL, V27, P619, DOI 10.1093/annonc/mdv577
   Gebhart G, 2013, J NUCL MED, V54, P1862, DOI 10.2967/jnumed.112.119271
   Hendlisz A, 2015, PLOS ONE, V10, DOI 10.1371/journal.pone.0138341
   Hortobagyi GN, 2016, J CLIN ONCOL, V34, P419, DOI 10.1200/JCO.2014.60.1971
   Kornblum N, 2018, J CLIN ONCOL, V36, P1556, DOI 10.1200/JCO.2017.76.9331
   Mosele F, 2020, ANN ONCOL, V31, P377, DOI 10.1016/j.annonc.2019.11.006
   Moynahan ME, 2017, BRIT J CANCER, V116, P726, DOI 10.1038/bjc.2017.25
   O'Leary B, 2018, NAT COMMUN, V9, DOI 10.1038/s41467-018-03215-x
   Pinker K, 2017, EUR J NUCL MED MOL I, V44, pS55, DOI 10.1007/s00259-017-3687-3
   Pritchard KI, 2013, CLIN BREAST CANCER, V13, P421, DOI 10.1016/j.clbc.2013.08.011
   Razavi P, 2018, CANCER CELL, V34, P427, DOI 10.1016/j.ccell.2018.08.008
   Viale G, 2019, BREAST CANCER RES TR, V178, P451, DOI 10.1007/s10549-019-05402-w
   Wahl RL, 2009, J NUCL MED, V50, p122S, DOI 10.2967/jnumed.108.057307
NR 22
TC 2
Z9 2
U1 3
U2 3
PU NATURE PORTFOLIO
PI BERLIN
PA HEIDELBERGER PLATZ 3, BERLIN, 14197, GERMANY
EI 2374-4677
J9 NPJ BREAST CANCER
JI npj Breast Cancer
PD SEP 21
PY 2021
VL 7
IS 1
AR 125
DI 10.1038/s41523-021-00331-8
PG 9
WC Oncology
WE Science Citation Index Expanded (SCI-EXPANDED)
SC Oncology
GA UT9HD
UT WOS:000698418100001
PM 34548493
OA Green Published, gold
DA 2022-08-28
ER

PT J
AU Braso-Maristany, F
   Sanso, M
   Chic, N
   Martinez, D
   Gonzalez-Farre, B
   Sanfeliu, E
   Ghiglione, L
   Carcelero, E
   Garcia-Corbacho, J
   Sanchez, M
   Soy, D
   Jares, P
   Peg, V
   Saura, C
   Munoz, M
   Prat, A
   Vivancos, A
AF Braso-Maristany, Fara
   Sanso, Miriam
   Chic, Nuria
   Martinez, Debora
   Gonzalez-Farre, Blanca
   Sanfeliu, Esther
   Ghiglione, Lucio
   Carcelero, Esther
   Garcia-Corbacho, Javier
   Sanchez, Marcelo
   Soy, Dolors
   Jares, Pedro
   Peg, Vicente
   Saura, Cristina
   Munoz, Montserrat
   Prat, Aleix
   Vivancos, Ana
TI Case Report: A Case Study Documenting the Activity of Atezolizumab in a
   PD-L1-Negative Triple-Negative Breast Cancer
SO FRONTIERS IN ONCOLOGY
LA English
DT Article
DE immunotherapy; breast cancer; biomarkers; ctDNA; case report
AB The immune checkpoint inhibitor atezolizumab is approved for PD-L1-positive triple-negative breast cancer (TNBC). However, no activity of atezolizumab in PD-L1-negative TNBC has been reported to date. Here, we present the case study of a woman with TNBC with low tumor infiltrating lymphocytes and PD-L1-negative disease, which achieved a significant response to atezolizumab monotherapy and durable response after the combination of atezolizumab and nab-paclitaxel. The comprehensive genomic analysis that we performed in her tumor and plasma samples revealed high tumor mutational burden (TMB), presence of the APOBEC genetic signatures, high expression of the tumor inflammation signature, and a HER2-enriched subtype by the PAM50 assay. Some of these biomarkers have been shown to independently predict response to immunotherapy in other tumors and may explain the durable response in our patient. Our work warrants further translational studies to identify biomarkers of response to immune checkpoint inhibitors in TNBC beyond PD-L1 expression and to better select patients that will benefit from immunotherapy.
C1 [Braso-Maristany, Fara; Chic, Nuria; Martinez, Debora; Gonzalez-Farre, Blanca; Sanfeliu, Esther; Garcia-Corbacho, Javier; Prat, Aleix] August Pi i Sunyer Biomed Res Inst IDIBAPS, Translat Genom & Targeted Therapies Solid Tumors, Barcelona, Spain.
   [Braso-Maristany, Fara; Chic, Nuria; Martinez, Debora; Ghiglione, Lucio; Garcia-Corbacho, Javier; Munoz, Montserrat; Prat, Aleix] Hosp Clin Barcelona, Dept Med Oncol, Barcelona, Spain.
   [Sanso, Miriam; Prat, Aleix; Vivancos, Ana] Vall dHebron Inst Oncol, Canc Genom Grp, Barcelona, Spain.
   [Sanso, Miriam] Hlth Res Inst Balearic Islands IdISBa, Dept Oncol & Hematol, Palma De Mallorca, Spain.
   [Gonzalez-Farre, Blanca; Sanfeliu, Esther] Hosp Clin Barcelona, Dept Pathol, Barcelona, Spain.
   [Carcelero, Esther; Soy, Dolors] Hosp Clin Barcelona, Dept Pharm, Barcelona, Spain.
   [Sanchez, Marcelo] Hosp Clin Barcelona, Dept Radiol, Barcelona, Spain.
   [Jares, Pedro] Hosp Clin Barcelona, Mol Biol Core, Barcelona, Spain.
   [Peg, Vicente; Saura, Cristina] Vall dHebron Univ Hosp, Barcelona, Spain.
   [Peg, Vicente; Saura, Cristina] Vall dHebron Inst Oncol VHIO, Med Oncol Serv, Barcelona, Spain.
   [Saura, Cristina; Prat, Aleix] SOLTI Cooperat Grp, Barcelona, Spain.
   [Saura, Cristina; Prat, Aleix] Inst Oncol Baselga IOB, Inst Oncol, Quironsalud Grp, Dept Oncol, Barcelona, Spain.
   [Prat, Aleix] Univ Barcelona, Dept Med, Barcelona, Spain.
RP Prat, A (通讯作者)，August Pi i Sunyer Biomed Res Inst IDIBAPS, Translat Genom & Targeted Therapies Solid Tumors, Barcelona, Spain.; Prat, A (通讯作者)，Hosp Clin Barcelona, Dept Med Oncol, Barcelona, Spain.; Prat, A; Vivancos, A (通讯作者)，Vall dHebron Inst Oncol, Canc Genom Grp, Barcelona, Spain.; Prat, A (通讯作者)，SOLTI Cooperat Grp, Barcelona, Spain.; Prat, A (通讯作者)，Inst Oncol Baselga IOB, Inst Oncol, Quironsalud Grp, Dept Oncol, Barcelona, Spain.; Prat, A (通讯作者)，Univ Barcelona, Dept Med, Barcelona, Spain.
EM alprat@clinic.cat; avivancos@vhio.net
RI Vivancos, Ana/AAG-8331-2019
OI Vivancos, Ana/0000-0003-2888-6512; Braso Maristany,
   Fara/0000-0001-5440-9643; Sanfeliu Torres, Esther/0000-0002-7974-3346
FU Instituto de Salud Carlos III [PI19/01846]; Breast Cancer Now
   [2018NOVPCC1294]; Breast Cancer Research Foundation-AACR Career
   Development Awards for Translational Breast Cancer Research
   [19-20-26-PRAT]; Fundacio La Marato [TV3 201935-30]; European Union
   [H2020-SC1-BHC-2018-2020]; Asociacion de Cancer de Mama Metastasico
   [CMM_CHIARAG19_001]; Pas a Pas; Save the Mama; Fundacion Cientifica
   Asociacion Espanola Contra el Cancer [AECC_Postdoctoral17_1062,
   INVES19056SANS]; FERO-ghd 2020 breast cancer award; Generalitat de
   Catalunya Peris PhD4MD 2019 [SLT008/18/00122]
FX This study has received funding from Instituto de Salud Carlos
   III-PI19/01846 (to AP), Breast Cancer Now-2018NOVPCC1294 (to AP), Breast
   Cancer Research Foundation-AACR Career Development Awards for
   Translational Breast Cancer Research 19-20-26-PRAT (to AP), Fundacio La
   Marato TV3 201935-30 (to AP), the European Union's Horizon 2020 research
   and innovation programme H2020-SC1-BHC-2018-2020 (to AP), Asociacion de
   Cancer de Mama Metastasico CMM_CHIARAG19_001 (to AP), Pas a Pas (to AP),
   Save the Mama (to AP), Fundacion Cientifica Asociacion Espanola Contra
   el Cancer AECC_Postdoctoral17_1062 (to FB-M) and INVES19056SANS (to
   MiS), FERO-ghd 2020 breast cancer award (MS), and Generalitat de
   Catalunya Peris PhD4MD 2019 SLT008/18/00122 (to NC).
CR Alva AS, 2021, J CLIN ONCOL, V39, P2443, DOI 10.1200/JCO.20.02923
   Ayers M, 2017, J CLIN INVEST, V127, P2930, DOI 10.1172/JCI91190
   Burns MB, 2013, NATURE, V494, P366, DOI 10.1038/nature11881
   Cristescu R, 2018, SCIENCE, V362, P197, DOI 10.1126/science.aar3593
   Galon J, 2019, NAT REV DRUG DISCOV, V18, P197, DOI 10.1038/s41573-018-0007-y
   Hanker AB, 2020, CANCER CELL, V37, P496, DOI 10.1016/j.ccell.2020.03.009
   Harbeck N, 2018, CANCER RES, V78, DOI 10.1158/1538-7445.SABCS17-P2-09-10
   Kanu N, 2016, GENOME BIOL, V17, DOI 10.1186/s13059-016-1042-9
   Keenan TE, 2020, J NATL COMPR CANC NE, V18, P479, DOI 10.6004/jnccn.2020.7554
   Kidd JM, 2007, PLOS GENET, V3, DOI 10.1371/journal.pgen.0030063
   Le DT, 2017, SCIENCE, V357, P409, DOI 10.1126/science.aan6733
   Lefebvre C, 2016, PLOS MED, V13, DOI 10.1371/journal.pmed.1002201
   Marabelle A., 2019, ANN ONCOL, V30, pV477, DOI [DOI 10.1093/ANNONC/MDZ253.018, 10.1093/annonc/mdz253.018]
   Nik-Zainal S, 2012, CELL, V149, P979, DOI 10.1016/j.cell.2012.04.024
   O'Leary B, 2018, NAT COMMUN, V9, DOI 10.1038/s41467-018-03215-x
   Pare L, 2018, ANN ONCOL, V29, P2121, DOI 10.1093/annonc/mdy335
   Roberts SA, 2013, NAT GENET, V45, P970, DOI 10.1038/ng.2702
   Schmid P, 2018, NEW ENGL J MED, V379, P2108, DOI 10.1056/NEJMoa1809615
   Thompson JC, 2020, J IMMUNOTHER CANCER, V8, DOI 10.1136/jitc-2020-000974
   Zhang Q, 2020, CANCER DISCOV, V10, P1842, DOI 10.1158/2159-8290.CD-20-0047
NR 20
TC 1
Z9 1
U1 7
U2 9
PU FRONTIERS MEDIA SA
PI LAUSANNE
PA AVENUE DU TRIBUNAL FEDERAL 34, LAUSANNE, CH-1015, SWITZERLAND
SN 2234-943X
J9 FRONT ONCOL
JI Front. Oncol.
PD SEP 20
PY 2021
VL 11
AR 710596
DI 10.3389/fonc.2021.710596
PG 6
WC Oncology
WE Science Citation Index Expanded (SCI-EXPANDED)
SC Oncology
GA WB7TY
UT WOS:000703773100001
PM 34616675
OA Green Published, gold
DA 2022-08-28
ER

PT J
AU Ahuno, ST
   Doebley, AL
   Ahearn, TU
   Yarney, J
   Titiloye, N
   Hamel, N
   Adjei, E
   Clegg-Lamptey, JN
   Edusei, L
   Awuah, B
   Song, XY
   Vanderpuye, V
   Abubakar, M
   Duggan, M
   Stover, DG
   Nyarko, K
   Bartlett, JMS
   Aitpillah, F
   Ansong, D
   Gardner, KL
   Boateng, FA
   Bowcock, AM
   Caldas, C
   Foulkes, WD
   Wiafe, S
   Wiafe-Addai, B
   Garcia-Closas, M
   Kwarteng, A
   Ha, G
   Figueroa, JD
   Polak, P
AF Ahuno, Samuel Terkper
   Doebley, Anna-Lisa
   Ahearn, Thomas U.
   Yarney, Joel
   Titiloye, Nicholas
   Hamel, Nancy
   Adjei, Ernest
   Clegg-Lamptey, Joe-Nat
   Edusei, Lawrence
   Awuah, Baffour
   Song, Xiaoyu
   Vanderpuye, Verna
   Abubakar, Mustapha
   Duggan, Maire
   Stover, Daniel G.
   Nyarko, Kofi
   Bartlett, John M. S.
   Aitpillah, Francis
   Ansong, Daniel
   Gardner, Kevin L.
   Boateng, Felix Andy
   Bowcock, Anne M.
   Caldas, Carlos
   Foulkes, William D.
   Wiafe, Seth
   Wiafe-Addai, Beatrice
   Garcia-Closas, Montserrat
   Kwarteng, Alexander
   Ha, Gavin
   Figueroa, Jonine D.
   Polak, Paz
CA Ghana Breast Hlth Study Team
TI Circulating tumor DNA is readily detectable among Ghanaian breast cancer
   patients supporting non-invasive cancer genomic studies in Africa
SO NPJ PRECISION ONCOLOGY
LA English
DT Article
ID COPY NUMBER; SURVIVAL; FGFR1
AB Circulating tumor DNA (ctDNA) sequencing studies could provide novel insights into the molecular pathology of cancer in sub-Saharan Africa. In 15 patient plasma samples collected at the time of diagnosis as part of the Ghana Breast Health Study and unselected for tumor grade and subtype, ctDNA was detected in a majority of patients based on whole- genome sequencing at high (30x) and low (0.1x) depths. Breast cancer driver copy number alterations were observed in the majority of patients.
C1 [Ahuno, Samuel Terkper; Kwarteng, Alexander] Kwame Nkrumah Univ Sci & Technol, Dept Biochem & Biotechnol, Kumasi, Ghana.
   [Ahuno, Samuel Terkper; Bowcock, Anne M.; Polak, Paz] Icahn Sch Med Mt Sinai, Dept Oncol Sci, New York, NY 10029 USA.
   [Doebley, Anna-Lisa] Univ Washington, Mol & Cellular Biol Program, Seattle, WA 98195 USA.
   [Doebley, Anna-Lisa; Ha, Gavin] Fred Hutchinson Canc Res Ctr, Div Publ Hlth Sci, 1124 Columbia St, Seattle, WA 98104 USA.
   [Ahearn, Thomas U.; Abubakar, Mustapha; Garcia-Closas, Montserrat; Figueroa, Jonine D.] NCI, Div Canc Epidemiol & Genet, Bethesda, MD 20892 USA.
   [Yarney, Joel; Clegg-Lamptey, Joe-Nat; Edusei, Lawrence; Vanderpuye, Verna] Korle Bu Teaching Hosp, Accra, Ghana.
   [Titiloye, Nicholas; Adjei, Ernest; Awuah, Baffour; Aitpillah, Francis; Boateng, Felix Andy] Komfo Anokye Teaching Hosp, Kumasi, Ghana.
   [Hamel, Nancy; Foulkes, William D.] McGill Univ, Res Inst, Ctr Hlth, Montreal, PQ, Canada.
   [Clegg-Lamptey, Joe-Nat; Nyarko, Kofi] Univ Ghana, Accra, Ghana.
   [Song, Xiaoyu] Icahn Sch Med Mt Sinai, Dept Populat Hlth Sci & Policy, New York, NY 10029 USA.
   [Song, Xiaoyu; Bowcock, Anne M.; Polak, Paz] Icahn Sch Med Mt Sinai, Tisch Canc Inst, New York, NY 10029 USA.
   [Duggan, Maire] Univ Calgary, Dept Pathol & Lab Med, Calgary, AB, Canada.
   [Stover, Daniel G.] Ohio State Univ, Stefanie Spielman Comprehens Breast Canc, Columbus, OH 43210 USA.
   [Stover, Daniel G.] Ohio State Univ, Ctr Comprehens Canc, Div Med Oncol, Columbus, OH 43210 USA.
   [Bartlett, John M. S.] Ontario Inst Canc Res, Toronto, ON, Canada.
   [Bartlett, John M. S.] Edinburgh Canc Res Ctr, Edinburgh, Midlothian, Scotland.
   [Bartlett, John M. S.] Univ Toronto, Dept Lab Med & Pathobiol, Toronto, ON, Canada.
   [Aitpillah, Francis] Kwame Nkrumah Univ Sci & Technol, Sch Med & Dent, Kumasi, Ghana.
   [Ansong, Daniel] Kwame Nkrumah Univ Sci & Technol, Dept Child Hlth, Kumasi, Ghana.
   [Gardner, Kevin L.] Columbia Univ, Med Ctr, Dept Pathol & Cell Biol, New York, NY USA.
   [Bowcock, Anne M.; Polak, Paz] Icahn Sch Med Mt Sinai, Dept Genet & Genom Sci, New York, NY 10029 USA.
   [Bowcock, Anne M.] Icahn Sch Med Mt Sinai, Dept Dermatol, New York, NY 10029 USA.
   [Caldas, Carlos] Canc Res UK Cambridge Ctr, Cambridge, England.
   [Foulkes, William D.] Jewish Gen Hosp, Lady Davis Inst, Montreal, PQ, Canada.
   [Foulkes, William D.] Jewish Gen Hosp, Segal Canc Ctr, Montreal, PQ, Canada.
   [Foulkes, William D.] McGill Univ, Program Canc Genet, Dept Oncol, Montreal, PQ, Canada.
   [Foulkes, William D.] McGill Univ, Program Canc Genet, Dept Human Genet, Montreal, PQ, Canada.
   [Wiafe, Seth] Loma Linda Univ, Sch Publ Hlth, Loma Linda, CA 92350 USA.
   [Wiafe-Addai, Beatrice] Peace & Love Hosp, Kumasi, Ghana.
   [Kwarteng, Alexander] Kumasi Ctr Collaborat Res Trop Med KCCR, Kumasi, Ghana.
   [Figueroa, Jonine D.] Univ Edinburgh, CRUK Edinburgh Ctr, Edinburgh, Midlothian, Scotland.
RP Polak, P (通讯作者)，Icahn Sch Med Mt Sinai, Dept Oncol Sci, New York, NY 10029 USA.; Ha, G (通讯作者)，Fred Hutchinson Canc Res Ctr, Div Publ Hlth Sci, 1124 Columbia St, Seattle, WA 98104 USA.; Figueroa, JD (通讯作者)，NCI, Div Canc Epidemiol & Genet, Bethesda, MD 20892 USA.; Polak, P (通讯作者)，Icahn Sch Med Mt Sinai, Tisch Canc Inst, New York, NY 10029 USA.; Polak, P (通讯作者)，Icahn Sch Med Mt Sinai, Dept Genet & Genom Sci, New York, NY 10029 USA.; Figueroa, JD (通讯作者)，Univ Edinburgh, CRUK Edinburgh Ctr, Edinburgh, Midlothian, Scotland.
EM gha@fredhutch.org; Jonine.figueroa@ed.ac.uk; paz.polak@mssm.edu
RI Figueroa, Jonine/AFK-2752-2022; Figueroa, Jonine/AAG-1065-2022;
   Garcia-Closas, Montserrat/AAZ-6930-2021; Ha, Gavin/N-1984-2019; Polak,
   Paz/AAZ-9647-2021
OI Figueroa, Jonine/0000-0002-5100-623X; Figueroa,
   Jonine/0000-0002-5100-623X; Garcia-Closas,
   Montserrat/0000-0003-1033-2650; Ha, Gavin/0000-0001-7578-7272; Polak,
   Paz/0000-0002-2153-4488; Doebley, Anna-Lisa/0000-0002-3371-3352
FU Komen Leadership award [SAC110008]; NIH/NCI [K22 CA237746, R01
   1R01CA161870]; Cancer Center Support Grant [P30 CA015704]; Jimmy V
   foundation scholar award; NIH/NCI Cancer Center Support Grant
   [P30CA013696, R01 1R01CA253368]; UKRI [MR/S015027/1]; US National Cancer
   Institute; National Cancer Institute Cancer Center Support
   [P30CA196521-01]; Cancer Genomics Research Laboratory; National Cancer
   Institute, National Institutes of Health, under NCI [75N910D00024]
FX The authors would like to thank the patients for donating samples to the
   GBHS. We would also like to thank Jonathan B. Reichel (University of
   Washington) for helpful comments in preparation of the manuscript. This
   study was supported in part by a Komen Leadership award to WDF
   (SAC110008). GH is supported by NIH/NCI K22 CA237746 and in part by
   Cancer Center Support Grant (P30 CA015704). PP is supported by the Jimmy
   V foundation scholar award. KLG acknowledges funding from NIH/NCI Cancer
   Center Support Grant P30CA013696 and R01 1R01CA253368. AMB is supported
   by NIH/NCI R01 1R01CA161870. JDF acknowledges personal funding from UKRI
   grant reference MR/S015027/1. MGC acknowledges funds from The Intramural
   Research Program of the US National Cancer Institute. Research reported
   in this publication was supported in part by the National Cancer
   Institute Cancer Center Support Grant P30CA196521-01 awarded to the
   Tisch Cancer Institute of the Icahn School of Medicine at Mount Sinai
   and used the Biostatistics Shared Resource Facility. The authors
   acknowledge the research contributions of the Cancer Genomics Research
   Laboratory for their expertise, execution, and support of this research
   in the areas of project planning, wet laboratory processing of
   specimens. This project has been funded in whole or in part with Federal
   funds from the National Cancer Institute, National Institutes of Health,
   under NCI Contract No. 75N910D00024. The content of this publication
   does not necessarily reflect the views or policies of the Department of
   Health and Human Services, National Institutes of Health nor does
   mention of trade names, commercial products, or organizations imply
   endorsement by the U.S. Government.
CR Adalsteinsson VA, 2017, NAT COMMUN, V8, DOI 10.1038/s41467-017-00965-y
   Arko-Boham B, 2019, CANCER GENET-NY, V235, P65, DOI 10.1016/j.cancergen.2019.04.062
   Beroukhim R, 2007, P NATL ACAD SCI USA, V104, P20007, DOI 10.1073/pnas.0710052104
   Brinton L, 2017, BREAST CANCER RES TR, V162, P105, DOI 10.1007/s10549-016-4088-1
   Brinton LA, 2017, INT J CANCER, V140, P2667, DOI 10.1002/ijc.30688
   Bruford EA, 2020, NAT GENET, V52, P754, DOI 10.1038/s41588-020-0669-3
   Cao Y, 2008, CANCER SCI, V99, P1092, DOI 10.1111/j.1349-7006.2008.00815.x
   Cohen JD, 2018, SCIENCE, V359, P926, DOI 10.1126/science.aar3247
   Curtis C, 2012, NATURE, V486, P346, DOI 10.1038/nature10983
   Ebbert MTW, 2016, BMC BIOINFORMATICS, V17, DOI 10.1186/s12859-016-1097-3
   Figueroa JD, 2020, INT J CANCER, V147, P1535, DOI 10.1002/ijc.32929
   Garcia-Murillas I, 2019, JAMA ONCOL, V5, P1473, DOI 10.1001/jamaoncol.2019.1838
   Gupta S, 2019, NPJ BREAST CANCER, V5, DOI 10.1038/s41523-019-0122-x
   Heider K, 2020, CLIN CHEM, V66, P697, DOI 10.1093/clinchem/hvaa050
   Holland DG, 2011, EMBO MOL MED, V3, P167, DOI 10.1002/emmm.201100122
   Huo DZ, 2017, JAMA ONCOL, V3, P1654, DOI 10.1001/jamaoncol.2017.0595
   Lauby-Secretan B, 2015, NEW ENGL J MED, V372, P2353, DOI 10.1056/NEJMsr1504363
   Lennon AM, 2020, SCIENCE, V369, P49, DOI 10.1126/science.abb9601
   Li H, 2013, ARXIV13033997
   Li H, 2009, BIOINFORMATICS, V25, P2078, DOI 10.1093/bioinformatics/btp352
   Liu MC, 2020, ANN ONCOL, V31, P745, DOI 10.1016/j.annonc.2020.02.011
   Luen SJ, 2020, ANN ONCOL, V31, P1359, DOI 10.1016/j.annonc.2020.06.024
   McCormack V, 2020, LANCET GLOB HEALTH, V8, pE1203, DOI 10.1016/S2214-109X(20)30261-8
   Moelans Cathy B, 2018, Oncotarget, V9, P17078, DOI 10.18632/oncotarget.24904
   O'Brien KM, 2010, CLIN CANCER RES, V16, P6100, DOI 10.1158/1078-0432.CCR-10-1533
   Peled M, 2020, SCI REP-UK, V10, DOI 10.1038/s41598-020-71357-4
   Reynisdottir I, 2013, CANCER MED-US, V2, P437, DOI 10.1002/cam4.88
   Rotimi C, 2014, SCIENCE, V344, P1346, DOI 10.1126/science.1251546
   Shi YJ, 2016, ONCOTARGET, V7, P5063, DOI 10.18632/oncotarget.6563
   Shoemaker ML, 2018, BREAST CANCER RES TR, V169, P595, DOI 10.1007/s10549-018-4699-9
   Stark A, 2010, CANCER-AM CANCER SOC, V116, P4926, DOI 10.1002/cncr.25276
   Stover DG, 2018, J CLIN ONCOL, V36, P543, DOI 10.1200/JCO.2017.76.0033
   Sung H., CA CANC J CLIN, DOI [10.3322/caac.21660(2021, DOI 10.3322/CAAC.21660(2021]
   Temilola DO, 2019, CELLS-BASEL, V8, DOI 10.3390/cells8080862
   Turner N, 2010, CANCER RES, V70, P2085, DOI 10.1158/0008-5472.CAN-09-3746
   Urru SAM, 2018, BMC CANCER, V18, DOI 10.1186/s12885-017-3969-y
   Xu Jinhua, 2010, Genes Cancer, V1, P629, DOI 10.1177/1947601910378691
   Yates AD, 2020, NUCLEIC ACIDS RES, V48, pD682, DOI 10.1093/nar/gkz966
   Yuan G, NATURE, DOI [10.1038/s41586-020-03170-y(2021, DOI 10.1038/S41586-020-03170-Y(2021]
NR 39
TC 0
Z9 0
U1 1
U2 1
PU NATURE PORTFOLIO
PI BERLIN
PA HEIDELBERGER PLATZ 3, BERLIN, 14197, GERMANY
EI 2397-768X
J9 NPJ PRECIS ONCOL
JI npj Precis. Oncol.
PD SEP 17
PY 2021
VL 5
IS 1
AR 83
DI 10.1038/s41698-021-00219-7
PG 8
WC Oncology
WE Science Citation Index Expanded (SCI-EXPANDED)
SC Oncology
GA UR5WX
UT WOS:000696820600001
PM 34535742
OA Green Published, Green Submitted, gold
DA 2022-08-28
ER

PT J
AU Puhalla, SL
   Dieras, V
   Arun, BK
   Kaufman, B
   Wildiers, H
   Han, HS
   Ayoub, JP
   Stearns, V
   Yuan, Y
   Helsten, T
   Riley-Gillis, B
   Murphy, E
   Kundu, MG
   Wu, MJ
   Maag, D
   Ratajczak, CK
   Ramathal, CY
   Friedlander, M
AF Puhalla, Shannon L.
   Dieras, Veronique
   Arun, Banu K.
   Kaufman, Bella
   Wildiers, Hans
   Han, Hyo S.
   Ayoub, Jean-Pierre
   Stearns, Vered
   Yuan, Yuan
   Helsten, Teresa
   Riley-Gillis, Bridget
   Murphy, Erin
   Kundu, Madan G.
   Wu, Meijing
   Maag, David
   Ratajczak, Christine K.
   Ramathal, Cyril Y.
   Friedlander, Michael
TI Relevance of Platinum-free Interval and BRCA Reversion Mutations for
   Veliparib Monotherapy after Progression on Carboplatin/Paclitaxel for
   gBRCA Advanced Breast Cancer (BROCADE3 Crossover)
SO CLINICAL CANCER RESEARCH
LA English
DT Article
ID CELL-FREE DNA; PARP INHIBITOR; DOUBLE-BLIND; MAINTENANCE THERAPY;
   GERMLINE MUTATIONS; OVARIAN; PLACEBO; REPAIR; RESISTANCE; MECHANISMS
AB Purpose: Safety, efficacy, and exploratory biomarker analyseswere evaluated in patients with advanced HER2-negative germline breast cancer susceptibility gene (gBRCA)-associated breast cancer enrolled in the BROCADE3 trial who received crossover veliparib monotherapy after disease progression on placebo plus carboplatin/paclitaxel.
   Patients and Methods: Eligible patients (N = 513) were randomized 2:1 to veliparib plus carboplatin/paclitaxel or placebo plus carboplatin/paclitaxel; patients had variable platinum-free intervals (PFI) at progression. In the placebo arm, patients were eligible to receive crossover veliparib monotherapy (300-400 mg twice daily continuous). Antitumor activity and adverse events were assessed during crossover veliparib treatment. BRCA reversion mutations at crossover were analyzed retrospectively using next-generation sequencing on plasma circulating tumor DNA (ctDNA).
   Results: Seventy-five patients in the placebo plus carboplatin/paclitaxel arm received >= 1 dose of crossover veliparib postprogression (mean treatment duration: 154 days). Eight of 50 (16%) patients with measurable disease had a RECIST v1.1 response. Activity was greater in patients with PFI >= 180 days compared with <180 days [responses in 23.1% (3/13) vs. 13.5% (5/37) of patients]. BRCA reversion mutations that restored protein function were detected in ctDNA from 4 of 28 patients tested, and the mean duration of crossover veliparib monotherapy was <1 month in these 4 patients versus 7.49 months in patients lacking reversion mutations. The most frequent adverse events were nausea (61%), vomiting (29%), and fatigue (24%).
   Conclusions: Crossover veliparib monotherapy demonstrated limited antitumor activity in patients who experienced disease progression on placebo plus carboplatin/paclitaxel. PFI appeared to affect veliparib activity. BRCA reversion mutations may promote cross-resistance and limit veliparib activity following progression on platinum.
C1 [Puhalla, Shannon L.] Univ Pittsburgh, Med Ctr, Hillman Canc Ctr, Pittsburgh, PA 15213 USA.
   [Dieras, Veronique] Inst Curie, Paris, France.
   [Dieras, Veronique] Ctr Eugene Marquis, Rennes, France.
   [Arun, Banu K.] Univ Texas MD Anderson Canc Ctr, Houston, TX 77030 USA.
   [Kaufman, Bella] Sheba Med Ctr, Tel Hashomer, Israel.
   [Wildiers, Hans] Univ Hosp Leuven, Leuven, Belgium.
   [Han, Hyo S.] H Lee Moffitt Canc Ctr & Res Inst, Tampa, FL USA.
   [Ayoub, Jean-Pierre] CHU Montreal, Montreal, PQ, Canada.
   [Stearns, Vered] Sidney Kimmel Comprehens Canc Ctr Johns Hopkins, Baltimore, MD USA.
   [Yuan, Yuan] City Hope Canc Ctr, Duarte, CA USA.
   [Helsten, Teresa] Univ Calif San Diego, Moores Canc Ctr, La Jolla, CA 92093 USA.
   [Riley-Gillis, Bridget; Murphy, Erin; Kundu, Madan G.; Wu, Meijing; Maag, David; Ratajczak, Christine K.; Ramathal, Cyril Y.] AbbVie Inc, N Chicago, IL USA.
   [Friedlander, Michael] Prince Wales Clin Sch UNSW, Sydney, NSW, Australia.
   [Friedlander, Michael] Prince Wales Hosp, Sydney, NSW, Australia.
RP Puhalla, SL (通讯作者)，Univ Pittsburgh, Med Ctr, Hillman Canc Ctr, Pittsburgh, PA 15213 USA.
EM puhallasl@upmc.edu
OI Riley-Gillis, Bridget/0000-0001-7338-1156; Kundu,
   Madan/0000-0001-6616-5762; Dieras, Veronique/0000-0001-8094-4738;
   Helsten, Teresa/0000-0001-7377-3176; wildiers, hans/0000-0001-8990-7837
FU AbbVie
FX The authors thank all the trial investigators and the patients who
   participated in this clinical trial. Medical writing support was
   provided by Thayer Darling from Aptitude Health, Atlanta, Georgia, and
   funded by AbbVie.; AbbVie funded this study and participated in the
   study design, research, analysis, data collection, interpretation of
   data, reviewing, and approval of the article. All authors had access to
   relevant data and participated in the drafting, review, and approval of
   this article. No honoraria or payments were made for authorship.
CR Bian L, 2019, MOL CANCER, V18, DOI 10.1186/s12943-019-1100-5
   Bryant HE, 2005, NATURE, V434, P913, DOI 10.1038/nature03443
   Christie EL, 2017, J CLIN ONCOL, V35, P1274, DOI 10.1200/JCO.2016.70.4627
   Coleman RL, 2017, LANCET, V390, P1949, DOI 10.1016/S0140-6736(17)32440-6
   Dieras V, 2020, LANCET ONCOL, V21, P1269, DOI 10.1016/S1470-2045(20)30447-2
   Donawho CK, 2007, CLIN CANCER RES, V13, P2728, DOI 10.1158/1078-0432.CCR-06-3039
   Farmer H, 2005, NATURE, V434, P917, DOI 10.1038/nature03445
   Ganesan S, 2018, JCO PRECIS ONCOL, V2, DOI 10.1200/PO.18.00001
   Han HS, 2018, ANN ONCOL, V29, P154, DOI 10.1093/annonc/mdx505
   Isakoff SJ, 2015, J CLIN ONCOL, V33, P1902, DOI 10.1200/JCO.2014.57.6660
   Kuchenbaecker KB, 2017, JAMA-J AM MED ASSOC, V317, P2402, DOI 10.1001/jama.2017.7112
   Lin KK, 2019, CANCER DISCOV, V9, P210, DOI 10.1158/2159-8290.CD-18-0715
   Litton JK, 2018, NEW ENGL J MED, V379, P753, DOI 10.1056/NEJMoa1802905
   Lord CJ, 2017, SCIENCE, V355, P1152, DOI 10.1126/science.aam7344
   Mirza MR, 2016, NEW ENGL J MED, V375, P2154, DOI 10.1056/NEJMoa1611310
   Patel DS, 2017, J CELL BIOL, V216, P3521, DOI 10.1083/jcb.201703144
   Pereira B, 2016, NAT COMMUN, V7, DOI 10.1038/ncomms11479
   Peto J, 1999, J NATL CANCER I, V91, P943, DOI 10.1093/jnci/91.11.943
   Pujade-Lauraine E, 2017, LANCET ONCOL, V18, P1274, DOI 10.1016/S1470-2045(17)30469-2
   Quigley D, 2017, CANCER DISCOV, V7, P999, DOI 10.1158/2159-8290.CD-17-0146
   Robson M, 2017, NEW ENGL J MED, V377, P523, DOI 10.1056/NEJMoa1706450
   Somlo G, 2017, CLIN CANCER RES, V23, P4066, DOI 10.1158/1078-0432.CCR-16-2714
   Stover EH, 2016, CLIN CANCER RES, V22, P5651, DOI 10.1158/1078-0432.CCR-16-0247
   Sullivan-Reed K, 2018, CELL REP, V23, P3127, DOI 10.1016/j.celrep.2018.05.034
   Tobalina L, 2021, ANN ONCOL, V32, P103, DOI 10.1016/j.annonc.2020.10.470
   Tung N, 2016, J CLIN ONCOL, V34, P1460, DOI 10.1200/JCO.2015.65.0747
   Tutt A, 2018, NAT MED, V24, P628, DOI 10.1038/s41591-018-0009-7
   Vidula N, 2020, CLIN CANCER RES, V26, P2546, DOI 10.1158/1078-0432.CCR-19-2933
   Waks AG, 2020, ANN ONCOL, V31, P590, DOI 10.1016/j.annonc.2020.02.008
   Weigelt B, 2017, CLIN CANCER RES, V23, P6708, DOI 10.1158/1078-0432.CCR-17-0544
   Yates LR, 2017, CANCER CELL, V32, P169, DOI 10.1016/j.ccell.2017.07.005
   Zhang M, 2016, GYNECOL ONCOL, V141, P57, DOI 10.1016/j.ygyno.2016.01.004
NR 32
TC 3
Z9 3
U1 1
U2 4
PU AMER ASSOC CANCER RESEARCH
PI PHILADELPHIA
PA 615 CHESTNUT ST, 17TH FLOOR, PHILADELPHIA, PA 19106-4404 USA
SN 1078-0432
EI 1557-3265
J9 CLIN CANCER RES
JI Clin. Cancer Res.
PD SEP 15
PY 2021
VL 27
IS 18
BP 4983
EP 4993
DI 10.1158/1078-0432.CCR-21-0748
PG 11
WC Oncology
WE Science Citation Index Expanded (SCI-EXPANDED)
SC Oncology
GA YX1DI
UT WOS:000753848400005
PM 34131001
OA hybrid, Green Published
DA 2022-08-28
ER

PT J
AU Goldner, M
   Pandolfi, N
   Maciel, D
   Lima, J
   Sanches, S
   Ponde, N
AF Goldner, Marcelle
   Pandolfi, Natasha
   Maciel, Debora
   Lima, Julianne
   Sanches, Solange
   Ponde, Noam
TI Combined endocrine and targeted therapy in luminal breast cancer
SO EXPERT REVIEW OF ANTICANCER THERAPY
LA English
DT Review
DE Abemacicilib; alpelisib; estrogen receptor; luminal breast cancer;
   palbociclib; ribociclib
ID RANDOMIZED PHASE-II; ESTROGEN-RECEPTOR; CDK4/6 INHIBITOR; DOUBLE-BLIND;
   POSTMENOPAUSAL WOMEN; PLUS FULVESTRANT; OPEN-LABEL; PALBOCICLIB;
   MULTICENTER; ABEMACICLIB
AB Introduction: For decades, endocrine therapy has been the cornerstone of management for luminal breast cancer. Despite the substantial benefit derived by patients from endocrine therapy, primary and secondary resistances to endocrine therapy are serious clinical issues. Areas covered: Today, in the advanced setting, three distinct classes of targeted agents mTOR, CDK 4/6, and PI3K inhibitors, are approved for use. CDK 4/6 inhibitors have improved outcomes substantially, changing the natural history of advanced luminal breast cancer. Current studies seek to bring CDK 4/6 inhibitors to the early setting. This review will cover all available data on target therapy combinations with endocrine therapy for both the early and advanced settings, including approved drugs and agents in development. Expert opinion: Combined endocrine and target therapy has changed the landscape in advanced disease. In early disease, it is possible to have a large impact, particularly in patients with higher risk of relapse. Trials like ADAPTCYCLE seek to leverage neoadjuvant data to de-escalate treatment, substituting chemotherapy for CDK 4/6 inhibitors. In advanced diseases, studies such as PADA-1 point toward a future in which ctDNA will be used to define management before clinical progression occurs.
C1 [Goldner, Marcelle; Pandolfi, Natasha; Maciel, Debora; Sanches, Solange; Ponde, Noam] AC Camargo Canc Ctr, Med Oncol, Rua Pires Mota, Sao Paulo, Brazil.
   [Lima, Julianne] European Sch Oncol, Milan, Italy.
RP Ponde, N (通讯作者)，AC Camargo Canc Ctr, Rua Pires Mota 1167, Sao Paulo, Brazil.
EM noamponde@hotmail.com
CR Abdel-Hafiz HA, 2015, EPIGENOMICS-UK, V7, P847, DOI 10.2217/epi.15.10
   Alqahtani A, 2019, FUTUR SCI OA, V5, DOI 10.4155/fsoa-2018-0115
   Andre F., 2020, AM SOC CLIN ONCOL ED, V40, P30
   Andre F, 2020, J CLIN ONCOL, V38
   Andre F, 2019, NEW ENGL J MED, V380, P1929, DOI 10.1056/NEJMoa1813904
   Andre F, 2015, BREAST CANCER RES TR, V150, P1, DOI 10.1007/s10549-015-3301-y
   [Anonymous], 2018, N Engl J Med, V379, P2582, DOI 10.1056/NEJMx180043
   Bachelot T, 2021, ANN ONCOL, V32, P574, DOI 10.1016/j.annonc.2021.02.003
   Bachelot T, 2012, J CLIN ONCOL, V30, P2718, DOI 10.1200/JCO.2011.39.0708
   Baselga J, 2012, NEW ENGL J MED, V366, P520, DOI 10.1056/NEJMoa1109653
   Bedard P., 2020, ONGOING CLIN TRIALS
   Begam AJ, 2017, BIOORG CHEM, V71, P257, DOI 10.1016/j.bioorg.2017.02.011
   Ben T, 2011, BREAST CANCER RES, V13, DOI 10.1186/bcr2904
   Bidard FC, 2020, J CLIN ONCOL, V38
   Bjornsti MA, 2004, NAT REV CANCER, V4, P335, DOI 10.1038/nrc1362
   Bray F, 2018, CA-CANCER J CLIN, V68, P394, DOI 10.3322/caac.21492
   Cardoso F, 2019, ANN ONCOL, V30, P1194, DOI 10.1093/annonc/mdz173
   Cardoso F, 2018, ANN ONCOL, V29, P1634, DOI 10.1093/annonc/mdy192
   Charehbili A, 2014, CANCER TREAT REV, V40, P86, DOI 10.1016/j.ctrv.2013.06.001
   Choi YJ, 2014, ONCOGENE, V33, P1890, DOI 10.1038/onc.2013.137
   Ciruelos EM, 2020, ANN ONCOL, V31, pS1142, DOI [10.1016/annonc/annonc325, DOI 10.1016/J.ANNONC.2020.08.2246]
   Cook M, 2019, J CLIN ONCOL, V37, DOI 10.1200/JCO.2019.37.15_suppl.1058
   Cornell L, 2019, CELL REP, V26, P2667, DOI 10.1016/j.celrep.2019.02.023
   Corona SP, 2018, DRUG DES DEV THER, V12, P321, DOI 10.2147/DDDT.S137783
   ASCO 2021 CHIC IL US
   Cristofanilli M, 2016, LANCET ONCOL, V17, P425, DOI 10.1016/S1470-2045(15)00613-0
   Damaskos C, 2017, ANTICANCER RES, V37, P35, DOI 10.21873/anticanres.11286
   Delaloge S, 2016, ANN ONCOL, V27, P1725, DOI 10.1093/annonc/mdw260
   Di Leo A, 2018, NPJ BREAST CANCER, V4, DOI 10.1038/s41523-018-0094-2
   Dickler M, 2015, CANCER RES, V75, DOI 10.1158/1538-7445.AM2015-CT231
   Dickler MN, 2017, CLIN CANCER RES, V23, P5218, DOI 10.1158/1078-0432.CCR-17-0754
   Dustin D, 2019, CANCER-AM CANCER SOC, V125, P3714, DOI 10.1002/cncr.32345
   Eiger D, 2020, ACTA ONCOL, V59, P723, DOI 10.1080/0284186X.2020.1738547
   Ellis MJ, 2008, J NATL CANCER I, V100, P1380, DOI 10.1093/jnci/djn309
   Ellis MJ, 2011, J CLIN ONCOL, V29, P2342, DOI 10.1200/JCO.2010.31.6950
   Fanning SW, 2019, ENDOCRINOLOGY, V160, P759, DOI 10.1210/en.2018-01095
   Finn RS, 2016, NEW ENGL J MED, V375, P1925, DOI 10.1056/NEJMoa1607303
   Finn RS, 2016, BREAST CANCER RES, V18, DOI 10.1186/s13058-015-0661-5
   Finn RS, 2009, BREAST CANCER RES, V11, DOI 10.1186/bcr2419
   Fontes-Sousa M, 2019, ONCOL REP, V41, P1431, DOI 10.3892/or.2019.6967
   Gates LA, 2018, ONCOGENE, V37, P4581, DOI 10.1038/s41388-018-0284-2
   Glozak MA, 2007, ONCOGENE, V26, P5420, DOI 10.1038/sj.onc.1210610
   Goel S, 2017, NATURE, V548, P471, DOI 10.1038/nature23465
   Goetz MP, 2017, J CLIN ONCOL, V35, P3638, DOI 10.1200/JCO.2017.75.6155
   Goncalves R, 2012, NAT REV CLIN ONCOL, V9, P223, DOI 10.1038/nrclinonc.2012.21
   Hanker A., 2020, GEN SESSION ABSTRACT, P6
   Hanker AB, 2020, CANCER CELL, V37, P496, DOI 10.1016/j.ccell.2020.03.009
   Harrod A, 2017, ONCOGENE, V36, P2286, DOI 10.1038/onc.2016.382
   Hortobagyi GN, 2018, ANN ONCOL, V29, P1541, DOI 10.1093/annonc/mdy155
   Howlader N, 2014, JNCI-J NATL CANCER I, V106, DOI 10.1093/jnci/dju055
   Hui RN, 2020, CLIN CANCER RES, V26, P354, DOI 10.1158/1078-0432.CCR-19-1164
   Hurvitz SA, 2020, CLIN CANCER RES, V26, P566, DOI 10.1158/1078-0432.CCR-19-1425
   Im SA, 2019, NEW ENGL J MED, V381, P307, DOI 10.1056/NEJMoa1903765
   Jerusalem G, 2018, JAMA ONCOL, V4, P1367, DOI 10.1001/jamaoncol.2018.2262
   Johnston S, 2019, NPJ BREAST CANCER, V5, DOI 10.1038/s41523-018-0097-z
   Johnston S, 2019, J CLIN ONCOL, V37, P178, DOI 10.1200/JCO.18.01624
   Johnston SRD, 2020, J CLIN ONCOL, V38, DOI 10.1200/JCO.20.02514
   Jones RH, 2020, LANCET ONCOL, V21, P345, DOI 10.1016/S1470-2045(19)30817-4
   Juric D, 2020, CANCER RES, V80, DOI 10.1158/1538-7445.SABCS19-OT1-08-04
   Kaklamani V, 2020, CANCER RES, V80, DOI 10.1158/1538-7445.SABCS19-PD7-07
   Khan QJ, 2020, J CLIN ONCOL, V38
   Kornblum N, 2018, J CLIN ONCOL, V36, P1556, DOI 10.1200/JCO.2017.76.9331
   Leon-Ferre RA., 2018, 2018 SAN ANT BREAST
   Lindeman GJ, 2021, J CLIN ONCOL, V39, DOI 10.1200/JCO.2021.39.15_suppl.1004
   Llombart-Cussac A, 2020, J CLIN ONCOL, V38
   Loibl S, 2021, J CLIN ONCOL, V39, P1518, DOI 10.1200/JCO.20.03639
   Ma, 2016, AM SOC CLIN ONCOL ED, P54
   Ma CX, 2017, CLIN CANCER RES, V23, P4055, DOI 10.1158/1078-0432.CCR-16-3206
   Machado Alessi, 2016, ECANCERMEDICALSCIENC, P10
   Malorni L, 2018, ANN ONCOL, V29, P1748, DOI 10.1093/annonc/mdy214
   Mayer EL, 2021, LANCET ONCOL, V22, P212, DOI 10.1016/S1470-2045(20)30642-2
   McDonnell DP, 2002, SCIENCE, V296, P1642, DOI 10.1126/science.1071884
   Mehta RS, 2019, NEW ENGL J MED, V380, P1226, DOI 10.1056/NEJMoa1811714
   Musolino A, 2017, BREAST CANCER RES, V19, DOI 10.1186/s13058-017-0807-8
   Nanda R, 2020, JAMA ONCOL, V6, P676, DOI 10.1001/jamaoncol.2019.6650
   Narita M, 2003, CELL, V113, P703, DOI 10.1016/S0092-8674(03)00401-X
   O'Shaughnessy, 2020, PRIMARY OUTCOME ANAL
   Olson SR, 2019, JAMA ONCOL, V5, P141, DOI 10.1001/jamaoncol.2018.5529
   Osborne CK, 1998, NEW ENGL J MED, V339, P1609, DOI 10.1056/NEJM199811263392207
   Ozyilkan O., ESMO 2020 MADR SPAIN
   Pan WY, 2015, CLIN CHEM, V61, P514, DOI 10.1373/clinchem.2014.235457
   Park YH, 2019, LANCET ONCOL, V20, P1750, DOI 10.1016/S1470-2045(19)30565-0
   Pearson A, 2020, CLIN CANCER RES, V26, P608, DOI 10.1158/1078-0432.CCR-18-4044
   Perez-Garcia J, 2018, BREAST, V37, P126, DOI 10.1016/j.breast.2017.10.014
   Philpott C, 2017, HUM GENOMICS, V11, DOI 10.1186/s40246-017-0109-3
   Piccart M, 2014, ANN ONCOL, V25, P2357, DOI 10.1093/annonc/mdu456
   Portman N, 2019, ENDOCR-RELAT CANCER, V26, pR15, DOI 10.1530/ERC-18-0317
   Prat A, 2021, J CLIN ONCOL, V39, P1458, DOI 10.1200/JCO.20.02977
   Razavi P, 2018, CANCER CELL, V34, P427, DOI 10.1016/j.ccell.2018.08.008
   Robert NJ, 2011, J CLIN ONCOL, V29, P1252, DOI 10.1200/JCO.2010.28.0982
   Robertson JFR, 2016, LANCET, V388, P2997, DOI 10.1016/S0140-6736(16)32389-3
   Ross DS, 2020, ANN ONCOL, V31, P991, DOI 10.1016/j.annonc.2020.04.008
   Roy SS, 2012, INT J BREAST CANCER, V2012, DOI 10.1155/2012/654698
   Royce M, 2016, ANN ONCOL, V27, DOI 10.1093/annonc/mdw365.1
   Rugo HS, 2020, ANN ONCOL, V31, P1001, DOI 10.1016/j.annonc.2020.05.001
   Rugo HS, 2018, ANN ONCOL, V29, P888, DOI 10.1093/annonc/mdy012
   Rugo HS, 2019, J CLIN ONCOL, V37, DOI 10.1200/JCO.2019.37.15_suppl.1040
   Rugo HS, 2017, LANCET ONCOL, V18, P654, DOI 10.1016/S1470-2045(17)30109-2
   Rugo HS, 2016, J CLIN ONCOL, V34, P3069, DOI 10.1200/JCO.2016.67.1487
   Rugo HS, 2015, CANCER RES, V75, DOI 10.1158/1538-7445.SABCS14-PD5-1
   Savard Marie-France, 2019, Am Soc Clin Oncol Educ Book, V39, pe8, DOI 10.1200/EDBK_237419
   Schmid P, 2020, NEW ENGL J MED, V382, P810, DOI 10.1056/NEJMoa1910549
   Schumacher TN, 2015, SCIENCE, V348, P69, DOI 10.1126/science.aaa4971
   Shaheenash, ASCO 2021 SESS
   Shan M, 2019, DIS MARKERS, V2019, DOI 10.1155/2019/6328503
   Slamon DJ, 2020, NEW ENGL J MED, V382, P514, DOI 10.1056/NEJMoa1911149
   Slamon DJ, 2018, J CLIN ONCOL, V36, P2465, DOI 10.1200/JCO.2018.78.9909
   Slamon DJNevenPChiaSKL., ASCO 2021 CHIC IL US
   Sledge GW, 2020, JAMA ONCOL, V6, P116, DOI 10.1001/jamaoncol.2019.4782
   Sledge GW, 2017, J CLIN ONCOL, V35, P2875, DOI 10.1200/JCO.2017.73.7585
   Smyth LM, 2020, CANCER DISCOV, V10, P198, DOI 10.1158/2159-8290.CD-19-0966
   Song K., 2018, AM ASS CANC RES CHIC
   Song XZ, 2016, P NATL ACAD SCI USA, V113, P4970, DOI 10.1073/pnas.1604274113
   Spring LM, 2019, CURR ONCOL REP, V21, DOI 10.1007/s11912-019-0769-3
   Sumi NJ, 2015, ACS CHEM BIOL, V10, P2680, DOI 10.1021/acschembio.5b00368
   Tripathy D, 2018, LANCET ONCOL, V19, P904, DOI 10.1016/S1470-2045(18)30292-4
   Turner N, 2020, ANN ONCOL, V31, pS354, DOI 10.1016/j.annonc.2020.08.385
   Verret B, 2019, ANN ONCOL, V30, P12, DOI 10.1093/annonc/mdz381
   Wang L, 2018, ACS MED CHEM LETT, V9, P803, DOI 10.1021/acsmedchemlett.8b00106
   Wardell SE, 2015, CLIN CANCER RES, V21, P5121, DOI 10.1158/1078-0432.CCR-15-0360
   Winters S, 2017, PROG MOL BIOL TRANSL, V151, P1, DOI 10.1016/bs.pmbts.2017.07.002
   Xu BZhangQZhangP., ASCO 2021 CHIC IL US
   Xu GT, 2020, NAT GENET, V52, P198, DOI 10.1038/s41588-019-0554-0
   Yager JD, 2006, NEW ENGL J MED, V354, P270, DOI 10.1056/NEJMra050776
   Yardley DA, 2013, J CLIN ONCOL, V31, P2128, DOI 10.1200/JCO.2012.43.7251
   Yeruva SLH, 2018, NPJ BREAST CANCER, V4, DOI 10.1038/s41523-017-0053-3
   Zacksenhaus E, 2017, ADV PROTEIN CHEM STR, V107, P223, DOI 10.1016/bs.apcsb.2016.10.003
NR 127
TC 1
Z9 1
U1 2
U2 3
PU TAYLOR & FRANCIS LTD
PI ABINGDON
PA 2-4 PARK SQUARE, MILTON PARK, ABINGDON OR14 4RN, OXON, ENGLAND
SN 1473-7140
EI 1744-8328
J9 EXPERT REV ANTICANC
JI Expert Rev. Anticancer Ther
PD NOV 2
PY 2021
VL 21
IS 11
BP 1237
EP 1251
DI 10.1080/14737140.2021.1960160
EA SEP 2021
PG 15
WC Oncology
WE Science Citation Index Expanded (SCI-EXPANDED)
SC Oncology
GA WN3PZ
UT WOS:000693509400001
PM 34338570
DA 2022-08-28
ER

PT J
AU Silveira, AB
   Bidard, FC
   Tanguy, ML
   Girard, E
   Tredan, O
   Dubot, C
   Jacot, W
   Goncalves, A
   Debled, M
   Levy, C
   Ferrero, JM
   Jouannaud, C
   Rios, M
   Mouret-Reynier, MA
   Dalenc, F
   Hego, C
   Rampanou, A
   Albaud, B
   Baulande, S
   Berger, F
   Lemonnier, J
   Renault, S
   Desmoulins, I
   Proudhon, C
   Pierga, JY
AF Silveira, Amanda Bortolini
   Bidard, Francois-Clement
   Tanguy, Marie-Laure
   Girard, Elodie
   Tredan, Olivier
   Dubot, Coraline
   Jacot, William
   Goncalves, Anthony
   Debled, Marc
   Levy, Christelle
   Ferrero, Jean-Marc
   Jouannaud, Christelle
   Rios, Maria
   Mouret-Reynier, Marie-Ange
   Dalenc, Florence
   Hego, Caroline
   Rampanou, Aurore
   Albaud, Benoit
   Baulande, Sylvain
   Berger, Frederique
   Lemonnier, Jerome
   Renault, Shufang
   Desmoulins, Isabelle
   Proudhon, Charlotte
   Pierga, Jean-Yves
TI Multimodal liquid biopsy for early monitoring and outcome prediction of
   chemotherapy in metastatic breast cancer
SO NPJ BREAST CANCER
LA English
DT Article
ID CIRCULATING TUMOR-CELLS; FREE DNA; ASSOCIATION; SURVIVAL
AB Circulating tumor cells (CTCs) and circulating tumor DNA (ctDNA) are two cancer-derived blood biomarkers that inform on patient prognosis and treatment efficacy in breast cancer. We prospectively evaluated the clinical validity of quantifying both CTCs (CellSearch) and ctDNA (targeted next-generation sequencing). Their combined value as prognostic and early monitoring markers was assessed in 198 HER2-negative metastatic breast cancer patients. All patients were included in the prospective multicenter UCBG study COMET (NCT01745757) and treated by first-line chemotherapy with weekly paclitaxel and bevacizumab. Blood samples were obtained at baseline and before the second cycle of chemotherapy. At baseline, CTCs and ctDNA were respectively detected in 72 and 74% of patients and were moderately correlated (Kendall's tau = 0.3). Only 26 (13%) patients had neither detectable ctDNA nor CTCs. Variants were most frequently observed in TP53 and PIK3CA genes. KMT2C/MLL3 variants detected in ctDNA were significantly associated with a lower CTC count, while the opposite trend was seen with GATA3 alterations. Both CTC and ctDNA levels at baseline and after four weeks of treatment were correlated with survival. For progression-free and overall survival, the best multivariate prognostic model included tumor subtype (triple negative vs other), grade (grade 3 vs other), ctDNA variant allele frequency (VAF) at baseline (per 10% increase), and CTC count at four weeks (>= 5CTC/7.5 mL). Overall, this study demonstrates that CTCs and ctDNA have nonoverlapping detection profiles and complementary prognostic values in metastatic breast cancer patients. A comprehensive liquid-biopsy approach may involve simultaneous detection of ctDNA and CTCs.
C1 [Silveira, Amanda Bortolini; Bidard, Francois-Clement; Hego, Caroline; Rampanou, Aurore; Renault, Shufang; Proudhon, Charlotte; Pierga, Jean-Yves] Inst Curie, INSERM CIC BT 1428, Circulating Tumor Biomarkers Lab, Paris, France.
   [Bidard, Francois-Clement; Dubot, Coraline; Pierga, Jean-Yves] Inst Curie, Dept Med Oncol, Paris, France.
   [Bidard, Francois-Clement] Univ Paris Saclay, UVSQ, Paris, France.
   [Tanguy, Marie-Laure; Berger, Frederique] Inst Curie, Dept Biostat, Paris, France.
   [Girard, Elodie] PSL Res Univ, Inst Curie, Mines ParisTech, INSERM U900, Paris, France.
   [Tredan, Olivier] Ctr Leon Berard, Dept Med Oncol, Lyon, France.
   [Jacot, William] Montpellier Univ, Inst Canc Montpellier, Dept Med Oncol, IRCM INSERM, Montpellier, France.
   [Goncalves, Anthony] Aix Marseille Univ, Dept Med Oncol, INSERM U1068, CNRS UMR7258,Inst Paoli Calmettes,CRCM, Marseille, France.
   [Debled, Marc] Inst Bergonie, Dept Med Oncol, Bordeaux, France.
   [Levy, Christelle] Ctr Francois Baclesse, Dept Med Oncol, Caen, France.
   [Ferrero, Jean-Marc] Ctr Antoine Lacassagne, Dept Med Oncol, Nice, France.
   [Jouannaud, Christelle] Inst Jean Godinot, Dept Med Oncol, Reims, France.
   [Rios, Maria] Inst Cancerol Lorraine, Dept Med Oncol, Vandoeuvre Les Nancy, France.
   [Mouret-Reynier, Marie-Ange] Ctr Jean Perrin, Dept Med Oncol, Clermont Ferrand, France.
   [Dalenc, Florence] IUCT Oncopole, Dept Med Oncol, Inst Claudius Regaud, Toulouse, France.
   [Albaud, Benoit; Baulande, Sylvain] Inst Curie, ICGex Next Generat Sequencing Platform, Paris, France.
   [Lemonnier, Jerome] UCBG, R&D UNICANC, Paris, France.
   [Desmoulins, Isabelle] Ctr Georges Francois Leclerc, Dept Med Oncol, Dijon, France.
   [Proudhon, Charlotte] INSERM U934 CNRS UMR3215, Paris, France.
   [Pierga, Jean-Yves] Univ Paris, Paris, France.
RP Pierga, JY (通讯作者)，Inst Curie, INSERM CIC BT 1428, Circulating Tumor Biomarkers Lab, Paris, France.; Pierga, JY (通讯作者)，Inst Curie, Dept Med Oncol, Paris, France.; Pierga, JY (通讯作者)，Univ Paris, Paris, France.
EM jean-yves.pierga@curie.fr
RI Desmoulins, Isabelle/AAD-3011-2022
OI RENAULT, Shufang/0000-0001-9234-1002; Jacot, William/0000-0001-7834-061X
FU Roche France; Agence Nationale de la Recherche ("Investissements
   d'Avenir" program) [ANR-10-EQPX-03, ANR-10-INBS-09-08]; Canceropole
   Ile-de-France; SiRIC 2 Curie program (SiRIC Grant)
   [INCa-DGOS-Inserm_12554]
FX We thank Sybille Everhardt and Sandrine Marques for supervising and
   managing this research project. We thank Mathieu Chicard for his
   precious help during NGS library optimization. The COMET study was
   funded by Roche France and promoted by Unicancer. High-throughput
   sequencing has been performed by the ICGex NGS platform of the Institut
   Curie supported by the grants ANR-10-EQPX-03 (Equipex) and
   ANR-10-INBS-09-08 (France Genomique Consortium) from the Agence
   Nationale de la Recherche ("Investissements d'Avenir" program) and by
   the Canceropole Ile-de-France. The circulating tumor biomarkers
   laboratory is supported by the SiRIC 2 Curie program (SiRIC Grant <<
   INCa-DGOS-Inserm_12554 >>).
CR Allard WJ, 2004, CLIN CANCER RES, V10, P6897, DOI 10.1158/1078-0432.CCR-04-0378
   Bidard FC, 2021, JAMA ONCOL, V7, P34, DOI 10.1001/jamaoncol.2020.5660
   Bidard FC, 2018, JNCI-J NATL CANCER I, V110, P560, DOI 10.1093/jnci/djy018
   Bidard FC, 2014, LANCET ONCOL, V15, P406, DOI 10.1016/S1470-2045(14)70069-5
   Bidard FC, 2013, NAT REV CLIN ONCOL, V10, P169, DOI 10.1038/nrclinonc.2013.4
   Bidard FC, 2012, BREAST CANCER RES, V14, DOI 10.1186/bcr3114
   Cabel L, 2018, NAT REV CLIN ONCOL, V15, P639, DOI 10.1038/s41571-018-0074-3
   Carausu M, 2019, EXPERT REV MOL DIAGN, V19, P599, DOI 10.1080/14737159.2019.1631799
   Cho SJ, 2018, CLIN CANCER RES, V24, P6556, DOI 10.1158/1078-0432.CCR-17-1679
   Ciriello G, 2015, CELL, V163, P506, DOI 10.1016/j.cell.2015.09.033
   Corcoran RB, 2018, NEW ENGL J MED, V379, P1754, DOI 10.1056/NEJMra1706174
   Cristofanilli M, 2019, CRIT REV ONCOL HEMAT, V134, P39, DOI 10.1016/j.critrevonc.2018.12.004
   Curtis C, 2012, NATURE, V486, P346, DOI 10.1038/nature10983
   Davis AA, 2019, BREAST CANCER RES, V21, DOI 10.1186/s13058-019-1229-6
   Dawson SJ, 2013, NEW ENGL J MED, V368, P1199, DOI 10.1056/NEJMoa1213261
   De Mattos-Arruda L, 2018, Ann Oncol, V29, P2268, DOI 10.1093/annonc/mdx804
   Desmedt C, 2016, J CLIN ONCOL, V34, P1872, DOI 10.1200/JCO.2015.64.0334
   Gala K, 2018, ONCOGENE, V37, P4692, DOI 10.1038/s41388-018-0273-5
   Garcia-Murillas I, 2019, JAMA ONCOL, V5, P1473, DOI 10.1001/jamaoncol.2019.1838
   Garcia-Murillas I, 2015, SCI TRANSL MED, V7, DOI [10.1126/scitranslmed.aab0021, 10.1126/scitranslmed.aac7551]
   Heitzer E, 2019, NAT REV GENET, V20, P71, DOI 10.1038/s41576-018-0071-5
   Hrebien S, 2019, ANN ONCOL, V30, P945, DOI 10.1093/annonc/mdz085
   Koboldt DC, 2012, GENOME RES, V22, P568, DOI 10.1101/gr.129684.111
   Kouros-Mehr H, 2008, CANCER CELL, V13, P141, DOI 10.1016/j.ccr.2008.01.011
   Kruger DT, 2020, MOL ONCOL, V14, P490, DOI 10.1002/1878-0261.12617
   Lee JH, 2018, MEDICINE, V97, DOI 10.1097/MD.0000000000012862
   Li H, 2010, BIOINFORMATICS, V26, P589, DOI 10.1093/bioinformatics/btp698
   Madic J, 2015, INT J CANCER, V136, P2158, DOI 10.1002/ijc.29265
   Magbanua MJM, 2021, JNCI-J NATL CANCER I, V113, P443, DOI 10.1093/jnci/djaa113
   Mattox AK, 2019, SCI TRANSL MED, V11, DOI 10.1126/scitranslmed.aay1984
   Merker JD, 2018, J CLIN ONCOL, V36, P1631, DOI 10.1200/JCO.2017.76.8671
   O'Leary B, 2018, NAT COMMUN, V9, DOI 10.1038/s41467-018-03215-x
   Pairawan S, 2020, CLIN CANCER RES, V26, P1924, DOI 10.1158/1078-0432.CCR-19-0306
   Pantel K, 2019, NAT REV CLIN ONCOL, V16, P409, DOI 10.1038/s41571-019-0187-3
   Pierga JY, 2012, ANN ONCOL, V23, P618, DOI 10.1093/annonc/mdr263
   Quinlan AR, 2010, BIOINFORMATICS, V26, P841, DOI 10.1093/bioinformatics/btq033
   Radovich M, 2020, JAMA ONCOL, V6, P1410, DOI 10.1001/jamaoncol.2020.2295
   Rago C, 2007, CANCER RES, V67, P9364, DOI 10.1158/0008-5472.CAN-07-0605
   Rheinbay E, 2017, NATURE, V547, P55, DOI 10.1038/nature22992
   Robinson JT, 2017, CANCER RES, V77, pE31, DOI 10.1158/0008-5472.CAN-17-0337
   Rossi G, 2018, CLIN CANCER RES, V24, P560, DOI 10.1158/1078-0432.CCR-17-2092
   Schochter F, 2019, CELLS-BASEL, V8, DOI 10.3390/cells8111412
   Smerage JB, 2014, J CLIN ONCOL, V32, P3483, DOI 10.1200/JCO.2014.56.2561
   Stover DG, 2018, J CLIN ONCOL, V36, P543, DOI 10.1200/JCO.2017.76.0033
   Suppan C, 2019, CANCERS, V11, DOI 10.3390/cancers11081171
   Thery L, 2019, JNCI CANCER SPECT, V3, DOI 10.1093/jncics/pkz026
   Vasseur A, 2020, ANGIOGENESIS, V23, P193, DOI 10.1007/s10456-019-09697-7
   Wang K, 2010, NUCLEIC ACIDS RES, V38, DOI 10.1093/nar/gkq603
   Yang J, 2018, MEDICINE, V97, DOI 10.1097/MD.0000000000011417
   Ye Z, 2019, EUR J CANCER, V106, P133, DOI 10.1016/j.ejca.2018.10.012
NR 50
TC 8
Z9 8
U1 3
U2 8
PU NATURE PORTFOLIO
PI BERLIN
PA HEIDELBERGER PLATZ 3, BERLIN, 14197, GERMANY
EI 2374-4677
J9 NPJ BREAST CANCER
JI npj Breast Cancer
PD SEP 9
PY 2021
VL 7
IS 1
AR 115
DI 10.1038/s41523-021-00319-4
PG 9
WC Oncology
WE Science Citation Index Expanded (SCI-EXPANDED)
SC Oncology
GA UO7BR
UT WOS:000694848300003
PM 34504096
OA gold, Green Published
DA 2022-08-28
ER

PT J
AU Dehkordi, MF
   Farhadian, S
   Abdolvand, M
   Soureshjani, EH
   Rahmani, B
   Darzi, S
AF Dehkordi, Mahvash Farajzadeh
   Farhadian, Sadegh
   Abdolvand, Mohammad
   Soureshjani, Ehsan Heidari
   Rahmani, Babak
   Darzi, Sina
TI Deciphering the DNA-binding affinity, cytotoxicity and apoptosis induce
   as the anticancer mechanism of Bavachinin: An experimental and
   computational investigation
SO JOURNAL OF MOLECULAR LIQUIDS
LA English
DT Article
DE Bavachinin; Apoptosis; Calf thymus DNA; Minor groove binding;
   Cytotoxicity; Molecular dynamic simulation
ID CALF THYMUS DNA; PSORALEA-CORYLIFOLIA; ACID; DERIVATIVES; INHIBITION;
   AGONIST; GAMMA
AB One of the most important mechanism by which bioflavonoids can exert their effects in cancer treatment, is through their interaction with bio-macromolecules such as DNA. Recent literature emphasizes the role of Bavachinin (BVC) as an emerging anticancer agent. However, there are no reports on its ability to interact with DNA. The present study investigated the DNA binding properties of BVC by many spectroscopic and computational approaches. The evidences are provided from UV-visible and CD spectral analyses illustrated that BVC interacted with ctDNA through minor groove binding mode. Based on the thermodynamic analyses, it can be inferred that the binding process was spontaneous, and the hydrophobic interaction played a major role in BVC-ctDNA binding. In silico molecular docking and dynamic simulation finally strengthened our experimental results that BVC was located in the minor groove (AT- rich) region of B-DNA structure and resulted in the slight alteration in the secondary structure of DNA during the interaction process. Additionally, BVC indicated significant cytotoxicity against MCF-7 breast cancer cells. Furthermore, quantitative analyses demonstrate that BVC treatment significantly increased the expression of pro-apoptotic genes; p53, caspase-3, -8, and -9 in MCF-7 cells. In order to further investigate the molecular targets of BVC, molecular docking studies indicated a relatively good binding affinity of BVC with pro-apoptotic proteins. In effect, BVC can be considered as a small organic compound with DNA binding property, appropriate cytotoxic activity, and potential of apoptotic inducing that can be adopted for medical science and pharmacy. (C) 2021 Elsevier B.V. All rights reserved.
C1 [Dehkordi, Mahvash Farajzadeh; Rahmani, Babak] Qazvin Univ Med Sci, Dept Mol Med, Qazvin, Iran.
   [Dehkordi, Mahvash Farajzadeh; Rahmani, Babak] Qazvin Univ Med Sci, Cellular & Mol Res Ctr, Qazvin, Iran.
   [Farhadian, Sadegh] Shahrekord Univ, Fac Sci, Dept Biol, POB 115, Shahrekord, Iran.
   [Farhadian, Sadegh] Shahrekord Univ, Cent Lab, Shahrekord, Iran.
   [Abdolvand, Mohammad] Isfahan Univ Med Sci, Cellular Mol & Genet Res Ctr, Esfahan, Iran.
   [Abdolvand, Mohammad] Isfahan Univ Med Sci, Med Genet Res Ctr Genome, Esfahan, Iran.
   [Soureshjani, Ehsan Heidari] Islamic Azad Univ, Shahrekord Branch, Young Researchers & Elite Club, Shahrekord, Iran.
   [Soureshjani, Ehsan Heidari] Blood Transfus Res Ctr, High Inst Res & Educ Transfus Med, Tehran, Iran.
   [Darzi, Sina] Qazvin Univ Med Sci, Hlth Prod Safety Res Ctr, Qazvin, Iran.
RP Rahmani, B (通讯作者)，Qazvin Univ Med Sci, Dept Mol Med, Qazvin, Iran.; Farhadian, S (通讯作者)，Shahrekord Univ, Fac Sci, Dept Biol, POB 115, Shahrekord, Iran.
EM farhadian@sku.ac.ir; b.rahmanigene@gmail.com
CR Ahagh MH, 2019, BIOORG CHEM, V93, DOI 10.1016/j.bioorg.2019.103329
   Ahmad A, 2018, SPECTROCHIM ACTA A, V188, P244, DOI 10.1016/j.saa.2017.07.014
   Ahmad I, 2016, PHYS CHEM CHEM PHYS, V18, P6476, DOI 10.1039/c5cp07351k
   Arif A, 2021, J BIOMOL STRUCT DYN, V39, P5861, DOI 10.1080/07391102.2020.1794962
   Aung TN, 2017, INT J MOL SCI, V18, DOI 10.3390/ijms18030656
   Badmus JA, 2015, EVID-BASED COMPL ALT, V2015, DOI 10.1155/2015/756482
   Bray F, 2018, CA-CANCER J CLIN, V68, P394, DOI 10.3322/caac.21492
   Chen X, 2014, INT IMMUNOPHARMACOL, V19, P399, DOI 10.1016/j.intimp.2014.01.022
   Chen X, 2013, CELL MOL IMMUNOL, V10, P497, DOI 10.1038/cmi.2013.27
   Darzi S, 2019, EVID-BASED COMPL ALT, V2019, DOI 10.1155/2019/3291737
   Dehkordi MF, 2015, ADV PHARM BULL, V5, P477, DOI 10.15171/apb.2015.065
   Dehkordi MF, 2015, SPECTROCHIM ACTA A, V145, P353, DOI 10.1016/j.saa.2015.03.026
   Demaria M, 2017, CANCER DISCOV, V7, P165, DOI 10.1158/2159-8290.CD-16-0241
   Dong X, 2020, INT IMMUNOPHARMACOL, V88, DOI 10.1016/j.intimp.2020.106865
   Dong XM, 2018, J MOL LIQ, V266, P1, DOI 10.1016/j.molliq.2018.06.057
   Du GX, 2015, BIOORG MED CHEM LETT, V25, P2579, DOI 10.1016/j.bmcl.2015.04.029
   Fallah S, 2018, BRAZ ARCH BIOL TECHN, V61
   Farajzadeh-Dehkordi M, 2021, J MOL LIQ, V324, DOI 10.1016/j.molliq.2020.114728
   Farajzadeh-Dehkordi N, 2021, J MOL LIQ, V327, DOI 10.1016/j.molliq.2020.114835
   Farhadian S, 2019, J MOL LIQ, V294, DOI 10.1016/j.molliq.2019.111585
   Feng L, 2016, DIABETOLOGIA, V59, P1276, DOI 10.1007/s00125-016-3912-9
   Ganapathy V, 2009, PHARMACOL THERAPEUT, V121, P29, DOI 10.1016/j.pharmthera.2008.09.005
   Ge LN, 2019, MOL MED REP, V20, P2805, DOI 10.3892/mmr.2019.10485
   Gupta N, 2018, EUR J MED CHEM, V145, P511, DOI 10.1016/j.ejmech.2018.01.006
   Hengartner MO, 2000, NATURE, V407, P770, DOI 10.1038/35037710
   Huang M, 2021, NAT PRODUCT BIOPROSP, V11, P5, DOI 10.1007/s13659-020-00293-7
   Kim Y, 2009, B KOREAN CHEM SOC, V30, P1867
   Kou SB, 2019, J MOL LIQ, V296, DOI 10.1016/j.molliq.2019.112067
   Lee SW, 2012, PLANTA MED, V78, P903, DOI 10.1055/s-0031-1298482
   Li YF, 2012, ACTA PHARM SIN B, V2, P53, DOI 10.1016/j.apsb.2011.12.001
   Lin CH, 2018, ENVIRON TOXICOL, V33, P770, DOI 10.1002/tox.22564
   Luo JM, 2014, J BIOSCI BIOENG, V117, P191, DOI [10.1016/j.jbiosc.2013.08.001, 10.1016/J.jbiosc.2013.08.001]
   Mohammadgholi A, 2013, DNA CELL BIOL, V32, P228, DOI 10.1089/dna.2012.1886
   Moradi SZ, 2018, INT J BIOL MACROMOL, V114, P40, DOI 10.1016/j.ijbiomac.2018.03.040
   Nepal M, 2012, EUR J PHARMACOL, V691, P28, DOI 10.1016/j.ejphar.2012.06.028
   Paixao DA, 2019, BIOMED PHARMACOTHER, V109, P157, DOI 10.1016/j.biopha.2018.10.057
   Pu X, 2017, APOPTOSIS, V22, P357, DOI 10.1007/s10495-016-1323-5
   Rabbani-Chadegani A, 2011, SPECTROCHIM ACTA A, V84, P62, DOI 10.1016/j.saa.2011.08.064
   Rauf S, 2005, J PHARMACEUT BIOMED, V37, P205, DOI 10.1016/j.jpba.2004.10.037
   Sarker SD, 2020, ANNU REP MED CHEM, V55, P45, DOI 10.1016/bs.armc.2020.02.001
   Sarwar T, 2017, INT J BIOL MACROMOL, V98, P319, DOI 10.1016/j.ijbiomac.2017.02.014
   Shahabadi N, 2012, SPECTROCHIM ACTA A, V96, P278, DOI 10.1016/j.saa.2012.05.045
   Sharma ML, 1996, PHYTOMEDICINE, V3, P191, DOI 10.1016/S0944-7113(96)80035-3
   Shi JH, 2019, J BIOMOL STRUCT DYN, V37, P837, DOI 10.1080/07391102.2018.1445033
   Shi JH, 2015, J PHOTOCH PHOTOBIO B, V147, P47, DOI 10.1016/j.jphotobiol.2015.03.005
   Silva MM, 2017, INT J BIOL MACROMOL, V96, P223, DOI 10.1016/j.ijbiomac.2016.12.044
   de Almeida SMV, 2017, BIOMED PHARMACOTHER, V96, P1538, DOI 10.1016/j.biopha.2017.11.054
   Wang BL, 2020, J MOL STRUCT, V1204, DOI 10.1016/j.molstruc.2019.127521
   Wang S, 2018, TOXINS, V10, DOI 10.3390/toxins10040154
   Wang XX, 2018, J FLUORINE CHEM, V213, P68, DOI 10.1016/j.jfluchem.2018.07.005
   Wani TA, 2019, BIOORG CHEM, V89, DOI 10.1016/j.bioorg.2019.103010
   WARING MJ, 1965, J MOL BIOL, V13, P269, DOI 10.1016/S0022-2836(65)80096-1
   Wong RSY, 2011, J EXP CLIN CANC RES, V30, DOI 10.1186/1756-9966-30-87
   Yin S, 2004, BIOORGAN MED CHEM, V12, P4387, DOI 10.1016/j.bmc.2004.06.014
   Zhao C, 2021, BIOTECH HISTOCHEM, V96, P179, DOI 10.1080/10520295.2020.1778087
NR 55
TC 4
Z9 4
U1 1
U2 4
PU ELSEVIER
PI AMSTERDAM
PA RADARWEG 29, 1043 NX AMSTERDAM, NETHERLANDS
SN 0167-7322
EI 1873-3166
J9 J MOL LIQ
JI J. Mol. Liq.
PD NOV 1
PY 2021
VL 341
AR 117373
DI 10.1016/j.molliq.2021.117373
EA SEP 2021
PG 13
WC Chemistry, Physical; Physics, Atomic, Molecular & Chemical
WE Science Citation Index Expanded (SCI-EXPANDED)
SC Chemistry; Physics
GA UW7AT
UT WOS:000700306300089
OA Green Accepted
DA 2022-08-28
ER

PT J
AU Liu, XR
   Davis, AA
   Xie, F
   Gui, XY
   Chen, YF
   Zhang, Q
   Gerratana, L
   Zhang, YB
   Shah, AN
   Behdad, A
   Wehbe, F
   Huang, Y
   Yu, JJ
   Du, P
   Jia, SD
   Li, HP
   Cristofanilli, M
AF Liu, Xiaoran
   Davis, Andrew A.
   Xie, Feng
   Gui, Xinyu
   Chen, Yifei
   Zhang, Qiang
   Gerratana, Lorenzo
   Zhang, Youbin
   Shah, Ami N.
   Behdad, Amir
   Wehbe, Firas
   Huang, Yong
   Yu, Jianjun
   Du, Pan
   Jia, Shidong
   Li, Huiping
   Cristofanilli, Massimo
TI Cell-free DNA comparative analysis of the genomic landscape of
   first-line hormone receptor-positive metastatic breast cancer from the
   US and China
SO BREAST CANCER RESEARCH AND TREATMENT
LA English
DT Article
DE HR-positive advanced breast cancer; Circulating tumor DNA;
   Next-generation sequencing
ID ESTROGEN; MUTATIONS; PREVALENCE; RELEVANCE; PANEL
AB Purpose Meaningful comparison of mutational landscapes across ethnic groups requires the use of standardized platform technology. We have used a harmonized NGS-based liquid biopsy assay to explore the differential genomic landscape of patients with initially hormone receptor-positive (HR+), HER2-negative MBC of first line metastasis or primary Stage IV at diagnosis from the United States (US) and China (CN).
   Methods Plasma circulating tumor DNA (ctDNA) from 27 US patients and 65 CN patients was sequenced using the harmonized CLIA-certified, 152-gene PredicineCare (TM) liquid biopsy assay. Kaplan-Meier survival analysis was performed to analyze the correlation between genomic alterations and progression-free survival (PFS), and p-values were calculated using the log-rank test.
   Results All patients in the CN cohort received chemotherapy and/or hormonal therapy, while 85.2% (23/27) patients in the US cohort received hormonal therapy plus CDK4/6 inhibitors. Mutations were detected in 23 of 27 (85%) US patients and 54 of 65 (83%) CN patients. The prevalence of AKT1 (P = 0.008) and CDH1 (P = 0.021) alterations were both higher in the US vs. CN cohort. In addition, FGFR1 amplification were more frequent in the CN vs. US cohort (P = 0.048). PTEN deletions (P = 0.03) and ESR1 alterations (P = 0.02) were associated with shorter PFS in the CN cohort, neither of these associations were observed in the US cohort. Interestingly, a reduced association between PTEN deletion and PFS was observed in patients receiving CDK4/6 inhibitor treatment.
   Conclusion The differential prevalence of ctDNA-based alterations such as FGFR1, AKT1, and CDH1 was observed in initially HR+/HER2- MBC patients in the US vs. CN. In addition, the association of PTEN deletions with shorter PFS was found in the CN but not the US cohort. The differential genomic landscapes across the two ethnic groups may reflect biologic differences and clinical implications.
C1 [Liu, Xiaoran; Gui, Xinyu; Chen, Yifei; Li, Huiping] Peking Univ, Dept Breast Oncol, Key Lab Carcinogenesis & Translat Res, Minist Educ Beijing,Canc Hosp & Inst, Fu Cheng Rd 52, Beijing, Peoples R China.
   [Davis, Andrew A.; Zhang, Qiang; Gerratana, Lorenzo; Zhang, Youbin; Shah, Ami N.; Behdad, Amir; Wehbe, Firas; Cristofanilli, Massimo] Northwestern Univ, Robert H Lurie Comprehens Canc Ctr, Feinberg Sch Med, Chicago, IL 60611 USA.
   [Davis, Andrew A.] Washington Univ, Dept Med, Div Oncol, Sch Med, St Louis, MO USA.
   [Xie, Feng; Huang, Yong; Yu, Jianjun; Jia, Shidong] Huidu Shanghai Med Sci Ltd, Shanghai, Peoples R China.
   [Du, Pan] Predicine Inc, Hayward, CA USA.
RP Li, HP (通讯作者)，Peking Univ, Dept Breast Oncol, Key Lab Carcinogenesis & Translat Res, Minist Educ Beijing,Canc Hosp & Inst, Fu Cheng Rd 52, Beijing, Peoples R China.; Cristofanilli, M (通讯作者)，Northwestern Univ, Robert H Lurie Comprehens Canc Ctr, Feinberg Sch Med, Chicago, IL 60611 USA.
EM liuxiaoran@bjmu.edu.cn; aadavis@wustl.edu; fxie@huidumed.com;
   guixinyu_615@sina.com; chenyifeieven@126.com; q-zhang2@northwestern.edu;
   lorenzo.gerratana@uniud.it; youbin.zhang1@northwestern.edu;
   amishah@northwestern.edu; amir.behdad@northwestern.edu;
   firas.wehbe@northwestern.edu; yhuang@huidumed.com; jyu@predicine.com;
   pdu@predicine.com; jia.shidong@hudumed.com; huipingli2012@hotmail.com;
   massimo.cristofanilli@nm.org
RI Gerratana, Lorenzo/F-1990-2014
OI Gerratana, Lorenzo/0000-0002-8313-4834
FU Beijing Natural Science Foundation [7212011]
FX The present study was supported by the Beijing Natural Science
   Foundation (Grant No. 7212011).
CR Allison KH, 2020, J CLIN ONCOL, V38, P1346, DOI 10.1200/JCO.19.02309
   Andre F, 2019, NEW ENGL J MED, V380, P1929, DOI 10.1056/NEJMoa1813904
   Barbareschi M, 2007, CLIN CANCER RES, V13, P6064, DOI 10.1158/1078-0432.CCR-07-0266
   Barroso-Sousa R, 2020, CLIN CANCER RES, V26, P2565, DOI 10.1158/1078-0432.CCR-19-3507
   Bertucci F, 2019, NATURE, V569, P560, DOI 10.1038/s41586-019-1056-z
   Buys SS, 2017, CANCER-AM CANCER SOC, V123, P1721, DOI 10.1002/cncr.30498
   Chandarlapaty S, 2016, JAMA ONCOL, V2, P1310, DOI 10.1001/jamaoncol.2016.1279
   Chen C, 2019, BIOMED RES INT, V2019, DOI 10.1155/2019/2183510
   Chen L, 2018, NAT COMMUN, V9, DOI 10.1038/s41467-018-03867-9
   Chen ZH, 2019, CANCER MED-US, V8, P5544, DOI 10.1002/cam4.2460
   Chung JH, 2017, ANN ONCOL, V28, P2866, DOI 10.1093/annonc/mdx490
   Couch FJ, 2017, JAMA ONCOL, V3, P1190, DOI 10.1001/jamaoncol.2017.0424
   Davis AA, 2019, BREAST CANCER RES, V21, DOI 10.1186/s13058-019-1229-6
   Delmonico L, 2020, ADV CLIN CHEM, V97, P171, DOI 10.1016/bs.acc.2019.12.006
   Deng L, 2019, CANCER RES TREAT, V51, P128, DOI 10.4143/crt.2017.598
   Dillon LM, 2014, CURR DRUG TARGETS, V15, P65, DOI 10.2174/1389450114666140106100909
   Fernandez-Garcia D, 2019, BREAST CANCER RES, V21, DOI 10.1186/s13058-019-1235-8
   Gerratana L, 2020, CRIT REV ONCOL HEMAT, V145, DOI 10.1016/j.critrevonc.2019.102856
   Huang XY, 2015, CANCER MED-US, V4, P1016, DOI 10.1002/cam4.442
   Jiang YZ, 2019, CANCER CELL, V35, P428, DOI 10.1016/j.ccell.2019.02.001
   Keup C, 2020, CELL MOL LIFE SCI, V77, P497, DOI 10.1007/s00018-019-03189-z
   Li HP, 2018, AM J CANCER RES, V8, P1873
   Li SY, 2019, THORAC CANCER, V10, P807, DOI 10.1111/1759-7714.13002
   Liao H, 2020, FRONT ONCOL, V10, DOI 10.3389/fonc.2020.587671
   Liu XR, 2017, CANCER MED-US, V6, P547, DOI 10.1002/cam4.1004
   Moynahan ME, 2017, BRIT J CANCER, V116, P726, DOI 10.1038/bjc.2017.25
   O'Leary B, 2018, CANCER DISCOV, V8, P1390, DOI 10.1158/2159-8290.CD-18-0264
   Osborne CK, 2011, ANNU REV MED, V62, P233, DOI 10.1146/annurev-med-070909-182917
   Ozawa H, 2019, ANTICANCER RES, V39, P5653, DOI 10.21873/anticanres.13762
   Razavi P, 2020, NAT CANCER, V1, P382, DOI 10.1038/s43018-020-0047-1
   Setiawan VW, 2009, AM J EPIDEMIOL, V169, P1251, DOI 10.1093/aje/kwp036
   Song QK, 2014, ASIAN PAC J CANCER P, V15, P10021, DOI 10.7314/APJCP.2014.15.22.10021
   Spoerke JM, 2016, NAT COMMUN, V7, DOI 10.1038/ncomms11579
   Tao J, 2009, J ETHNOPHARMACOL, V122, P234, DOI 10.1016/j.jep.2009.01.013
   Tripathy D, 2017, CLIN CANCER RES, V23, P3251, DOI 10.1158/1078-0432.CCR-16-3157
   Vasan N, 2019, ANN ONCOL, V30, P3, DOI 10.1093/annonc/mdz281
   Yang ZG, 2019, BREAST CANCER RES TR, V174, P639, DOI 10.1007/s10549-018-05124-5
   Zhang GC, 2019, ANN TRANSL MED, V7, DOI 10.21037/atm.2019.04.23
   Zhang K, 2018, CANCER MANAG RES, V10, P2573, DOI 10.2147/CMAR.S173193
NR 39
TC 0
Z9 0
U1 0
U2 3
PU SPRINGER
PI NEW YORK
PA ONE NEW YORK PLAZA, SUITE 4600, NEW YORK, NY, UNITED STATES
SN 0167-6806
EI 1573-7217
J9 BREAST CANCER RES TR
JI Breast Cancer Res. Treat.
PD NOV
PY 2021
VL 190
IS 2
BP 213
EP 226
DI 10.1007/s10549-021-06370-w
EA SEP 2021
PG 14
WC Oncology
WE Science Citation Index Expanded (SCI-EXPANDED)
SC Oncology
GA WP4VS
UT WOS:000691945500001
PM 34471951
OA hybrid, Green Submitted, Green Published
DA 2022-08-28
ER

PT J
AU Londra, D
   Mastoraki, S
   Bournakis, E
   Zavridou, M
   Thanos, A
   Rampias, T
   Lianidou, ES
AF Londra, Dora
   Mastoraki, Sophia
   Bournakis, Evangelos
   Zavridou, Martha
   Thanos, Anastasios
   Rampias, Theodoros
   Lianidou, Evi S.
TI USP44 Promoter Methylation in Plasma Cell-Free DNA in Prostate Cancer
SO CANCERS
LA English
DT Article
DE cfDNA; liquid biopsy; real-time methylation specific PCR (MSP); USP44
ID TUMOR-SUPPRESSOR; GENOMIC DELETION; PTEN; FUSION; GENES
AB Simple Summary Liquid biopsy provides real-time monitoring of tumor evolution and response to therapy through analysis of circulating tumor cells (CTCs) and plasma-circulating tumor DNA (ctDNA). USP44 is a member of family proteins deubiquitinases, and plays an important role in cell growth; however, its accurate role in other cellular networks is under research. In this study, we examined for the first time USP44 promoter methylation in plasma cell-free DNA (cfDNA) of patients with prostate cancer (early stage n = 32, metastatic n = 39) and 10 healthy donors (HD). USP44 promoter methylation was detected in plasma cell-free DNA by a newly developed highly specific and sensitive real-time MSP method. We report for the first time that detection of USP44 promoter methylation in plasma cell free DNA provides significant prognostic information in metastatic prostate cancer. Liquid biopsy provides real-time monitoring of tumor evolution and response to therapy through analysis of circulating tumor cells (CTCs) and plasma-circulating tumor DNA (ctDNA). USP44 is a critical gene which plays an important role in cell proliferation; however, its accurate role in other cellular networks is under research. USP44 promoter methylation has been so far reported in colorectal neoplasia and metastatic breast cancer. In this study, we examined for the first time USP44 promoter methylation in plasma cell-free DNA (cfDNA) of patients with prostate cancer (early stage n = 32, metastatic n = 39) and 10 healthy donors (HD). USP44 promoter methylation was detected in plasma cell-free DNA by a newly developed highly specific and sensitive real-time MSP method. Our findings indicate that USP44 promoter is methylated in plasma cell-free DNA of metastatic prostate cancer patients and that detection of USP44 promoter methylation is significantly associated with overall survival (OS) (p = 0.008). We report for the first time that detection of USP44 promoter methylation in plasma cell free DNA provides significant prognostic information in metastatic prostate cancer.
C1 [Londra, Dora; Mastoraki, Sophia; Zavridou, Martha; Lianidou, Evi S.] Natl & Kapodistrian Univ Athens, Dept Chem, Lab Analyt Chem, Anal Circulating Tumor Cells, Athens 15771, Greece.
   [Bournakis, Evangelos] Natl & Kapodistrian Univ Athens, Aretaieio Hosp, Med Sch, Dept Surg 2,Oncol Unit, Athens 11528, Greece.
   [Thanos, Anastasios] Mutual Hlth Fund Natl Bank Greece Personnel, Athens 11473, Greece.
   [Rampias, Theodoros] Acad Athens, Biomed Res Fdn, Basic Res Ctr, Athens 11527, Greece.
RP Lianidou, ES (通讯作者)，Natl & Kapodistrian Univ Athens, Dept Chem, Lab Analyt Chem, Anal Circulating Tumor Cells, Athens 15771, Greece.
EM doralo@chem.uoa.gr; smastoraki@chem.uoa.gr; vagimith@yahoo.com;
   marthazavridou@hotmail.com; anastasios.thanos@gmail.com;
   trampias@bioacademy.gr; lianidou@chem.uoa.gr
OI Rampias, Theodoros/0000-0002-5460-5334; Lianidou,
   Evi/0000-0002-7796-5914
FU European Union; Greek national funds through the Operational Program
   "Competitiveness, Entrepreneurship and Innovation", under the TRANSCAN-2
   3rd JOINT TRANSNATIONAL call [T8EPA2-00036]
FX The present work was co-funded by the European Union and Greek national
   funds through the Operational Program "Competitiveness, Entrepreneurship
   and Innovation", under the TRANSCAN-2 3rd JOINT TRANSNATIONAL call
   (project code: T8EPA2-00036).
CR Berdasco M, 2019, NAT REV GENET, V20, P109, DOI 10.1038/s41576-018-0074-2
   Carver BS, 2011, CANCER CELL, V19, P575, DOI 10.1016/j.ccr.2011.04.008
   Chen X, 2021, FUTURE ONCOL, V17, P279, DOI 10.2217/fon-2020-0415
   Cheng Y, 2019, SIGNAL TRANSDUCT TAR, V4, DOI 10.1038/s41392-019-0095-0
   Chimonidou M, 2013, CLIN CHEM, V59, P270, DOI 10.1373/clinchem.2012.191551
   Chimonidou M, 2011, CLIN CHEM, V57, P1169, DOI 10.1373/clinchem.2011.165902
   Choucair K, 2012, BMC CANCER, V12, DOI 10.1186/1471-2407-12-543
   Clague MJ, 2019, NAT REV MOL CELL BIO, V20, P338, DOI 10.1038/s41580-019-0099-1
   Diez-Villanueva A, 2015, EPIGENET CHROMATIN, V8, DOI 10.1186/s13072-015-0014-8
   Hermans KG, 2006, CANCER RES, V66, P10658, DOI 10.1158/0008-5472.CAN-06-1871
   Holland AJ, 2012, J CLIN INVEST, V122, P4325, DOI 10.1172/JCI66420
   Jones PA, 2012, NAT REV GENET, V13, P484, DOI 10.1038/nrg3230
   Kilgour E, 2020, CANCER CELL, V37, P485, DOI 10.1016/j.ccell.2020.03.012
   Krohn A, 2012, AM J PATHOL, V181, P401, DOI 10.1016/j.ajpath.2012.04.026
   Lianidou E, 2021, MOL ONCOL, V15, P1683, DOI 10.1002/1878-0261.12978
   Lianidou E, 2018, PRINCIPLES AND APPLICATIONS OF MOLECULAR DIAGNOSTICS, P235, DOI 10.1016/B978-0-12-816061-9.00009-6
   Lianidou E, 2019, GENE CHROMOSOME CANC, V58, P219, DOI 10.1002/gcc.22695
   Linn DE, 2016, CANCER RES, V76, P1869, DOI 10.1158/0008-5472.CAN-15-1911
   Liu TJ, 2015, MOL CANCER THER, V14, P2121, DOI 10.1158/1535-7163.MCT-15-0114-T
   Mastoraki S, 2018, CLIN CANCER RES, V24, P1500, DOI 10.1158/1078-0432.CCR-17-1181
   Mehra R, 2008, CANCER RES, V68, P3584, DOI 10.1158/0008-5472.CAN-07-6154
   Morreale FE, 2016, CELL, V165, P248, DOI 10.1016/j.cell.2016.03.003
   Mosbech A, 2013, J BIOL CHEM, V288, P16579, DOI 10.1074/jbc.M113.459917
   Park JM, 2019, MOL CELLS, V42, P17, DOI 10.14348/molcells.2018.0329
   Simonetti G, 2019, INT J CANCER, V144, P8, DOI 10.1002/ijc.31718
   Sircar K, 2009, J PATHOL, V218, P505, DOI 10.1002/path.2559
   Sloane MA, 2014, EPIGENETICS-US, V9, P1092, DOI 10.4161/epi.29222
   Stegmeier F, 2007, NATURE, V446, P876, DOI 10.1038/nature05694
   Swatek KN, 2016, CELL RES, V26, P399, DOI 10.1038/cr.2016.39
   Vorkas PA, 2010, J MOL DIAGN, V12, P697, DOI 10.2353/jmoldx.2010.100008
   Wang YY, 2020, J CELL SCI, V133, DOI 10.1242/jcs.228072
   Zhang Y., 2021, FRONT CELL DEV BIOL, V9, P959
   Zhang Y, 2012, J CLIN INVEST, V122, P4362, DOI 10.1172/JCI63084
   Zhang YK, 2019, KAOHSIUNG J MED SCI, V35, P535, DOI 10.1002/kjm2.12096
   Zhong XD, 2021, FEBS OPEN BIO, V11, P2139, DOI 10.1002/2211-5463.13211
NR 35
TC 2
Z9 2
U1 0
U2 2
PU MDPI
PI BASEL
PA ST ALBAN-ANLAGE 66, CH-4052 BASEL, SWITZERLAND
EI 2072-6694
J9 CANCERS
JI Cancers
PD SEP
PY 2021
VL 13
IS 18
AR 4607
DI 10.3390/cancers13184607
PG 14
WC Oncology
WE Science Citation Index Expanded (SCI-EXPANDED)
SC Oncology
GA UV5JU
UT WOS:000699515300001
PM 34572834
OA gold, Green Published
DA 2022-08-28
ER

PT J
AU Ramos-Medina, R
   Lopez-Tarruella, S
   Del Monte-Millan, M
   Massarrah, T
   Martin, M
AF Ramos-Medina, Rocio
   Lopez-Tarruella, Sara
   Del Monte-Millan, Maria
   Massarrah, Tatiana
   Martin, Miguel
TI Technical Challenges for CTC Implementation in Breast Cancer
SO CANCERS
LA English
DT Review
DE CTCs; breast cancer; CTC clusters; liquid biopsy; body fluids
ID CIRCULATING TUMOR-CELLS; RECEPTOR STATUS; LIQUID BIOPSY; DNA;
   STANDARDIZATION; CRYOPRESERVATION; ENUMERATION; CLUSTERS
AB Simple Summary Liquid biopsy appears as a feasible opportunity to complement tissue biopsy within breast cancer research and real-time monitoring of the disease. In this review, we not only summaries cur-rent trends in the study of CTCs as a potential biomarker of response to systemic therapies but also the technical challenges for their implementation in clinical practice, including the role of free circulating DNA and new approaches based on the isolation of CTCs from body fluids. We also highlight the importance of a consensus on the standardization of liquid biopsy methodologies as a fundamental requirement for their implementation in clinical practice. Breast cancer is the most common neoplasm in women worldwide. Tissue biopsy, currently the gold standard to obtain tumor molecular information, is invasive and might be affected by tumor heterogeneity rendering it incapable to portray the complete dynamic picture by the absence of specific genetic changes during the evolution of the disease. In contrast, liquid biopsy can provide unique opportunities for real-time monitoring of disease progression, treatment response and for studying tumor heterogeneity combining the information of DNA that tumors spread in the blood (circulating tumor DNA) with CTCs analysis. In this review, we analyze the technical and biological challenges for isolation and characterization of circulating tumor cells from breast cancer patients. Circulating tumor cell (CTC) enumeration value is included in numerous clinical studies due to the prognostic's role of these cells. Despite this, there are so many questions pending to answer. How to manage lymphocytes background, how to distinguish the CTCs subtypes or how to work with frozen samples, are some of the issues that will discuss in this review. Based on our experience, we try to address these issues and other technical limitations that should be solved to optimize the standardization of protocols, sample extraction procedures, circulating-tumor material isolation (CTCs vs. ctDNA) and the very diverse methodologies employed, aiming to consolidate the use of CTCs in the clinic. Furthermore, we think that new approaches focusing on isolation CTCs in other body fluids such as cerebrospinal or ascitic fluid are necessary to increase the opportunities of circulating tumor cells in the practice clinic as well as to study the promising role of CTC clusters and their prognostic value in metastatic breast cancer.
C1 [Ramos-Medina, Rocio; Lopez-Tarruella, Sara; Del Monte-Millan, Maria; Massarrah, Tatiana; Martin, Miguel] Univ Complutense, Hosp Gen Univ Gregorio Maranon, Inst Invest Sanitaria Gregorio Maranon IiSGM, Serv Oncol Med,CIBERONC, Madrid 28007, Spain.
RP Martin, M (通讯作者)，Univ Complutense, Hosp Gen Univ Gregorio Maranon, Inst Invest Sanitaria Gregorio Maranon IiSGM, Serv Oncol Med,CIBERONC, Madrid 28007, Spain.
EM rocio.ramos@iisgm.com; sara.lopeztarruella@salud.madrid.org;
   maria.delmonte.externo@salud.madrid.org;
   tatiana.massarrah@salud.madrid.org; mmartin@geicam.org
RI Martin, Miguel/AAJ-9242-2020
OI Martin, Miguel/0000-0001-9237-3231; Lopez-Tarruella,
   Sara/0000-0002-2606-9538
CR Aceto N, 2014, CELL, V158, P1110, DOI 10.1016/j.cell.2014.07.013
   Agarwal A, 2018, CANCER J, V24, P70, DOI 10.1097/PPO.0000000000000310
   Agashe R, 2020, CANCERS, V12, DOI 10.3390/cancers12092361
   Alba-Bernal A, 2020, EBIOMEDICINE, V62, DOI 10.1016/j.ebiom.2020.103100
   Alimirzaie S, 2019, CLIN GENET, V95, P643, DOI 10.1111/cge.13514
   Alix-Panabieres C, 2020, NATURE, V579, pS9, DOI 10.1038/d41586-020-00844-5
   Arechederra M., 2020, ADV LAB MED, V1, P936, DOI 10.1515/almed-2020-0009
   Au SH, 2017, SCI REP-UK, V7, DOI 10.1038/s41598-017-01150-3
   Banko P, 2019, J HEMATOL ONCOL, V12, DOI 10.1186/s13045-019-0735-4
   Barzaman K, 2020, INT IMMUNOPHARMACOL, V84, DOI 10.1016/j.intimp.2020.106535
   Best MG, 2018, CANCER RES, V78, P3407, DOI 10.1158/0008-5472.CAN-18-0887
   Bidard FC, 2016, MOL ONCOL, V10, P418, DOI 10.1016/j.molonc.2016.01.001
   Brungs D, 2018, WORLD J GASTROENTERO, V24, P810, DOI 10.3748/wjg.v24.i7.810
   Bunger S, 2015, CANCER METAST REV, V34, P527, DOI 10.1007/s10555-015-9582-0
   Cejalvo JM, 2017, CANCER RES, V77, P2213, DOI 10.1158/0008-5472.CAN-16-2717
   Corcoran RB, 2020, NAT MED, V26, P1815, DOI 10.1038/s41591-020-01169-6
   Correnti M, 2017, ONCOTARGET, V8, P7094, DOI 10.18632/oncotarget.12569
   Cristofanilli M, 2004, NEW ENGL J MED, V351, P781, DOI 10.1056/NEJMoa040766
   Cristofanilli M, 2019, CRIT REV ONCOL HEMAT, V134, P39, DOI 10.1016/j.critrevonc.2018.12.004
   Banuelos JFC, 2020, ADV EXP MED BIOL, V1220, P147, DOI 10.1007/978-3-030-35805-1_10
   De Rubis G, 2019, TRENDS PHARMACOL SCI, V40, P172, DOI 10.1016/j.tips.2019.01.006
   Dhondt B, 2018, INT J BIOCHEM CELL B, V99, P236, DOI 10.1016/j.biocel.2018.04.009
   Eslami-S Z, 2020, FRONT ONCOL, V10, DOI 10.3389/fonc.2020.01055
   Fabisiewicz A, 2020, INT J MOL SCI, V21, DOI 10.3390/ijms21051671
   Friedlander TW, 2014, INT J CANCER, V134, P2284, DOI 10.1002/ijc.28561
   Gaforio JJ, 2003, INT J CANCER, V107, P984, DOI 10.1002/ijc.11479
   Gkountela S, 2019, CELL, V176, P98, DOI 10.1016/j.cell.2018.11.046
   Goodman CR, 2018, JAMA ONCOL, V4, DOI 10.1001/jamaoncol.2018.0163
   Grolz D, 2018, CURR PATHOBIOL REP, V6, P275, DOI 10.1007/s40139-018-0180-z
   Hall Carolyn, 2016, Critical Reviews in Oncogenesis, V21, P125, DOI 10.1615/CritRevOncog.2016016120
   Heidrich I, 2021, INT J CANCER, V148, P528, DOI 10.1002/ijc.33217
   Husain H, 2017, MOL CANCER THER, V16, P948, DOI 10.1158/1535-7163.MCT-16-0436
   Iwasaki H, 2019, J GASTROENTEROL, V54, P1061, DOI 10.1007/s00535-019-01601-w
   Janni W, 2018, J CLIN ONCOL, V36, DOI 10.1200/JCO.2018.36.15_suppl.515
   Januskeviciene I, 2019, LIFE SCI, V239, DOI 10.1016/j.lfs.2019.117009
   Keller L, 2021, BRIT J CANCER, V124, P345, DOI 10.1038/s41416-020-01047-5
   Koch C, 2020, EMBO MOL MED, V12, DOI 10.15252/emmm.201911908
   Kowalik A, 2017, TRANSL RES, V185, P58, DOI 10.1016/j.trsl.2017.04.002
   Krol I, 2021, BRIT J CANCER, V125, P23, DOI 10.1038/s41416-021-01327-8
   Kwan TT, 2018, CANCER DISCOV, V8, P1286, DOI 10.1158/2159-8290.CD-18-0432
   Lau CS, 2012, PLOS ONE, V7, DOI 10.1371/journal.pone.0033037
   Lee JS, 2016, BREAST CANCER RES TR, V160, P411, DOI 10.1007/s10549-016-4014-6
   Lin SY, 2016, SCI REP-UK, V6, DOI 10.1038/srep34446
   Liu X, 2019, SCI ADV, V5, DOI 10.1126/sciadv.aav4275
   Lu David, 2015, J Circ Biomark, V4, P4, DOI 10.5772/60745
   Martelotto LG, 2014, BREAST CANCER RES, V16, DOI 10.1186/bcr3658
   Martinez de Duenas E, 2014, BREAST CANCER RES TR, V143, P507, DOI 10.1007/s10549-013-2825-2
   Mego M, 2019, ANTICANCER RES, V39, P1829, DOI 10.21873/anticanres.13290
   Menyailo ME, 2020, INT J MOL SCI, V21, DOI 10.3390/ijms21051696
   Mohan S, 2017, TRANSL LUNG CANCER R, V6, P454, DOI 10.21037/tlcr.2017.06.04
   Morris RJ, 2017, NPJ PRECIS ONCOL, V1, DOI 10.1038/s41698-017-0019-9
   Nadal R, 2012, BREAST CANCER RES, V14, DOI 10.1186/bcr3180
   Nejlund S, 2016, BIOPRESERV BIOBANK, V14, P330, DOI 10.1089/bio.2015.0074
   Neumann MHD, 2018, COMPUT STRUCT BIOTEC, V16, P190, DOI 10.1016/j.csbj.2018.05.002
   Oelmueller U, 2021, NEW BIOTECHNOL, V60, P1, DOI 10.1016/j.nbt.2020.07.003
   Oshi M, 2021, CANCERS, V13, DOI 10.3390/cancers13112652
   Padmanaban V, 2019, NATURE, V573, P439, DOI 10.1038/s41586-019-1526-3
   Page K, 2019, LANCET ONCOL, V20, P758, DOI 10.1016/S1470-2045(19)30310-9
   Papadaki MA, 2019, MOL CANCER THER, V18, P437, DOI 10.1158/1535-7163.MCT-18-0584
   Pashayan N, 2020, NAT REV CLIN ONCOL, V17, P687, DOI 10.1038/s41571-020-0388-9
   Pineiro R, 2020, ADV EXP MED BIOL, V1220, P93, DOI 10.1007/978-3-030-35805-1_7
   Riethdorf S, 2017, CLIN CANCER RES, V23, P5384, DOI 10.1158/1078-0432.CCR-17-0255
   Schochter F, 2019, CELLS-BASEL, V8, DOI 10.3390/cells8111412
   Seoane J, 2019, ANN ONCOL, V30, P211, DOI 10.1093/annonc/mdy544
   Serrano MJ, 2014, ONCOTARGET, V5, P7486, DOI 10.18632/oncotarget.2217
   Sharma S, 2018, BIOTECHNOL ADV, V36, P1063, DOI 10.1016/j.biotechadv.2018.03.007
   Siravegna G, 2017, NAT REV CLIN ONCOL, V14, P531, DOI 10.1038/nrclinonc.2017.14
   Smerage JB, 2014, J CLIN ONCOL, V32, P3483, DOI 10.1200/JCO.2014.56.2561
   Sparano J, 2018, JAMA ONCOL, V4, P1700, DOI 10.1001/jamaoncol.2018.2574
   Streckfus C, 2005, Adv Dent Res, V18, P17
   Su YH, 2008, ANN NY ACAD SCI, V1137, P197, DOI 10.1196/annals.1448.027
   Sung HH, 2022, CLIN EXP HYPERTENS, V44, P146, DOI 10.1080/10641963.2021.2007943
   Trapp E, 2019, JNCI-J NATL CANCER I, V111, P380, DOI 10.1093/jnci/djy152
   Wang C, 2017, BREAST CANCER RES TR, V161, P83, DOI 10.1007/s10549-016-4026-2
   Yang C, 2019, CANCER CELL INT, V19, DOI 10.1186/s12935-019-1067-8
   Yu M, 2014, SCIENCE, V345, P216, DOI 10.1126/science.1253533
   Zhang JL, 2020, FUTURE ONCOL, V16, P849, DOI 10.2217/fon-2020-0074
   Zhang L, 2010, PLOS ONE, V5, DOI 10.1371/journal.pone.0015573
   Zhang XF, 2021, TRANSL ONCOL, V14, DOI 10.1016/j.tranon.2020.100959
   Zhu PX, 2016, J TRANSL MED, V14, DOI 10.1186/s12967-016-0953-2
NR 80
TC 2
Z9 2
U1 1
U2 4
PU MDPI
PI BASEL
PA ST ALBAN-ANLAGE 66, CH-4052 BASEL, SWITZERLAND
EI 2072-6694
J9 CANCERS
JI Cancers
PD SEP
PY 2021
VL 13
IS 18
AR 4619
DI 10.3390/cancers13184619
PG 16
WC Oncology
WE Science Citation Index Expanded (SCI-EXPANDED)
SC Oncology
GA UV4IQ
UT WOS:000699444700001
PM 34572846
OA Green Published, Green Accepted, gold
DA 2022-08-28
ER

PT J
AU Dumbrava, EE
   Call, SG
   Huang, HJ
   Stuckett, AL
   Madwani, K
   Adat, A
   Hong, DS
   Piha-Paul, SA
   Subbiah, V
   Karp, DD
   Fu, S
   Naing, A
   Tsimberidou, AM
   Moulder, SL
   Koenig, KH
   Barcenas, CH
   Kee, BK
   Fogelman, DR
   Kopetz, ES
   Meric-Bernstam, F
   Janku, F
AF Dumbrava, E. E.
   Call, S. G.
   Huang, H. J.
   Stuckett, A. L.
   Madwani, K.
   Adat, A.
   Hong, D. S.
   Piha-Paul, S. A.
   Subbiah, V.
   Karp, D. D.
   Fu, S.
   Naing, A.
   Tsimberidou, A. M.
   Moulder, S. L.
   Koenig, K. H.
   Barcenas, C. H.
   Kee, B. K.
   Fogelman, D. R.
   Kopetz, E. S.
   Meric-Bernstam, F.
   Janku, F.
TI PIK3CA mutations in plasma circulating tumor DNA predict survival and
   treatment outcomes in patients with advanced cancers
SO ESMO OPEN
LA English
DT Article
DE PIK3CA; circulating tumor DNA; droplet digital PCR; cancer
ID CELL-FREE DNA; LIQUID BIOPSIES; PI3K PATHWAY; BREAST; INHIBITORS;
   FREQUENCY; H1047R
AB Background: Oncogenic mutations in PIK3CA are prevalent in diverse cancers and can be targeted with inhibitors of the phosphoinositide-3-kinase/protein kinase B/mammalian target of rapamycin (PI3K/AKT/mTOR) pathway. Analysis of circulating tumor DNA (ctDNA) provides a minimally invasive approach to detect clinically actionable PIK3CA mutations.
   Patients and methods: We analyzed PIK3CA hotspot mutation frequency by droplet digital PCR (QX 200; BioRad) using 16 ng of unamplified plasma-derived cell-free DNA from 68 patients with advanced solid tumors (breast cancer, n = 41; colorectal cancer, n = 13; other tumor types, n = 14). Results quantified as variant allele frequencies (VAFs) were compared with previous testing of archival tumor tissue and with patient outcomes.
   Results: Of 68 patients, 58 (85%) had PIK3CA mutations in tumor tissue and 43 (74%) PIK3CA mutations in ctDNA with an overall concordance of 72% (49/68, k = 0.38). In a subset analysis, which excluded samples from 26 patients known not to have disease progression at the time of sample collection, we found an overall concordance of 91% (38/42; k = 0.74). PIK3CA-mutated ctDNA VAF of <= 8.5% (5% trimmed mean) showed a longer median survival compared with patients with a higher VAF (15.9 versus 9.4 months; 95% confidence interval 6.7-17.1 months; P = 0.014). Longitudinal analysis of ctDNA in 18 patients with serial plasma collections (range 2-22 time points, median 5) showed that those with a decrease in PIK3CA VAF had a longer time to treatment failure (TTF) compared with patients with an increase or no change (10.7 versus 2.6 months; P = 0.048).
   Conclusions: Detection of PIK3CA mutations in ctDNA is concordant with testing of archival tumor tissue. Low quantity of PIK3CA-mutant ctDNA is associated with longer survival and a decrease in PIK3CA-mutant ctDNA on therapy is associated with longer TTF.
C1 [Dumbrava, E. E.; Call, S. G.; Huang, H. J.; Stuckett, A. L.; Madwani, K.; Adat, A.; Hong, D. S.; Piha-Paul, S. A.; Subbiah, V.; Karp, D. D.; Fu, S.; Naing, A.; Tsimberidou, A. M.; Meric-Bernstam, F.; Janku, F.] Univ Texas MD Anderson Canc Ctr, Dept Invest Canc Therapeut, Phase I Clin Trials Program, Div Canc Med, Houston, TX 77030 USA.
   [Moulder, S. L.; Koenig, K. H.; Barcenas, C. H.] Univ Texas MD Anderson Canc Ctr, Dept Breast Med Oncol, Houston, TX 77030 USA.
   [Kee, B. K.; Fogelman, D. R.; Kopetz, E. S.] Univ Texas MD Anderson Canc Ctr, Dept Gastrointestinal Med Oncol, Houston, TX 77030 USA.
   [Meric-Bernstam, F.] Univ Texas MD Anderson Canc Ctr, Sheikh Khalifa Bin Zayed Al Nahyan Inst Personali, Houston, TX 77030 USA.
   [Meric-Bernstam, F.] Univ Texas MD Anderson Canc Ctr, Dept Breast Surg Oncol, Houston, TX 77030 USA.
RP Janku, F (通讯作者)，Univ Texas MD Anderson Canc Ctr, Invest Canc Therapeut, 1515 Holcombe Blvd,Unit 455, Houston, TX 77030 USA.
EM fjanku@me.com
OI Piha-Paul, Sarina/0000-0001-9455-1660
FU Cancer Prevention Research Institute of Texas (CPRIT) Precision Oncology
   Decision Support Core [RP150535]; Sheikh Khalifa Bin Zayed Al Nahyan
   Institute for Personalized Cancer Therapy; National Center for Advancing
   Translational Sciences (NCATS) [UL1 TR000371]; National Institutes of
   Health through MD Anderson's Cancer Center Support Grant [P30 CA016672];
   National Institutes of Health through Clinical and Translational Science
   Award [1UL1 TR003167]; Andre Sabin Family Fellowship Award; NCI K12 Paul
   Calabresi Award [CA088084]
FX This work was partially supported by the Cancer Prevention Research
   Institute of Texas (CPRIT) Precision Oncology Decision Support Core
   RP150535, Sheikh Khalifa Bin Zayed Al Nahyan Institute for Personalized
   Cancer Therapy, National Center for Advancing Translational Sciences
   (NCATS) grant UL1 TR000371, National Institutes of Health through MD
   Anderson's Cancer Center Support Grant (P30 CA016672) and Clinical and
   Translational Science Award (1UL1 TR003167, Andre Sabin Family
   Fellowship Award, and the NCI K12 Paul Calabresi Award CA088084.
CR Andre F, 2019, NEW ENGL J MED, V380, P1929, DOI 10.1056/NEJMoa1813904
   Baselga J, 2017, LANCET ONCOL, V18, P904, DOI 10.1016/S1470-2045(17)30376-5
   Bettegowda C, 2014, SCI TRANSL MED, V6, DOI 10.1126/scitranslmed.3007094
   Chalhoub N, 2009, ANNU REV PATHOL-MECH, V4, P127, DOI 10.1146/annurev.pathol.4.110807.092311
   Eisenhauer EA, 2009, EUR J CANCER, V45, P228, DOI 10.1016/j.ejca.2008.10.026
   Engelman JA, 2008, NAT MED, V14, P1351, DOI 10.1038/nm.1890
   Fruman DA, 2014, NAT REV DRUG DISCOV, V13, P140, DOI 10.1038/nrd4204
   Fujii T, 2017, CLIN CANCER RES, V23, P3657, DOI 10.1158/1078-0432.CCR-16-2592
   Grasselli J, 2017, ANN ONCOL, V28, P1294, DOI 10.1093/annonc/mdx112
   Higgins MJ, 2012, CLIN CANCER RES, V18, P3462, DOI 10.1158/1078-0432.CCR-11-2696
   Janku F, 2017, ANN ONCOL, V28, P642, DOI 10.1093/annonc/mdw670
   Janku F, 2018, NAT REV CLIN ONCOL, V15, P273, DOI 10.1038/nrclinonc.2018.28
   Janku F, 2017, CLIN CANCER RES, V23, P5648, DOI 10.1158/1078-0432.CCR-17-0291
   Janku F, 2016, MOL CANCER THER, V15, P1397, DOI 10.1158/1535-7163.MCT-15-0712
   Janku F, 2015, ONCOTARGET, V6, P12809, DOI 10.18632/oncotarget.3373
   Janku F, 2014, CELL REP, V6, P377, DOI 10.1016/j.celrep.2013.12.035
   Janku F, 2013, CANCER RES, V73, P276, DOI 10.1158/0008-5472.CAN-12-1726
   Janku F, 2012, J CLIN ONCOL, V30, P777, DOI 10.1200/JCO.2011.36.1196
   Janku F, 2011, MOL CANCER THER, V10, P558, DOI 10.1158/1535-7163.MCT-10-0994
   Juric D, 2019, JAMA ONCOL, V5, DOI 10.1001/jamaoncol.2018.4475
   Juric D, 2018, J CLIN ONCOL, V36, P1291, DOI 10.1200/JCO.2017.72.7107
   Karakas B, 2006, BRIT J CANCER, V94, P455, DOI 10.1038/sj.bjc.6602970
   Kataoka Y, 2010, ANN ONCOL, V21, P255, DOI 10.1093/annonc/mdp304
   Liu PX, 2009, NAT REV DRUG DISCOV, V8, P627, DOI 10.1038/nrd2926
   McHugh ML, 2012, BIOCHEM MEDICA, V22, P276, DOI 10.11613/bm.2012.031
   Pairawan S, 2020, CLIN CANCER RES, V26, P1924, DOI 10.1158/1078-0432.CCR-19-0306
   Pascual J, 2021, CANCER DISCOV, V11, P92, DOI 10.1158/2159-8290.CD-20-0553
   Polivka J, 2015, EXPERT REV MOL DIAGN, V15, P1631, DOI 10.1586/14737159.2015.1110021
   Razavi P, 2020, NAT CANCER, V1, P382, DOI 10.1038/s43018-020-0047-1
   Samuels Y, 2004, SCIENCE, V304, P554, DOI 10.1126/science.1096502
   Samuels Y, 2011, CURR TOP MICROBIOL, V347, P21, DOI 10.1007/82_2010_68
   Schwaederle M, 2016, CLIN CANCER RES, V22, P5497, DOI 10.1158/1078-0432.CCR-16-0318
   Sequist LV, 2011, SCI TRANSL MED, V3, DOI 10.1126/scitranslmed.3002003
   Viera AJ, 2005, FAM MED, V37, P360
   Vivanco I, 2002, NAT REV CANCER, V2, P489, DOI 10.1038/nrc839
   Yuan TL, 2008, ONCOGENE, V27, P5497, DOI 10.1038/onc.2008.245
   Zehir A, 2017, NAT MED, V23, P703, DOI 10.1038/nm.4333
   Zhang Q, 2020, CANCER DISCOV, V10, P1842, DOI 10.1158/2159-8290.CD-20-0047
NR 38
TC 2
Z9 2
U1 1
U2 1
PU ELSEVIER
PI AMSTERDAM
PA RADARWEG 29, 1043 NX AMSTERDAM, NETHERLANDS
EI 2059-7029
J9 ESMO OPEN
JI ESMO Open
PD OCT
PY 2021
VL 6
IS 5
AR 100230
DI 10.1016/j.esmoop.2021.100230
EA AUG 2021
PG 7
WC Oncology
WE Science Citation Index Expanded (SCI-EXPANDED)
SC Oncology
GA WD2VA
UT WOS:000704803800022
PM 34479035
OA Green Published, gold
DA 2022-08-28
ER

PT J
AU Al-Abdulkarim, HA
   El-khatib, RM
   Aljohani, FS
   Mahran, A
   Alharbi, A
   Mersal, GAM
   El-Metwaly, NM
   Abu-Dief, AM
AF Al-Abdulkarim, Hessah A.
   El-khatib, Rafat M.
   Aljohani, Faizah S.
   Mahran, Asmaa
   Alharbi, Arwa
   Mersal, Gaber A. M.
   El-Metwaly, Nashwa M.
   Abu-Dief, Ahmed M.
TI Optimization for synthesized quinoline-based Cr3+, VO2+, Zn2+ and
   Pd(2+)complexes: DNA interaction, biological assay and in-silico
   treatments for verification
SO JOURNAL OF MOLECULAR LIQUIDS
LA English
DT Article
DE Quinoline-based complexes; Spectral studies; DFT; Therapeutic activity;
   ctDNA interaction, In-silico assay
ID TRANSITION-METAL-COMPLEXES; SCHIFF-BASES; COPPER(II) COMPLEXES;
   INHIBITORY-ACTIVITY; ZN(II) COMPLEXES; GREEN-SYNTHESIS; ANTICANCER;
   BEHAVIOR; BINDING; LIGAND
AB A novel momonuclear metal chelates were derived from Zn(II), Pd(II), VO(II) and Cr(III) ions with azomethine (BSQ) [BSQ = 4-Bromo-2-(quinolin-8-yliminomethyl)-phenol] ligand. The prepared compounds were subjected to different analytical and spectroscopic techniques as, IR, (1H) NMR, UV-Vis, molar conductivity, magnetic moment and thermogravimetric analysis (TGA) to elucidate their structures. Accordingly, the most fitted geometry has been suggested for each complex. The ligand acts as a tridentate via NNO donors towards the metal ions inside octahedral geometry with Cr3+, square pyramidal with VO2+, tetrahedral with Zn2+ and square planner with Pd2+ ion. Thermo-kinetic parameters for the complexes have been determined and the values suggest the presence of ordered activated complexes. The reactivity of new compounds towards DNA was examined by different methods and the binding kinds seem to electrostatic, intercalation, or replacement. Also, in-vitro antimicrobial and anticancer potency of the compounds were evaluated. In addition, the therapeutic behavior of the complexes appeared promising towards breast cancer cells (MCF-7) in a concentration-dependent manner. Moreover, the redox potential of the newly synthesized compounds was evaluated and the results reflect suitability of Pd(II) complex in controlling the free radicals. Variable theoretical treatments were performed aiming to confirm the structural formulae as well as the biological assay results. A promising antimicrobial and anticancer behavior was recorded with Pd( II) complex (BSQPd) via in-vitro and insilico ways. (C) 2021 Elsevier B.V. All rights reserved.
C1 [Al-Abdulkarim, Hessah A.] King Saud Univ, Coll Sci, Chem Dept, Riyadh 11451, Saudi Arabia.
   [El-khatib, Rafat M.; Mahran, Asmaa; Abu-Dief, Ahmed M.] Sohag Univ, Fac Sci, Dept Chem, Sohag 82534, Egypt.
   [Aljohani, Faizah S.; Abu-Dief, Ahmed M.] Taibah Univ, Coll Sci, Dept Chem, POB 344, Madinah, Saudi Arabia.
   [Alharbi, Arwa; El-Metwaly, Nashwa M.] Umm Al Qura Univ, Fac Appl Sci, Dept Chem, Mecca, Saudi Arabia.
   [Mersal, Gaber A. M.] Taif Univ, Coll Sci, Dept Chem, POB 11099, At Taif 21944, Saudi Arabia.
   [El-Metwaly, Nashwa M.] Mansoura Univ, Fac Sci, Dept Chem, Mansoura, Egypt.
RP Abu-Dief, AM (通讯作者)，Sohag Univ, Fac Sci, Dept Chem, Sohag 82534, Egypt.; El-Metwaly, NM (通讯作者)，Mansoura Univ, Fac Sci, Dept Chem, Mansoura, Egypt.
EM n_elmetwaly00@yahoo.com; ahmed_benzoic@yahoo.com
RI Mersal, Gaber/AFX-3886-2022; AlAbdulkarim, Hessah/ABA-7695-2021
OI Mersal, Gaber/0000-0002-7529-3085; Alharbi, Arwa/0000-0002-1889-8918
FU Taif University Researchers Supporting Project, Taif University, Taif,
   Saudi Arabia [TURSP-2020/14]
FX Taif University Researchers Supporting Project number (TURSP2020/14),
   Taif University, Taif, Saudi Arabia
CR Abdel-Rahman LH, 2019, J KING SAUD UNIV SCI, V31, P52, DOI 10.1016/j.jksus.2017.05.011
   Abdel-Rahman LH, 2017, APPL ORGANOMET CHEM, V31, DOI 10.1002/aoc.3750
   Abdel-Rahman LH, 2017, APPL ORGANOMET CHEM, V31, DOI 10.1002/aoc.3555
   Abdel-Rahman LH, 2016, CATAL LETT, V146, P1373, DOI 10.1007/s10562-016-1755-0
   Abu-Dief AM, 2021, J MOL STRUCT, V1242, DOI 10.1016/j.molstruc.2021.130693
   Abu-Dief AM, 2021, J MOL LIQ, V322, DOI 10.1016/j.molliq.2020.114977
   Abu-Dief AM, 2021, RES CHEM INTERMEDIAT, V47, P1979, DOI 10.1007/s11164-020-04380-9
   Abu-Dief AM, 2019, J PHYS ORG CHEM, V32, DOI 10.1002/poc.4009
   Abu-Dief AM, 2015, J IRAN CHEM SOC, V12, P943, DOI 10.1007/s13738-014-0557-9
   Abumelha HM, 2020, J INORG ORGANOMET P, V30, P3277, DOI 10.1007/s10904-020-01503-y
   Adam MSS, 2021, POLYHEDRON, V201, DOI 10.1016/j.poly.2021.115167
   Adeleke AA, 2021, MOLECULES, V26, DOI 10.3390/molecules26051205
   Afzal O, 2015, EUR J MED CHEM, V97, P871, DOI 10.1016/j.ejmech.2014.07.044
   Al-Fahemi JH, 2017, APPL ORGANOMET CHEM, V31, DOI 10.1002/aoc.3787
   Al-Hazmi GA, 2018, BIOINORG CHEM APPL, V2018, DOI 10.1155/2018/7176040
   Al-nami SY, 2021, ARAB J SCI ENG, V46, P365, DOI 10.1007/s13369-020-04814-x
   Alaghaz ANMA, 2015, J MOL STRUCT, V1087, P60, DOI 10.1016/j.molstruc.2015.01.035
   Alkhatib F, 2020, ARAB J CHEM, V13, P6327, DOI 10.1016/j.arabjc.2020.05.033
   Almaqwashi AA, 2016, NUCLEIC ACIDS RES, V44, P3971, DOI 10.1093/nar/gkw237
   Almazroia L, 2019, RES CHEM INTERMEDIAT, V45, P1943, DOI 10.1007/s11164-018-03714-y
   Alzahrani S, 2020, J MOL STRUCT, V1218, DOI 10.1016/j.molstruc.2020.128473
   Bayazeed AA, 2020, CHEMISTRYSELECT, V5, P14091, DOI 10.1002/slct.202003721
   Bonner J.A., 2012, CLIN RAD ONCOLOGY, V3rd, P65
   Chikate RC, 2005, POLYHEDRON, V24, P1689, DOI 10.1016/j.poly.2005.04.037
   Querino ALD, 2019, J BIOL INORG CHEM, V24, P1087, DOI 10.1007/s00775-019-01719-5
   Dennington RT., 2016, GAUSSVIEW VERSION 5
   Dimiza F, 2011, DALTON T, V40, P8555, DOI 10.1039/c1dt10714c
   El-Metwaly N, 2020, J INORG ORGANOMET P, V30, P4142, DOI 10.1007/s10904-020-01561-2
   El-Metwaly N, 2019, APPL ORGANOMET CHEM, V33, DOI 10.1002/aoc.5095
   Feng ZQ, 2013, SCI WORLD J, DOI 10.1155/2013/956840
   Frisch M.J., 2010, GAUSSIAN 09
   Furlong WR, 2013, J CHEM EDUC, V90, P937, DOI 10.1021/ed3004337
   Gaetke LM, 2003, TOXICOLOGY, V189, P147, DOI 10.1016/S0300-483X(03)00159-8
   Ghorai P, 2018, CHEMISTRYSELECT, V3, P7697, DOI 10.1002/slct.201801273
   Hammud HH, 2020, J MOL STRUCT, V1205, DOI 10.1016/j.molstruc.2019.127548
   Hossain M.S., 2018, AM J HETEROCYCL CHEM, V4, P1, DOI 10.11648/j.ajhc.20180401.11
   Hu K, 2018, MEDCHEMCOMM, V9, P1663, DOI 10.1039/c8md00223a
   Kajal A., 2013, J CATAL, V2013, P1, DOI [10.1155/2013/893512, DOI 10.1155/2013/893512893512, 10.1155/2013/]
   Kandakatla Naresh, 2014, Advances in Bioinformatics, V2014, P812148, DOI 10.1155/2014/812148
   Kashar TI, 2010, THERMOCHIM ACTA, V507-08, P66, DOI 10.1016/j.tca.2010.05.002
   Katouah H, 2020, CHEMISTRYSELECT, V5, P10256, DOI 10.1002/slct.202002388
   LEE CT, 1988, PHYS REV B, V37, P785, DOI 10.1103/PhysRevB.37.785
   Liu YJ, 2008, J COORD CHEM, V61, P3213, DOI 10.1080/00958970802017653
   Mandewale MC, 2018, J SAUDI CHEM SOC, V22, P218, DOI 10.1016/j.jscs.2016.04.003
   Matada BS, 2021, BIOORGAN MED CHEM, V32, DOI 10.1016/j.bmc.2020.115973
   Mistry BM, 2016, T INDIAN I METALS, V69, P1297, DOI 10.1007/s12666-015-0690-x
   Mohamed GG, 2015, SPECTROCHIM ACTA A, V145, P76, DOI 10.1016/j.saa.2015.01.129
   Momma K, 2011, J APPL CRYSTALLOGR, V44, P1272, DOI 10.1107/S0021889811038970
   Mu P, 2019, J RECEPT SIG TRANSD, V39, P122, DOI 10.1080/10799893.2019.1638401
   Munshi A.M., INORG CHEM COMM, V127
   Musyoka TM, 2016, SCI REP-UK, V6, DOI 10.1038/srep23690
   Nakamoto K, 1970, INFRARED SPECTRA INO, V214, P159
   Pahontu E, 2018, APPL ORGANOMET CHEM, V32, DOI 10.1002/aoc.4544
   Patil DY, 2019, INORG CHIM ACTA, V492, P167, DOI 10.1016/j.ica.2019.04.006
   Ramakrishnan S, 2011, DALTON T, V40, P3245, DOI 10.1039/c0dt01360a
   Refat M, 2020, J MOL LIQ, V309, DOI 10.1016/j.molliq.2020.113119
   Saad F, 2019, J INORG ORGANOMET P, V29, P1606, DOI 10.1007/s10904-019-01124-0
   Salve PS, 2017, BIOORG MED CHEM LETT, V27, P1859, DOI 10.1016/j.bmcl.2017.02.031
   SARASWAT BS, 1977, J ORGANOMET CHEM, V129, P155, DOI 10.1016/S0022-328X(00)92485-9
   Shah R, 2020, J MOL LIQ, V319, DOI 10.1016/j.molliq.2020.114116
   Shahabadi N, 2011, BIOINORG CHEM APPL, V2011, DOI [10.1155/2011/687571, 10.1155/2011/429241]
   Sindhu Y, 2013, SYNTH REACT INORG M, V43, P226, DOI 10.1080/15533174.2012.740711
   SITLANI A, 1992, J AM CHEM SOC, V114, P2303, DOI 10.1021/ja00033a003
   Sobha S, 2012, SPECTROCHIM ACTA A, V92, P175, DOI 10.1016/j.saa.2012.02.063
   Sonmez M, 2010, EUR J MED CHEM, V45, P1935, DOI 10.1016/j.ejmech.2010.01.035
   Sunseri J, 2016, NUCLEIC ACIDS RES, V44, pW442, DOI 10.1093/nar/gkw287
   Turner MJ, 2011, CRYSTENGCOMM, V13, P1804, DOI 10.1039/c0ce00683a
   Tyagi M, 2014, SPECTROCHIM ACTA A, V118, P1056, DOI 10.1016/j.saa.2013.09.124
   Vigato PA, 2004, COORDIN CHEM REV, V248, P1717, DOI 10.1016/j.cct.2003.09.003
   Yernale NG, 2014, BIOINORG CHEM APPL, V2014, DOI 10.1155/2014/314963
NR 70
TC 17
Z9 17
U1 1
U2 3
PU ELSEVIER
PI AMSTERDAM
PA RADARWEG 29, 1043 NX AMSTERDAM, NETHERLANDS
SN 0167-7322
EI 1873-3166
J9 J MOL LIQ
JI J. Mol. Liq.
PD OCT 1
PY 2021
VL 339
AR 116797
DI 10.1016/j.molliq.2021.116797
EA AUG 2021
PG 16
WC Chemistry, Physical; Physics, Atomic, Molecular & Chemical
WE Science Citation Index Expanded (SCI-EXPANDED)
SC Chemistry; Physics
GA UJ5GE
UT WOS:000691312600082
DA 2022-08-28
ER

PT J
AU Corne, J
   Le Du, F
   Quillien, V
   Godey, F
   Robert, L
   Bourien, H
   Brunot, A
   Crouzet, L
   Perrin, C
   Lefeuvre-Plesse, C
   Dieras, V
   Rouge, TD
AF Corne, Julien
   Le Du, Fanny
   Quillien, Veronique
   Godey, Florence
   Robert, Lucie
   Bourien, Heloise
   Brunot, Angelique
   Crouzet, Laurence
   Perrin, Christophe
   Lefeuvre-Plesse, Claudia
   Dieras, Veronique
   Rouge, Thibault De la Motte
TI Development of multiplex digital PCR assays for the detection of PIK3CA
   mutations in the plasma of metastatic breast cancer patients
SO SCIENTIFIC REPORTS
LA English
DT Article
ID CIRCULATING TUMOR DNA; GENOMIC ALTERATIONS; PLUS FULVESTRANT;
   CONCORDANCE; ALPELISIB; PLACEBO
AB With the approval of new therapies targeting the PI3K pathway, the detection of PIK3CA mutations has become a key factor in treatment management for HR+/HER2- metastatic breast cancer (MBC). We developed multiplex digital PCR (dPCR) assays to detect and quantify PIK3CA mutations. A first screening assay allows the detection of 21 mutations, with a drop-off system targeting the 542-546 hotspot mutations combined with the simultaneous detection of N345K, C420R, H1047L and H1047R mutations. In the case of a positive result, a sequential strategy based on other assays that we have developped allows for precise mutation identification. Clinical validity was determined by analyzing plasma circulating free DNA (cfDNA) from 213 HR+/HER2- MBC samples, as well as DNA extracted from 97 available matched tumors from 89 patients. Our assays have shown reliable specificity, accuracy and reproducibility, with limits of blank of three and four droplets for the screening assay. Sixty-eight patients (32%) had at least one PIK3CA mutation detectable in their plasma, and we obtained 83.1% agreement between the cfDNA analysis and the corresponding tumors. The high sensitivity and robustness of these new dPCR assays make them well-suited for rapid and cost-effective detection of PIK3CA mutations in the plasma of MBC patients.
C1 [Corne, Julien; Quillien, Veronique; Godey, Florence] Ctr Eugene Marquis, Dept Biol, Unicanc, Rennes, France.
   [Le Du, Fanny; Robert, Lucie; Bourien, Heloise; Brunot, Angelique; Crouzet, Laurence; Perrin, Christophe; Lefeuvre-Plesse, Claudia; Dieras, Veronique; Rouge, Thibault De la Motte] Unicanc, Dept Med Oncol, Ctr Eugene Marquis, Rennes, France.
   [Quillien, Veronique; Godey, Florence] Univ Rennes, INSERM, U1242, Rennes, France.
RP Corne, J (通讯作者)，Ctr Eugene Marquis, Dept Biol, Unicanc, Rennes, France.
EM j.corne@rennes.unicancer.fr
FU association 'La Vannetaise', a French association for the prevention and
   awareness of cancer in women
FX This work was supported by the association 'La Vannetaise', a French
   association for the prevention and awareness of cancer in women.
CR Andre F, 2021, ANN ONCOL, V32, P208, DOI 10.1016/j.annonc.2020.11.011
   Andre F, 2019, NEW ENGL J MED, V380, P1929, DOI 10.1056/NEJMoa1813904
   Baselga J, 2017, LANCET ONCOL, V18, P904, DOI 10.1016/S1470-2045(17)30376-5
   Board RE, 2010, BREAST CANCER RES TR, V120, P461, DOI 10.1007/s10549-010-0747-9
   Cardoso F, 2020, ANN ONCOL, V31, P1623, DOI 10.1016/j.annonc.2020.09.010
   Chae YK, 2017, MOL CANCER THER, V16, P1412, DOI 10.1158/1535-7163.MCT-17-0061
   Decraene C, 2018, CLIN CHEM, V64, P317, DOI 10.1373/clinchem.2017.272518
   Dent S, 2021, ANN ONCOL, V32, P197, DOI 10.1016/j.annonc.2020.10.596
   Di Leo A, 2018, LANCET ONCOL, V19, P87, DOI 10.1016/S1470-2045(17)30688-5
   Fumagalli C, 2020, BREAST CANCER RES, V22, DOI 10.1186/s13058-020-01345-z
   Fumagalli D, 2016, ANN ONCOL, V27, P1860, DOI 10.1093/annonc/mdw286
   Higgins MJ, 2012, CLIN CANCER RES, V18, P3462, DOI 10.1158/1078-0432.CCR-11-2696
   Jeannot E, 2020, ONCOGENE, V39, P2987, DOI 10.1038/s41388-020-1174-y
   Jensen JD, 2011, CLIN CANCER RES, V17, P667, DOI 10.1158/1078-0432.CCR-10-1133
   Juric D., 2019, CANCER RES, V80
   Kodahl AR, 2018, MOL ONCOL, V12, P925, DOI 10.1002/1878-0261.12305
   Madic J, 2016, Biomol Detect Quantif, V10, P34
   Meric-Bernstam F, 2014, MOL CANCER THER, V13, P1382, DOI 10.1158/1535-7163.MCT-13-0482
   Milbury Coren A, 2014, Biomol Detect Quantif, V1, P8
   Milosevic D, 2018, CLIN CHEM, V64, P1732, DOI 10.1373/clinchem.2018.291278
   Mosele F, 2020, ANN ONCOL, V31, P377, DOI 10.1016/j.annonc.2019.11.006
   Schleifman EB, 2014, PLOS ONE, V9, DOI 10.1371/journal.pone.0088401
   Turner NC, 2020, LANCET ONCOL, V21, P1296, DOI [10.1016/S1470-2045(20)30444-7, 10.11016/S1470-2045(20)30444-7]
NR 23
TC 5
Z9 5
U1 0
U2 2
PU NATURE PORTFOLIO
PI BERLIN
PA HEIDELBERGER PLATZ 3, BERLIN, 14197, GERMANY
SN 2045-2322
J9 SCI REP-UK
JI Sci Rep
PD AUG 27
PY 2021
VL 11
IS 1
AR 17316
DI 10.1038/s41598-021-96644-6
PG 12
WC Multidisciplinary Sciences
WE Science Citation Index Expanded (SCI-EXPANDED)
SC Science & Technology - Other Topics
GA UJ0UB
UT WOS:000691009100031
PM 34453076
OA Green Published, gold
DA 2022-08-28
ER

PT J
AU Valencia, GA
   Rioja, P
   Morante, Z
   Araujo, JM
   Vallejos, HD
   Guerra, H
   Gomez, HL
AF Valencia, Guillermo Arturo
   Rioja, Patricia
   Morante, Zaida
   Araujo, Jhajaira M.
   Vallejos, Heberth Daniel
   Guerra, Henry
   Gomez, Henry L.
TI PIK3CA mutation in non-metastatic triple-negative breast cancer as a
   potential biomarker of early relapse: A case report
SO WORLD JOURNAL OF CLINICAL ONCOLOGY
LA English
DT Article
DE Triple-negative breast cancer; PIK3CA mutation; Liquid biopsy; Early
   relapse; Biomarker; Case report
ID DNA
AB BACKGROUND</p>
   & nbsp;</p>
   Currently, the detection of PIK3CA mutations is of special interest in personalized medicine because it is frequently found in triple-negative breast cancer (TNBC). The PI3KCA mutation is an independent negative prognostic factor for survival in metastatic breast cancer, and its prognostic value in liquid biopsy as a biomarker of treatment and early relapse is under investigation, both for metastatic disease and neoadjuvant scenario with curative intent.</p>
   & nbsp;</p>
   CASE SUMMARY</p>
   & nbsp;</p>
   A 54-year-old female patient with TNBC clinical stage IIIA, who, after receiving neoadjuvant chemotherapy (based on anthracyclines and taxanes), surgery, radiotherapy, and adjuvant capecitabine, was detected with a PI3KCA mutation in tissue and peripheral blood (ctDNA in liquid biopsy). After 10 mo, the patient had disease relapse of left cervical node disease.</p>
   & nbsp;</p>
   CONCLUSION</p>
   & nbsp;</p>
   The detection of PIK3CA mutation in TNBC after neoadjuvant treatment might be associated with early relapse or rapid disease progression.</p>
C1 [Valencia, Guillermo Arturo; Rioja, Patricia; Morante, Zaida; Gomez, Henry L.] Inst Nacl Enfermedades Neoplas, Dept Med Oncol, Angamos Este Ave 2520, Lima 15000, Peru.
   [Araujo, Jhajaira M.] Univ Privada San Juan Bautista, Escuela Med Fltunana, Lima 15067, Peru.
   [Vallejos, Heberth Daniel] Russian Sci Ctr Radiol & Radiotherapy, Dept Med Oncol, Moscow 117485, Russia.
   [Guerra, Henry] Inst Nacl Enfermedades Neoplas, Dept Pathol, Lima 15000, Peru.
RP Valencia, GA (通讯作者)，Inst Nacl Enfermedades Neoplas, Dept Med Oncol, Angamos Este Ave 2520, Lima 15000, Peru.
EM guillermo.valencia.mesias@gmail.com
RI Araujo, Jhajaira/AFV-3434-2022; Araujo, Jhajaira M/I-6759-2016; Rioja,
   Patricia/AAU-5358-2021
OI Araujo, Jhajaira M/0000-0002-9639-8070; Rioja,
   Patricia/0000-0003-3141-7418; Valencia, Guillermo/0000-0002-4234-4448;
   Vallejos, Heberth Daniel/0000-0002-0517-0979
CR Bareche Y, 2018, ANN ONCOL, V29, P895, DOI 10.1093/annonc/mdy024
   Benesova L, 2013, ANAL BIOCHEM, V433, P227, DOI 10.1016/j.ab.2012.06.018
   Buono G, 2019, CANCER TREAT REV, V73, P73, DOI 10.1016/j.ctrv.2019.01.004
   Castaneda C., FONDECYTN1982015
   Castaneda C., INNOVATEPERUEC4P0281
   Chen YH, 2017, NPJ BREAST CANCER, V3, DOI 10.1038/s41523-017-0028-4
   Diehl F, 2008, NAT MED, V14, P985, DOI 10.1038/nm.1789
   Garcia-Murillas I, 2015, SCI TRANSL MED, V7, DOI [10.1126/scitranslmed.aab0021, 10.1126/scitranslmed.aac7551]
   Jiang YZ, 2019, CANCER CELL, V35, P428, DOI 10.1016/j.ccell.2019.02.001
   Khosravi-Shahi P, 2019, BREAST J, V25, P967, DOI 10.1111/tbj.13369
   Koo KM., 2020, BREAST CANCER MANAG, V9, DOI DOI 10.2217/bmt-2020-0003
   Lehmann BD, 2014, BREAST CANCER RES, V16, DOI 10.1186/s13058-014-0406-x
   Loibl S, 2016, ANN ONCOL, V27, P1519, DOI 10.1093/annonc/mdw197
   Millis SZ, 2015, CLIN BREAST CANCER, V15, P473, DOI 10.1016/j.clbc.2015.04.008
   Radovich M., 2019, SAN ANT BREAST CANC
   Rossi G, 2019, CANCER RES, V79, P2798, DOI 10.1158/0008-5472.CAN-18-3402
   Schiavon G, 2015, SCI TRANSL MED, V7, DOI 10.1126/scitranslmed.aac7551
   Sobhani N, 2018, J CELL BIOCHEM, V119, P4287, DOI 10.1002/jcb.26687
   Yang J, 2019, MOL CANCER, V18, DOI 10.1186/s12943-019-0954-x
   Zhao WN, 2017, ACTA PHARM SIN B, V7, P27, DOI 10.1016/j.apsb.2016.07.006
NR 20
TC 1
Z9 1
U1 0
U2 3
PU BAISHIDENG PUBLISHING GROUP INC
PI PLEASANTON
PA 7041 Koll Center Parkway, Suite 160, PLEASANTON, CA, UNITED STATES
SN 2218-4333
J9 WORLD J CLIN ONCOL
JI World J. Clin. Oncol.
PD AUG 24
PY 2021
VL 12
IS 8
BP 702
EP 711
DI 10.5306/wjco.v12.i8.702
PG 10
WC Oncology
WE Emerging Sources Citation Index (ESCI)
SC Oncology
GA UM8OT
UT WOS:000693585900009
PM 34513603
OA Green Published, gold
DA 2022-08-28
ER

PT J
AU Brett, JO
   Spring, LM
   Bardia, A
   Wander, SA
AF Brett, Jamie O.
   Spring, Laura M.
   Bardia, Aditya
   Wander, Seth A.
TI ESR1 mutation as an emerging clinical biomarker in metastatic hormone
   receptor-positive breast cancer
SO BREAST CANCER RESEARCH
LA English
DT Review
DE Breast cancer; Hormone receptor; estrogen receptor; ESR1 mutation;
   Resistance; Combination; SERD; SERM; SERCA; CDK4; 6
ID CIRCULATING TUMOR DNA; ACQUIRED ENDOCRINE RESISTANCE; THERAPEUTIC
   VULNERABILITIES; GENOMIC LANDSCAPE; ALPHA MUTATIONS; TAMOXIFEN;
   MECHANISM; EVOLUTION; EFFICACY; PATHWAY
AB In metastatic hormone receptor-positive breast cancer, ESR1 mutations are a common cause of acquired resistance to the backbone of therapy, estrogen deprivation by aromatase inhibition. How these mutations affect tumor sensitivity to established and novel therapies are active areas of research. These therapies include estrogen receptor-targeting agents, such as selective estrogen receptor modulators, covalent antagonists, and degraders (including tamoxifen, fulvestrant, and novel agents), and combination therapies, such as endocrine therapy plus CDK4/6, PI3K, or mTORC1 inhibition. In this review, we summarize existing knowledge surrounding the mechanisms of action of ESR1 mutations and roles in resistance to aromatase inhibition. We then analyze the recent literature on how ESR1 mutations affect outcomes in estrogen receptor-targeting and combination therapies. For estrogen receptor-targeting therapies such as tamoxifen and fulvestrant, ESR1 mutations cause relative resistance in vitro but do not clearly lead to resistance in patients, making novel agents in this category promising. Regarding combination therapies, ESR1 mutations nullify any aromatase inhibitor component of the combination. Thus, combinations using endocrine alternatives to aromatase inhibition, or combinations where the non-endocrine component is efficacious as monotherapy, are still effective against ESR1 mutations. These results emphasize the importance of investigating combinatorial resistance, challenging as these efforts are. We also discuss future directions and open questions, such as studying the differences among distinct ESR1 mutations, asking how to adjust clinical decisions based on molecular surveillance testing, and developing novel therapies that are effective against ESR1 mutations.
C1 [Brett, Jamie O.] Massachusetts Gen Hosp, Dept Med, Boston, MA 02114 USA.
   [Brett, Jamie O.; Spring, Laura M.; Bardia, Aditya; Wander, Seth A.] Harvard Med Sch, Boston, MA 02115 USA.
   [Spring, Laura M.; Bardia, Aditya; Wander, Seth A.] Massachusetts Gen Hosp, Canc Ctr, Dept Med Oncol, 55 Fruit St, Boston, MA 02114 USA.
RP Wander, SA (通讯作者)，Harvard Med Sch, Boston, MA 02115 USA.; Wander, SA (通讯作者)，Massachusetts Gen Hosp, Canc Ctr, Dept Med Oncol, 55 Fruit St, Boston, MA 02114 USA.
EM swander@partners.org
OI Wander, Seth/0000-0002-4127-4708
CR Andreano KJ, 2020, MOL CANCER THER, V19, P1395, DOI 10.1158/1535-7163.MCT-19-1148
   Andreano KJ, 2020, BREAST CANCER RES TR, V180, P635, DOI 10.1007/s10549-020-05575-9
   Arnesen S, 2021, CANCER RES, V81, P539, DOI 10.1158/0008-5472.CAN-20-1171
   Avanzini S, 2020, SCI ADV, V6, DOI 10.1126/sciadv.abc4308
   Bahreini A, 2017, BREAST CANCER RES, V19, DOI 10.1186/s13058-017-0851-4
   Bardia A, 2021, J CLIN ONCOL, V39, P1360, DOI 10.1200/JCO.20.02272
   Bardia A, 2021, CLIN CANCER RES, V27, P4177, DOI 10.1158/1078-0432.CCR-20-2114
   Bidard FC, 2020, J CLIN ONCOL, V38
   Bidard FC, 2018, J CLIN ONCOL, V36, DOI 10.1200/JCO.2018.36.15_suppl.TPS1105
   Bosch A, 2015, SCI TRANSL MED, V7, DOI 10.1126/scitranslmed.aaa4442
   Chandarlapaty S, 2016, JAMA ONCOL, V2, P1310, DOI 10.1001/jamaoncol.2016.1279
   Clatot F, 2020, BREAST CANCER RES, V22, DOI 10.1186/s13058-020-01290-x
   Cornell L, 2019, CELL REP, V26, P2667, DOI 10.1016/j.celrep.2019.02.023
   De Santo I, 2019, CANCERS, V11, DOI 10.3390/cancers11121894
   Ellard SL, 2009, J CLIN ONCOL, V27, P4536, DOI 10.1200/JCO.2008.21.3033
   Fanning SW, 2018, ELIFE, V7, DOI 10.7554/eLife.37161
   Fanning Sean W, 2016, Elife, V5, DOI 10.7554/eLife.12792
   Fribbens C, 2018, ANN ONCOL, V29, P145, DOI 10.1093/annonc/mdx483
   Fribbens C, 2016, J CLIN ONCOL, V34, P2961, DOI 10.1200/JCO.2016.67.3061
   Garcia-Murillas I, 2015, SCI TRANSL MED, V7, DOI [10.1126/scitranslmed.aab0021, 10.1126/scitranslmed.aac7551]
   Gelsomino L, 2018, CANCER LETT, V428, P12, DOI 10.1016/j.canlet.2018.04.023
   Gelsomino L, 2016, BREAST CANCER RES TR, V157, P253, DOI 10.1007/s10549-016-3829-5
   Gibson WJ, 2016, NAT GENET, V48, P848, DOI 10.1038/ng.3602
   Guerrero-Zotano AL, 2018, CLIN CANCER RES, V24, P2517, DOI 10.1158/1078-0432.CCR-17-2904
   Hamilton EP, 2020, CANCER RES, V80, DOI 10.1158/1538-7445.AM2020-785
   Hamilton EP, 2020, J CLIN ONCOL, V38
   Hamilton EP, 2019, J CLIN ONCOL, V37, DOI 10.1200/JCO.2019.37.15_suppl.1059
   Hartmaier RJ, 2018, ANN ONCOL, V29, P872, DOI 10.1093/annonc/mdy025
   Hermida-Prado F, 2021, CANCER RES, V81, P537, DOI 10.1158/0008-5472.CAN-20-4037
   Jerusalem G, 2018, JAMA ONCOL, V4, P1367, DOI 10.1001/jamaoncol.2018.2262
   Jeselsohn R, 2018, CANCER CELL, V33, P173, DOI 10.1016/j.ccell.2018.01.004
   Jeselsohn R, 2017, CURR ONCOL REP, V19, DOI 10.1007/s11912-017-0591-8
   Jeselsohn R, 2015, NAT REV CLIN ONCOL, V12, P573, DOI 10.1038/nrclinonc.2015.117
   Jeselsohn R, 2014, CLIN CANCER RES, V20, P1757, DOI 10.1158/1078-0432.CCR-13-2332
   Jhaveri K., 2020, SPOTL SESS AM ASS CA, DOI [10.1158/1538-7445.SABCS19-PD7-05, DOI 10.1158/1538-7445.SABCS19-PD7-05]
   Juric D, 2018, J CLIN ONCOL, V36, P1291, DOI 10.1200/JCO.2017.72.7107
   KARNIK PS, 1994, CANCER RES, V54, P349
   Kimura Mariko, 2018, Oncotarget, V9, P21468, DOI 10.18632/oncotarget.25133
   Koboldt DC, 2012, NATURE, V490, P61, DOI 10.1038/nature11412
   Kuang YN, 2018, NPJ BREAST CANCER, V4, DOI 10.1038/s41523-018-0075-5
   LaCroix AZ, 2010, JNCI-J NATL CANCER I, V102, P1706, DOI 10.1093/jnci/djq415
   Leal MF, 2019, CLIN CANCER RES, V25, P7485, DOI 10.1158/1078-0432.CCR-19-1129
   Li SQ, 2013, CELL REP, V4, P1116, DOI 10.1016/j.celrep.2013.08.022
   Li Z., 2021, HOTSPOT ESR1 MUTATIO, DOI [10.1101/2021.02.10.430701, DOI 10.1101/2021.02.10.430701]
   Liao H, 2020, FRONT ONCOL, V10, DOI 10.3389/fonc.2020.587671
   Linden H. M., 2021, SPOTL SESS AM ASS CA, DOI [10.1158/1538-7445.SABCS20-PD8-08, DOI 10.1158/1538-7445.SABCS20-PD8-08]
   Lok SW, 2019, CANCER DISCOV, V9, P354, DOI 10.1158/2159-8290.CD-18-1151
   Martin M, 2021, ANN ONCOL, V32, P488, DOI 10.1016/j.annonc.2020.12.013
   Martin M, 2017, NAT COMMUN, V8, DOI [10.1038/ncomms15127, 10.1038/s41467-017-01864-y]
   Matthew P., 2020, J CLIN ONCOL, V15, P3519, DOI DOI 10.1200/JCO.2020.38.15_SUPPL.3519
   Merenbakh-Lamin K, 2013, CANCER RES, V73, P6856, DOI 10.1158/0008-5472.CAN-13-1197
   Moore HM, 2020, MOL CANCER THER, V19, P292, DOI 10.1158/1535-7163.MCT-19-0284
   Nagaraj G, 2021, ADV THER, V38, P109, DOI 10.1007/s12325-020-01552-2
   Najim O, 2019, BBA-REV CANCER, V1872, DOI 10.1016/j.bbcan.2019.188315
   O'Leary B, 2018, CANCER DISCOV, V8, P1390, DOI 10.1158/2159-8290.CD-18-0264
   O'Leary B, 2018, NAT COMMUN, V9, DOI 10.1038/s41467-018-03215-x
   Patel HK, 2019, BREAST CANCER RES, V21, DOI 10.1186/s13058-019-1230-0
   Puyang XL, 2018, CANCER DISCOV, V8, P1176, DOI 10.1158/2159-8290.CD-17-1229
   Razavi P, 2020, NAT CANCER, V1, P382, DOI 10.1038/s43018-020-0047-1
   Razavi P, 2018, CANCER CELL, V34, P427, DOI 10.1016/j.ccell.2018.08.008
   Robinson DR, 2013, NAT GENET, V45, P1446, DOI 10.1038/ng.2823
   Rocca A, 2018, CANCER MANAG RES, V10, P3083, DOI 10.2147/CMAR.S137772
   Samatar A. A, 2020, EPIDEMIOLOGY, P4373, DOI [10.1158/1538-7445.AM2020-4373, DOI 10.1158/1538-7445.AM2020-4373]
   Sanchez CG, 2011, BREAST CANCER RES, V13, DOI 10.1186/bcr2833
   Scott JS, 2020, J MED CHEM, V63, P14530, DOI 10.1021/acs.jmedchem.0c01163
   Shomali M, 2021, MOL CANCER THER, V20, P250, DOI 10.1158/1535-7163.MCT-20-0390
   Spoerke JM, 2016, NAT COMMUN, V7, DOI 10.1038/ncomms11579
   Spring LM, 2020, LANCET, V395, P817, DOI 10.1016/S0140-6736(20)30165-3
   Toy W, 2017, CANCER DISCOV, V7, P277, DOI 10.1158/2159-8290.CD-15-1523
   Toy W, 2013, NAT GENET, V45, P1439, DOI 10.1038/ng.2822
   Turner NC, 2020, LANCET ONCOL, V21, P1296, DOI [10.1016/S1470-2045(20)30444-7, 10.11016/S1470-2045(20)30444-7]
   Turner NC, 2020, CLIN CANCER RES, V26, P5172, DOI 10.1158/1078-0432.CCR-20-0224
   Vasan N, 2019, ANN ONCOL, V30, P3, DOI 10.1093/annonc/mdz281
   Wander S.A., 2021, SESS AM ASS CANC RES, DOI [10.1158/1538-7445.SABCS20-PS5-10, DOI 10.1158/1538-7445.SABCS20-PS5-10]
   Wander SA, 2020, CANCER DISCOV, V10, P1174, DOI 10.1158/2159-8290.CD-19-1390
   Wang L, 2020, CHEMMEDCHEM, V15, P2072, DOI 10.1002/cmdc.202000473
   Wardell SE, 2015, CLIN CANCER RES, V21, P5121, DOI 10.1158/1078-0432.CCR-15-0360
   Wardell SE, 2013, CLIN CANCER RES, V19, P2420, DOI 10.1158/1078-0432.CCR-12-3771
   Williams MM, 2021, CANCER RES, V81, P732, DOI 10.1158/0008-5472.CAN-20-1200
   Yu M, 2014, SCIENCE, V345, P216, DOI 10.1126/science.1253533
   Zhang QX, 1997, CANCER RES, V57, P1244
NR 81
TC 16
Z9 16
U1 4
U2 7
PU BMC
PI LONDON
PA CAMPUS, 4 CRINAN ST, LONDON N1 9XW, ENGLAND
SN 1465-5411
EI 1465-542X
J9 BREAST CANCER RES
JI Breast Cancer Res.
PD AUG 15
PY 2021
VL 23
IS 1
AR 85
DI 10.1186/s13058-021-01462-3
PG 15
WC Oncology
WE Science Citation Index Expanded (SCI-EXPANDED)
SC Oncology
GA UD5AV
UT WOS:000687219700001
PM 34392831
OA Green Published, gold
DA 2022-08-28
ER

PT J
AU Rothe, F
   Lambertini, M
   Goldrat, O
   Maetens, M
   Bareche, Y
   Blanc, J
   Rouas, G
   Larsimont, D
   Sotiriou, C
   Ignatiadis, M
   Demeestere, I
AF Rothe, Francoise
   Lambertini, Matteo
   Goldrat, Oranite
   Maetens, Marion
   Bareche, Yacine
   Blanc, Jeremy
   Rouas, Ghizlane
   Larsimont, Denis
   Sotiriou, Christos
   Ignatiadis, Michail
   Demeestere, Isabelle
TI Circulating Tumor DNA to Interrogate the Safety of Letrozole-Associated
   Controlled Ovarian Stimulation for Fertility Preservation in Breast
   Cancer Patients
SO FRONTIERS IN ONCOLOGY
LA English
DT Article
DE breast cancer; fertility preservation; letrozole; ovarian stimulation;
   circulating tumor DNA
ID YOUNG-WOMEN; ATTITUDES; ISSUES
AB Background Current fertility preservation strategies for young breast cancer patients planning a future motherhood include the association of controlled ovarian stimulation with the aromatase inhibitor letrozole (let-COS) to harvest mature oocytes while maintaining low estradiol levels. Despite this is a widely adopted protocol, the safety of let-COS on breast cancer outcomes has been poorly investigated and its use remains off-label. We assessed the safety of let-COS in breast cancer patients using circulating tumor DNA (ctDNA) as a surrogate biomarker of disease recurrence. Methods BROVALE is an interventional non-randomized prospective study designed to evaluate the efficacy and safety of let-COS for fertility preservation in early breast cancer patients before starting (neo)adjuvant chemotherapy. Letrozole was administered throughout the COS cycle, until ovulation triggering. Safety was a secondary endpoint. Data on oncological outcomes were collected during the follow-up as well as plasma and whole blood for evaluation of ctDNA levels at the time of enrollment (i.e. before starting let-COS) and oocyte retrieval (i.e. 48 hours after the last administration of letrozole). Targeted gene sequencing on the primary tumor samples was performed to identify specific mutations used for ctDNA analysis by digital PCR. DNA extracted from whole blood samples was used to discriminate between somatic and germline mutations. Results From April 2014 to May 2017, 29 young early breast cancer patients enrolled in the BROVALE study who had available tissue samples participated to the ctDNA substudy. Among them, 15 had at least one validated somatic mutation. ctDNA was undetectable neither before nor after let-COS in 9 of them. Six patients had detectable ctDNA in the plasma samples collected before Let-COS. No change in ctDNA level after let-COS was observed in 3 patients and the level decreased (fold-change <= 0.5) in two women. One patient experienced an increased (fold-change >= 2) in ctDNA level but without disease relapse 34 months after diagnosis. Conclusions No increase in ctDNA level was observed in 93% (14/15) of the patients receiving let-COS supporting its use as a safe strategy for young women with early breast cancer interested in fertility preservation before chemotherapy.
C1 [Rothe, Francoise; Maetens, Marion; Bareche, Yacine; Blanc, Jeremy; Rouas, Ghizlane; Sotiriou, Christos; Ignatiadis, Michail] Univ Libre Bruxelles ULB, Inst Jules Bordet, Breast Canc Translat Res Lab JC Heuson, U CRC, Brussels, Belgium.
   [Lambertini, Matteo] Univ Genoa, Sch Med, Dept Internal Med & Med Specialties DiMI, Genoa, Italy.
   [Lambertini, Matteo] IRCCS Osped Policlin San Martino, Dept Med Oncol, UOC Clin Oncol Med, Genoa, Italy.
   [Goldrat, Oranite; Demeestere, Isabelle] CUB Erasme Hosp, Fertil Clin, Brussels, Belgium.
   [Maetens, Marion] Katholieke Univ Leuven, Lab Translat Breast Canc Res, Dept Oncol, Leuven, Belgium.
   [Larsimont, Denis] Inst Jules Bordet, Pathol Dept, Brussels, Belgium.
   [Sotiriou, Christos; Ignatiadis, Michail] Univ Libre Bruxelles, Inst Jules Bordet, Med Oncol Dept, Brussels, Belgium.
   [Demeestere, Isabelle] Univ Libre Bruxelles, Res Lab Human Reprod, Brussels, Belgium.
RP Lambertini, M (通讯作者)，Univ Genoa, Sch Med, Dept Internal Med & Med Specialties DiMI, Genoa, Italy.; Lambertini, M (通讯作者)，IRCCS Osped Policlin San Martino, Dept Med Oncol, UOC Clin Oncol Med, Genoa, Italy.
EM matteo.lambertini@unige.it
RI Lambertini, Matteo/T-2563-2017
OI Lambertini, Matteo/0000-0003-1797-5296; Demeestere,
   Isabelle/0000-0002-3192-6565
FU Belgian Fund for Scientific Research (FNRS)-Operation Televie
   [7452815F]; Fonds Erasme; ESMO Translational Research Fellowship grant;
   Italian Ministry of Health; Italian Association for Cancer Research
   (AIRC) [24698]
FX This study received partial financial support from the Belgian Fund for
   Scientific Research (FNRS)-Operation Televie (grant number: 7452815F),
   Fonds Erasme (no grant number), and by an ESMO Translational Research
   Fellowship grant (no grant number). ML is supported by the Italian
   Ministry of Health - 5 x 1000 funds 2017 (no grant number) and the
   Italian Association for Cancer Research (AIRC; grant numberMFAG 2020 ID
   24698) for pursuing in his research efforts in the field of
   oncofertility.
CR Anderson RA, 2020, HUM REPROD OPEN, V2020, DOI 10.1093/hropen/hoaa052
   Arecco L, 2020, BREAST CANCER-BASIC, V14, DOI 10.1177/1178223420954179
   Bettegowda C, 2014, CANCER RES, V74, DOI 10.1158/1538-7445.AM2014-5606
   Biglia N, 2015, GYNECOL ENDOCRINOL, V31, P458, DOI 10.3109/09513590.2014.1003293
   Blondeaux E, 2021, FRONT ONCOL, V11, DOI 10.3389/fonc.2021.690320
   Bonardi B, 2020, FRONT ONCOL, V10, DOI 10.3389/fonc.2020.574669
   Coombes RC, 2019, CLIN CANCER RES, V25, P4255, DOI 10.1158/1078-0432.CCR-18-3663
   De Mattos-Arruda L, 2021, ESMO OPEN, V6, DOI 10.1016/j.esmoop.2021.100060
   Garcia-Murillas I, 2019, JAMA ONCOL, V5, P1473, DOI 10.1001/jamaoncol.2019.1838
   Garcia-Murillas I, 2015, SCI TRANSL MED, V7, DOI [10.1126/scitranslmed.aab0021, 10.1126/scitranslmed.aac7551]
   Goldrat O, 2015, HUM REPROD, V30, P2184, DOI 10.1093/humrep/dev155
   Kim J, 2016, J CLIN ENDOCR METAB, V101, P1364, DOI 10.1210/jc.2015-3878
   Lambertini M, 2020, ANN ONCOL, V31, P1664, DOI 10.1016/j.annonc.2020.09.006
   Lambertini M., 2017, EXPERT REV QUAL LIFE, V2, P47, DOI [10.1080/23809000.2017.1270760, DOI 10.1080/23809000.2017.1270760]
   Lambertini M, 2018, BREAST, V42, P41, DOI 10.1016/j.breast.2018.08.099
   Lambertini M, 2016, BRIT J CANCER, V115, P1471, DOI 10.1038/bjc.2016.359
   Marklund A, 2020, HUM REPROD, V35, P929, DOI 10.1093/humrep/deaa029
   Nik-Zainal S, 2016, NATURE, V534, P47, DOI 10.1038/nature17676
   Oktay K, 2018, J CLIN ONCOL, V36, P1994, DOI 10.1200/JCO.2018.78.1914
   Oktay K, 2015, J CLIN ONCOL, V33, P2424, DOI 10.1200/JCO.2014.59.3723
   Olsson E, 2015, EMBO MOL MED, V7, P1034, DOI 10.15252/emmm.201404913
   Partridge AH, 2016, J CLIN ONCOL, V34, P3308, DOI 10.1200/JCO.2015.65.8013
   Razeti MG, 2021, ESMO OPEN, V6, DOI 10.1016/j.esmoop.2021.100112
   Rothe F, 2019, CLIN CANCER RES, V25, P3581, DOI 10.1158/1078-0432.CCR-18-2521
   Ruddy KJ, 2014, J CLIN ONCOL, V32, P1151, DOI 10.1200/JCO.2013.52.8877
   Ruggeri M, 2019, BREAST, V47, P85, DOI 10.1016/j.breast.2019.07.001
   Siegel RL., 2021, CA-CANCER J CLIN, V71, P7, DOI [10.3322/caac.21654, DOI 10.3322/caac.21551]
NR 27
TC 2
Z9 2
U1 0
U2 1
PU FRONTIERS MEDIA SA
PI LAUSANNE
PA AVENUE DU TRIBUNAL FEDERAL 34, LAUSANNE, CH-1015, SWITZERLAND
SN 2234-943X
J9 FRONT ONCOL
JI Front. Oncol.
PD AUG 3
PY 2021
VL 11
AR 686625
DI 10.3389/fonc.2021.686625
PG 9
WC Oncology
WE Science Citation Index Expanded (SCI-EXPANDED)
SC Oncology
GA UD7MW
UT WOS:000687390200001
PM 34414109
OA Green Published, gold
DA 2022-08-28
ER

PT J
AU Bardia, A
   Su, F
   Solovieff, N
   Im, SA
   Sohn, J
   Lee, KS
   Campos-Gomez, S
   Jung, KH
   Colleoni, M
   Vazquez, RV
   Franke, F
   Hurvitz, S
   Harbeck, N
   Chow, L
   Taran, T
   Lorenc, KR
   Babbar, N
   Tripathy, D
   Lu, YS
AF Bardia, Aditya
   Su, Fei
   Solovieff, Nadia
   Im, Seock-Ah
   Sohn, Joohyuk
   Lee, Keun Seok
   Campos-Gomez, Saul
   Jung, Kyung Hae
   Colleoni, Marco
   Villanueva Vazquez, Rafael
   Franke, Fabio
   Hurvitz, Sara
   Harbeck, Nadia
   Chow, Louis
   Taran, Tetiana
   Lorenc, Karen Rodriguez
   Babbar, Naveen
   Tripathy, Debu
   Lu, Yen-Shen
TI Genomic Profiling of Premenopausal HR+ and HER2-Metastatic Breast Cancer
   by Circulating Tumor DNA and Association of Genetic Alterations With
   Therapeutic Response to Endocrine Therapy and Ribociclib
SO JCO PRECISION ONCOLOGY
LA English
DT Article
ID ESTROGEN-RECEPTOR; C-MYC; ER-ALPHA; RESISTANCE; AMPLIFICATION;
   TRANSCRIPTION; PALBOCICLIB; EXPRESSION; MUTATIONS; LANDSCAPE
AB PURPOSE This analysis evaluated the genomic landscape of premenopausal patients with hormone receptor-positive and human epidermal growth factor receptor 2-negative advanced breast cancer and the association of genetic alterations with response to ribociclib in the phase III MONALEESA-7 trial. METHODS Premenopausal patients were randomly assigned 1:1 to receive endocrine therapy plus ribociclib or placebo. Plasma collected at baseline was sequenced using targeted next-generation sequencing for approximately 600 relevant cancer genes. The association of circulating tumor DNA alterations with progression-free survival (PFS) was evaluated to identify biomarkers of response and resistance to ribociclib. RESULTS Baseline circulating tumor DNA was sequenced in 565 patients; 489 had evidence of >= 1 alteration. The most frequent alterations included PIK3CA (28%), TP53 (19%), CCND1 (10%), MYC (8%), GATA3 (8%), receptor tyrosine kinases (17%), and the Chr8p11.23 locus (12%). A treatment benefit of ribociclib was seen with wild-type (hazard ratio [HR] 0.45 [95% CI, 0.33 to 0.62]) and altered (HR 0.57 [95% CI, 0.36 to 0.9]) PIK3CA. Overall, patients with altered CCND1 had shorter PFS regardless of treatment, suggesting CCND1 as a potential prognostic biomarker. Benefit with ribociclib was seen in patients with altered (HR 0.21 [95% CI, 0.08 to 0.54]) or wild-type (HR 0.52 [95% CI, 0.39 to 0.68]) CCND1, but greater benefit was observed with altered, suggesting predictive potential of CCND1. Alterations in TP53, MYC, Chr8p11.23 locus, and receptor tyrosine kinases were associated with worse PFS, but ribociclib benefit was independent of alteration status. CONCLUSION In this study-to our knowledge, the first large study of premenopausal patients with hormone receptor-positive and human epidermal growth factor receptor 2-negative advanced breast cancer-multiple genomic alterations were associated with poor outcome. A PFS benefit of ribociclib was observed regardless of gene alteration status, although in this exploratory analysis, a magnitude of benefits varied by alteration.
C1 [Bardia, Aditya] Harvard Med Sch, Massachusetts Gen Hosp, Canc Ctr, Boston, MA 02114 USA.
   [Su, Fei; Taran, Tetiana; Lorenc, Karen Rodriguez] Novartis Pharmaceut, E Hanover, NJ USA.
   [Solovieff, Nadia; Babbar, Naveen] Novartis Pharmaceut, Cambridge, MA USA.
   [Im, Seock-Ah] Seoul Natl Univ, Seoul Natl Univ Hosp, Canc Res Inst, Coll Med, Seoul, South Korea.
   [Sohn, Joohyuk] Yonsei Univ Hlth Syst, Yonsei Canc Ctr, Seoul, South Korea.
   [Lee, Keun Seok] Natl Canc Ctr, Ctr Breast Canc, Goyang, South Korea.
   [Campos-Gomez, Saul] Inst Seguridad Social Estado Mexico & Municipios, Ctr Oncol Estatal, Toluca, Mexico.
   [Jung, Kyung Hae] Univ Ulsan, Asan Med Ctr, Coll Med, Seoul, South Korea.
   [Colleoni, Marco] European Inst Oncol, Div Med Senol, IRCCS, IEO, Milan, Italy.
   [Villanueva Vazquez, Rafael] Hosp St Joan Despi Moises Broggi, Inst Catala Oncol, Barcelona, Spain.
   [Franke, Fabio] Hosp Caridade Ijui, CACON, Ijui, Brazil.
   [Hurvitz, Sara] Univ Calif Los Angeles, Jonsson Comprehens Canc Ctr, Los Angeles, CA USA.
   [Harbeck, Nadia] Ludwig Maximilians Univ Munchen, Breast Ctr, Dept Obstet & Gynecol, Munich, Germany.
   [Chow, Louis] Org Oncol & Translat Res, Hong Kong, Peoples R China.
   [Tripathy, Debu] Univ Texas MD Anderson Canc Ctr, Houston, TX 77030 USA.
   [Lu, Yen-Shen] Natl Taiwan Univ Hosp, Taipei, Taiwan.
RP Bardia, A (通讯作者)，Harvard Med Sch, Massachusetts Gen Hosp, Canc Ctr, Hematol Oncol, 55 Fruit St, Boston, MA 02114 USA.
EM Bardia.Aditya@mgh.harvard.edu
OI Sohn, Joohyuk/0000-0002-2303-2764; Im, Seock-Ah/0000-0002-5396-6533; Lu,
   Yen-Shen/0000-0001-7461-1291; Campos-Gomez, Saul/0000-0002-1804-2589
FU Novartis
FX We thank the patients who participated in this trial, their families and
   caregivers, data-monitoring committee members, study steering committee
   members, and the staff who assisted with the trial at each site. This
   study was sponsored by Novartis, which also provided financial support
   for medical editorial assistance. We thank Casey Nielsen, PhD, of
   MediTech Media, for medical editorial assistance with this manuscript.
   Ribociclib was discovered by Novartis Institutes for BioMedical Research
   in collaboration with Astex Pharmaceuticals.
CR [Anonymous], 2021, R LANGUAGE ENV STAT
   Azim HA, 2014, BREAST CANCER RES, V16, DOI 10.1186/s13058-014-0427-5
   Bardia A, 2018, CLIN CANCER RES, V24, P5206, DOI 10.1158/1078-0432.CCR-18-0162
   Bray F, 2018, CA-CANCER J CLIN, V68, P394, DOI 10.3322/caac.21492
   Cheng ASL, 2006, MOL CELL, V21, P393, DOI 10.1016/j.molcel.2005.12.016
   Cibulskis K, 2013, NAT BIOTECHNOL, V31, P213, DOI 10.1038/nbt.2514
   Ciocca V, 2009, HUM PATHOL, V40, P489, DOI 10.1016/j.humpath.2008.09.010
   Cristofanilli M, 2016, LANCET ONCOL, V17, P425, DOI 10.1016/S1470-2045(15)00613-0
   Deming SL, 2000, BRIT J CANCER, V83, P1688, DOI 10.1054/bjoc.2000.1522
   DeSantis CE, 2017, CA-CANCER J CLIN, V67, P439, DOI 10.3322/caac.21412
   Finn RS, 2020, CLIN CANCER RES, V26, P110, DOI 10.1158/1078-0432.CCR-19-0751
   Finn RS, 2015, LANCET ONCOL, V16, P25, DOI 10.1016/S1470-2045(14)71159-3
   Finn RS, 2009, BREAST CANCER RES, V11, DOI 10.1186/bcr2419
   Formisano L, 2017, CLIN CANCER RES, V23, P6138, DOI 10.1158/1078-0432.CCR-17-1232
   Giuliano M, 2011, BREAST, V20, pS42, DOI 10.1016/S0960-9776(11)70293-4
   Goetz MP., 2019, SABCS
   Green AR, 2016, BRIT J CANCER, V114, P917, DOI 10.1038/bjc.2016.46
   Hortobagyi G., 2017, SABCS
   Hortobagyi GN, 2018, ANN ONCOL, V29, P1541, DOI 10.1093/annonc/mdy155
   Howlader N, 2018, CANCER EPIDEM BIOMAR, V27, P619, DOI 10.1158/1055-9965.EPI-17-0627
   Hwang TS, 2003, PATHOL INT, V53, P74, DOI 10.1046/j.1440-1827.2003.01441.x
   Im SA, 2019, NEW ENGL J MED, V381, P307, DOI 10.1056/NEJMoa1903765
   Irish JC, 2016, MOL ONCOL, V10, P850, DOI 10.1016/j.molonc.2016.02.003
   Kwek SS, 2009, ONCOGENE, V28, P1892, DOI 10.1038/onc.2009.34
   Liao S, 2015, BREAST CANCER RES, V17, DOI 10.1186/s13058-015-0618-8
   Liu XY, 2018, THERANOSTICS, V8, P6386, DOI 10.7150/thno.29164
   Massarweh S, 2008, CANCER RES, V68, P826, DOI 10.1158/0008-5472.CAN-07-2707
   Olivier M, 2006, CLIN CANCER RES, V12, P1157, DOI 10.1158/1078-0432.CCR-05-1029
   Razavi P, 2018, CANCER CELL, V34, P427, DOI 10.1016/j.ccell.2018.08.008
   Riester M, 2016, SOURCE CODE BIOL MED, V11, DOI 10.1186/s13029-016-0060-z
   Schoninger SF, 2020, MOL CANCER THER, V19, P3, DOI 10.1158/1535-7163.MCT-19-0253
   Sheridan W, 2014, BREAST CANCER RES TR, V147, P617, DOI 10.1007/s10549-014-3125-1
   Smid M, 2016, NAT COMMUN, V7, DOI 10.1038/ncomms12910
   Solovieff N., 2019, AACR NCI EORTC INT C
   Spring L, 2016, DISCOV MED, V21, P65
   Tolaney SM, 2019, CANCER RES, V79, DOI 10.1158/1538-7445.AM2019-4458
   Tripathy D, 2018, LANCET ONCOL, V19, P904, DOI 10.1016/S1470-2045(18)30292-4
   Turner N, 2010, CANCER RES, V70, P2085, DOI 10.1158/0008-5472.CAN-09-3746
   Wang CY, 2011, MOL ENDOCRINOL, V25, P1527, DOI 10.1210/me.2011-1037
   Wilson BJ, 2008, MOL CANCER, V7, DOI 10.1186/1476-4598-7-49
   Ye K, 2009, BIOINFORMATICS, V25, P2865, DOI 10.1093/bioinformatics/btp394
   Zhang X, 2013, PLOS ONE, V8, DOI 10.1371/journal.pone.0072053
NR 42
TC 2
Z9 2
U1 0
U2 0
PU LIPPINCOTT WILLIAMS & WILKINS
PI PHILADELPHIA
PA TWO COMMERCE SQ, 2001 MARKET ST, PHILADELPHIA, PA 19103 USA
EI 2473-4284
J9 JCO PRECIS ONCOL
JI JCO Precis. Oncol.
PD AUG
PY 2021
VL 5
BP 1408
EP 1420
DI 10.1200/PO.20.00445
PG 13
WC Oncology
WE Science Citation Index Expanded (SCI-EXPANDED)
SC Oncology
GA XC2FU
UT WOS:000721836000016
PM 34504990
OA Green Published, hybrid
DA 2022-08-28
ER

PT J
AU Hao, Y
   Yang, W
   Zheng, WY
   Chen, XN
   Wang, H
   Zhao, L
   Xu, JF
   Guo, X
AF Hao, Yi
   Yang, Wei
   Zheng, Wenyi
   Chen, Xiaona
   Wang, Hui
   Zhao, Liang
   Xu, Jinfeng
   Guo, Xia
TI Tumor elastography and its association with cell-free tumor DNA in the
   plasma of breast tumor patients: a pilot study
SO QUANTITATIVE IMAGING IN MEDICINE AND SURGERY
LA English
DT Article
DE Breast cancer; cell-free tumor DNA (ctDNA); copy number variation (CNV);
   tumor stiffness; discoidin domain receptor 2 (DDR2)
ID COPY NUMBER ALTERATION; ULTRASOUND ELASTOGRAPHY; CANCER; DIAGNOSIS;
   EXPRESSION; COMBINATION; RISK; DDR2
AB Background: Breast tumor stiffness, which can be objectively and noninvasively evaluated by ultrasound elastography (UE), has been useful for the differentiation of benign and malignant breast lesions and the prediction of clinical outcomes. Liquid biopsy analyses, including cell-free tumor DNA (ctDNA), exhibit great potential for personalized treatment. This study aimed to investigate the correlations between the UE and ctDNA for early breast cancer diagnosis.
   Methods: Breast tumor stiffness in 10 patients were assessed by shear wave elastography (SWE), and the ctDNA of eight collected plasma specimens with different tumor stiffness were analyzed by whole-genome sequencing (WGS). Subsequently, the distribution of carcinoma-associated fibroblasts (CAFs) was investigated by detecting the expression levels of alpha-smooth muscle actin (alpha-SMA) in tissues of breast lesions. We validated the function of discoidin domain receptor 2 (DDR2) in breast tumor CAFs by knockout of fibroblast activation protein (FAP) with different tumor stiffness during cancer progression in vitro and vivo.
   Results: The UE estimates of tumor stiffness positively correlated with CAF-rich (alpha-SMA+) tumors (P<0.05). Copy number profiles and percent genome alterations were remarkably different between benign and malignant breast lesions. Somatic genomic alterations or structural variants of DDR2, ANTXRL, TPSG1, and TPSB2 genes were identified in ctDNA of plasma from breast lesions with high SWE values and an increase in the CAF content obtained from clinical samples. Deletion of FAP in breast tumor CAFs by CRISPR/Cas9-mediated gene knockout and decreased tumor stiffness resulted in downregulated expression of DDR2 (P<0.05), which in turn led to decreasing the tumor stiffness and carcinogenesis process in vitro and in vivo.
   Conclusions: These results have established proof of principle that WGS analysis of ctDNA could complement current UE approaches to assess tumor stiffness changes for the early diagnosis and prognostic assessment of breast cancer.
C1 [Hao, Yi; Wang, Hui; Zhao, Liang] Shenzhen Univ, South China Hosp, Dept Ultrasound, Shenzhen, Peoples R China.
   [Yang, Wei; Zheng, Wenyi] Southern Med Univ, Shenzhen Hosp, Dept Ultrasound, Shenzhen, Peoples R China.
   [Zheng, Wenyi; Chen, Xiaona] Southern Med Univ, Sch Clin Med 3, Guangzhou, Peoples R China.
   [Chen, Xiaona; Guo, Xia] Southern Med Univ, Shenzhen Hosp, Ctr Clin Res & Innovat CCRI, Shenzhen Key Lab Viral Oncol, Shenzhen 518000, Peoples R China.
   [Wang, Hui; Zhao, Liang] Xinjiang Med Univ, Affiliated Tumor Hosp, Dept Ultrasound, Urumqi, Peoples R China.
   [Xu, Jinfeng] Jinan Univ, Clin Med Coll 2, Shenzhen Peoples Hosp, Dept Ultrasound, Shenzhen 518020, Peoples R China.
   [Xu, Jinfeng] Southern Univ Sci & Technol, Affiliated Hosp 1, Shenzhen, Peoples R China.
RP Guo, X (通讯作者)，Southern Med Univ, Shenzhen Hosp, Ctr Clin Res & Innovat CCRI, Shenzhen Key Lab Viral Oncol, Shenzhen 518000, Peoples R China.; Xu, JF (通讯作者)，Jinan Univ, Clin Med Coll 2, Shenzhen Peoples Hosp, Dept Ultrasound, Shenzhen 518020, Peoples R China.; Xu, JF (通讯作者)，Southern Univ Sci & Technol, Affiliated Hosp 1, Shenzhen, Peoples R China.
EM artery92@126.com; guoxia0504_sz@163.com
FU Shenzhen Science and Technology Innovation Committee
   [JCYJ20190814110207603, JCYJ20190814111801681, JCYJ20170307144246792,
   JCYJ20170307144103633]; National Natural Science Foundation of China
   [81972423]; Southern Medical University [LC2016YM018]; Incubation
   Programme of the National Natural Science Foundation of China from
   Shenzhen Hospital of Southern Medical University [PY2 02 0ZY02]; Social
   Public Welfare Project of Science and Technology from Shenzhen Baoan
   District [2016CX301]; Grant of Shenzhen Key Laboratory of Viral Oncology
   [ZDSYS201707311140430]; Grant of Shenzhen Sanming Medical Project
   [SM201702]
FX Useful suggestions given by Prof. Yan Wang of Quest Genomics Ltd., Gnome
   gen LLC are also acknowledged. Funding: This study was supported by the
   general programs from Shenzhen Science and Technology Innovation
   Committee (JCYJ20190814110207603, JCYJ20190814111801681) ; the National
   Natural Science Foundation of China (81972423) ; the project of free
   exploration from Shenzhen Science and Technology Innovation Committee
   (JCYJ20170307144246792, JCYJ20170307144103633) ; the clinical research
   startup plan of Southern Medical University (LC2016YM018) ; the
   Incubation Programme of the National Natural Science Foundation of China
   from Shenzhen Hospital of Southern Medical University (PY2 02 0ZY02) ;
   the Social Public Welfare Project of Science and Technology from
   Shenzhen Baoan District (2016CX301) ; the Grant of Shenzhen Key
   Laboratory of Viral Oncology (ZDSYS201707311140430) ; and the Grant of
   Shenzhen Sanming Medical Project (SM201702) . The funding bodies did not
   influence the study design or the collection, analysis, or
   interpretation of data.
CR Abbosh C, 2017, NATURE, V545, P446, DOI 10.1038/nature22364
   Abe M, 2011, BREAST CANCER-TOKYO, V18, P268, DOI 10.1007/s12282-009-0185-x
   Bayer SVH, 2019, ELIFE, V8, DOI 10.7554/eLife.45508
   Bergamaschi A, 2006, GENE CHROMOSOME CANC, V45, P1033, DOI 10.1002/gcc.20366
   Butcher DT, 2009, NAT REV CANCER, V9, P108, DOI 10.1038/nrc2544
   Chen XJ, 2019, CLIN CANCER RES, V25, P2254, DOI 10.1158/1078-0432.CCR-18-1593
   Chen XM, 2019, NAT REV DRUG DISCOV, V18, P99, DOI 10.1038/s41573-018-0004-1
   D'Orsi C.J., 2013, ACR BI RADS ATLAS BR
   Deng H, 2018, EXPERT REV GASTROENT, V12, P91, DOI 10.1080/17474124.2018.1412257
   DUPONT WD, 1994, NEW ENGL J MED, V331, P10, DOI 10.1056/NEJM199407073310103
   Evans A, 2010, BREAST CANCER RES, V12, DOI 10.1186/bcr2787
   Evans A, 2018, BREAST CANCER RES TR, V171, P383, DOI 10.1007/s10549-018-4836-5
   Guan YT, 2016, EMBO MOL MED, V8, P477, DOI 10.15252/emmm.201506039
   Hao Y, 2013, J XINJIANG MED U, V6, P744
   Hao Y, 2020, QUANT IMAG MED SURG, V10, P678, DOI 10.21037/qims.2020.02.14
   Hao Y, 2016, SCI REP-UK, V6, DOI 10.1038/srep19584
   Hua X, 2011, DIAGN PATHOL, V6, DOI 10.1186/1746-1596-6-111
   Kazemiha VM, 2016, CYTOTECHNOLOGY, V68, P1063, DOI 10.1007/s10616-015-9862-0
   Killcoyne S, 2016, NUCLEIC ACIDS RES, V44, DOI 10.1093/nar/gkv828
   Lee JY, 2019, NAT COMMUN, V10, DOI 10.1038/s41467-019-09755-0
   Levental KR, 2009, CELL, V139, P891, DOI 10.1016/j.cell.2009.10.027
   Li G, 2017, ADV EXP MED BIOL, V1026, P27, DOI 10.1007/978-981-10-6020-5_2
   Li H, 2010, BIOINFORMATICS, V26, P589, DOI 10.1093/bioinformatics/btp698
   Liang DS, 2014, J MOL DIAGN, V16, P519, DOI 10.1016/j.jmoldx.2014.05.002
   Ma Y, 2016, EUR J CANCER, V69, P86, DOI 10.1016/j.ejca.2016.09.031
   Machida Y, 2018, ACAD RADIOL, V25, P1003, DOI 10.1016/j.acra.2018.01.015
   Pediconi F, 2020, QUANT IMAG MED SURG, V10, P886, DOI 10.21037/qims.2020.03.14
   Ren TT, 2013, MED ONCOL, V30, DOI 10.1007/s12032-012-0397-3
   Stover DG, 2018, J CLIN ONCOL, V36, P543, DOI 10.1200/JCO.2017.76.0033
   Tan J, 2015, NAT GENET, V47, P1341, DOI 10.1038/ng.3409
   Toy KA, 2015, BREAST CANCER RES TR, V150, P9, DOI 10.1007/s10549-015-3285-7
   Xie SN, 2019, CANCER MED-US, V8, P2372, DOI 10.1002/cam4.2081
   Xu LD, 2018, AM J HUM GENET, V103, P976, DOI 10.1016/j.ajhg.2018.10.013
   Xu YJ, 2018, SCI REP-UK, V8, DOI 10.1038/s41598-018-28474-y
   Yazhou C, 2004, TUMOR BIOL, V25, P290, DOI 10.1159/000081394
   Yu YH, 2018, CANCER MANAG RES, V10, P1935, DOI 10.2147/CMAR.S167071
   Zhang LF, 2018, FRONT GENET, V9, DOI 10.3389/fgene.2018.00421
NR 37
TC 1
Z9 1
U1 6
U2 15
PU AME PUBL CO
PI SHATIN
PA FLAT-RM C 16F, KINGS WING PLAZA 1, NO 3 KWAN ST, SHATIN, HONG KONG
   00000, PEOPLES R CHINA
SN 2223-4292
EI 2223-4306
J9 QUANT IMAG MED SURG
JI Quant. Imaging Med. Surg.
PD AUG
PY 2021
VL 11
IS 8
BP 3518
EP +
DI 10.21037/qims-20-443
PG 19
WC Radiology, Nuclear Medicine & Medical Imaging
WE Science Citation Index Expanded (SCI-EXPANDED)
SC Radiology, Nuclear Medicine & Medical Imaging
GA SO8ND
UT WOS:000659230900013
PM 34341728
OA Green Published, gold
DA 2022-08-28
ER

PT J
AU Hu, NL
   Si, YR
   Yue, J
   Sun, TT
   Wang, X
   Jia, ZQ
   Gao, SL
   Li, Q
   Shao, Y
   Wang, JY
   Luo, Y
   Ma, F
   Xu, BH
   Yuan, P
AF Hu, Nanlin
   Si, Yiran
   Yue, Jian
   Sun, Tingting
   Wang, Xue
   Jia, Zhuqing
   Gao, Songlin
   Li, Qiao
   Shao, Yang
   Wang, Jiayu
   Luo, Yang
   Ma, Fei
   Xu, Binghe
   Yuan, Peng
TI Anlotinib has good efficacy and low toxicity: a phase II study of
   anlotinib in pre-treated HER-2 negative metastatic breast cancer
SO CANCER BIOLOGY & MEDICINE
LA English
DT Article
DE Anlotinib; angiogenesis; HER2-negative; breast cancer; ctDNA
ID TYROSINE KINASE INHIBITOR; DOUBLE-BLIND; BEVACIZUMAB; TRIAL;
   ANGIOGENESIS; CHEMOTHERAPY; MULTICENTER; PACLITAXEL; WOMEN
AB Objective: Anlotinib is a novel tyrosine kinase inhibitor blocking angiogenesis. This study was performed to assess the efficacy and safety of anlotinib in patients with metastatic breast cancer. Methods: Patients with HER2-negative breast cancer, who were pre-treated with anthracycline or taxanes in a neoadjuvant, adjuvant, or metastatic setting, and had treatment failure after at least one prior chemotherapy regimen in the metastatic setting were enrolled. Anlotinib was administered at 12 mg daily for 14 days in a 21-day cycle until disease progression or unacceptable toxicity occurred. Simultaneously, 5-10 mL of venous blood was collected to perform circulating tumor DNA (ctDNA) testing every 2 treatment cycles. The primary endpoint was the objective response rate (ORR). Secondary endpoints included the disease control rate (DCR), progression-free survival (PFS), overall survival, safety, and biomarkers. Results: Twenty-six eligible patients were enrolled, with a median age of 56 (30-75) years. The median follow-up time was 10.5 months. The ORR was 15.4%, the DCR was 80.8%, and the median PFS was 5.22 months (95% confidence interval 2.86-6.24). Fourteen (53.8%) patients survived for more than 10 months. The changes in the detectable ctDNA variant allele frequency were consistent with the tumor response. The most common treatment-related adverse events were hypertension (57.7%), thyroid stimulating hormone elevation (34.6%), and hand-foot syndrome (23.1%). Conclusion: Anlotinib showed objective efficacy with tolerable toxicity in heavily pre-treated, metastatic HER2-negative breast cancer. The dynamic changes in the ctDNA variant allele fraction may be predictive of the tumor response.
C1 [Hu, Nanlin; Si, Yiran; Gao, Songlin; Li, Qiao; Wang, Jiayu; Luo, Yang; Ma, Fei; Xu, Binghe] Chinese Acad Med Sci & Peking Union Med Coll, Natl Canc Ctr, Dept Med Oncol, Natl Clin Res Ctr Canc,Canc Hosp, Beijing 100021, Peoples R China.
   [Yue, Jian; Wang, Xue; Yuan, Peng] Chinese Acad Med Sci & Peking Union Med Coll, Natl Canc Ctr, Dept VIP Med Serv, Natl Clin Res Ctr Canc,Canc Hosp, Beijing 100021, Peoples R China.
   [Sun, Tingting; Shao, Yang] Nanjing Geneseeq Technol Inc, Nanjing 210032, Peoples R China.
   [Jia, Zhuqing] Canc Hosp Huanxing Chaoyang Dist Beijing, Beijing 100021, Peoples R China.
RP Yuan, P (通讯作者)，Chinese Acad Med Sci & Peking Union Med Coll, Natl Canc Ctr, Dept VIP Med Serv, Natl Clin Res Ctr Canc,Canc Hosp, Beijing 100021, Peoples R China.
EM yuanpeng01@hotmail.com
FU National Natural Science Foundation of China [81672634]; National Key
   Research and Development Program of China [2018YFC0115204]; Capital
   Health Development Scientific Research Project [2018-2-4023]; Clinical
   Translation and Medical Research Fund of Chinese Academy of Medical
   Sciences [12019XK320071]; Peking Union Medical College Graduate
   Innovation Fund [2018-1002-02-25]
FX This work was supported by the National Natural Science Foundation of
   China (Grant No. 81672634) , National Key Research and Development
   Program of China (Grant No. 2018YFC0115204) , Capital Health Development
   Scientific Research Project (Grant No. 2018-2-4023) , Clinical
   Translation and Medical Research Fund of Chinese Academy of Medical
   Sciences (Grant No. 12019XK320071) , and Peking Union Medical College
   Graduate Innovation Fund (Grant No. 2018-1002-02-25) .
CR Banerjee S, 2007, NAT CLIN PRACT ONCOL, V4, P536, DOI 10.1038/ncponc0905
   Bianchi G, 2009, ANTI-CANCER DRUG, V20, P616, DOI 10.1097/CAD.0b013e32832b2ea0
   Brufsky AM, 2011, J CLIN ONCOL, V29, P4286, DOI 10.1200/JCO.2010.34.1255
   Burstein HJ, 2008, J CLIN ONCOL, V26, P1810, DOI 10.1200/JCO.2007.14.5375
   Cardoso F, 2018, ANN ONCOL, V29, P1634, DOI 10.1093/annonc/mdy192
   Chi YHBL, 2018, CLIN CANCER RES, V24, P5233, DOI 10.1158/1078-0432.CCR-17-3766
   Cobleigh MA, 2003, SEMIN ONCOL, V30, P117, DOI 10.1053/j.seminoncol.2003.08.013
   Cristofanilli M, 2018, EUR J CANCER, V104, P21, DOI 10.1016/j.ejca.2018.08.011
   FOLKMAN J, 1971, NEW ENGL J MED, V285, P1182
   Gawronskii AR, 2019, NUCLEIC ACIDS RES, V47, DOI 10.1093/nar/gkz067
   Han BH, 2018, JAMA ONCOL, V4, P1569, DOI 10.1001/jamaoncol.2018.3039
   He C, 2018, BIOCHEM BIOPH RES CO, V503, P3093, DOI 10.1016/j.bbrc.2018.08.098
   Hu XC, 2014, BMC CANCER, V14, DOI 10.1186/1471-2407-14-820
   Hu XC, 2014, INT J CANCER, V135, P1961, DOI 10.1002/ijc.28829
   Kim JY, 2016, CANCER RES TREAT, V48, P1338, DOI 10.4143/crt.2015.430
   Lin BY, 2018, GENE, V654, P77, DOI 10.1016/j.gene.2018.02.026
   Mariotto AB, 2017, CANCER EPIDEM BIOMAR, V26, P809, DOI [10.1158/1055-9965.epi-16-0889, 10.1158/1055-9965.EPI-16-0889]
   Mayer EL, 2007, HEMATOL ONCOL CLIN N, V21, P257, DOI 10.1016/j.hoc.2007.03.001
   Meric-Bernstam F, 2018, JCO PRECIS ONCOL, V2, P1, DOI 10.1200/PO.17.00245
   Miles D, 2017, EUR J CANCER, V70, P146, DOI 10.1016/j.ejca.2016.09.024
   Miller K, 2007, NEW ENGL J MED, V357, P2666, DOI 10.1056/NEJMoa072113
   Moreno-Aspitia A, 2009, J CLIN ONCOL, V27, P11, DOI 10.1200/JCO.2007.15.5242
   Mosele F, 2020, ANN ONCOL, V31, P377, DOI 10.1016/j.annonc.2019.11.006
   Network NCC, 2019, BREAST CANC VERS 3
   Robert NJ, 2011, J CLIN ONCOL, V29, P1252, DOI 10.1200/JCO.2010.28.0982
   Rossi G, 2018, CLIN CANCER RES, V24, P560, DOI 10.1158/1078-0432.CCR-17-2092
   Siegel RL, 2016, CA-CANCER J CLIN, V66, P7, DOI [10.3322/caac.21332, 10.3322/caac.21708, 10.3322/caac.21551]
   SIMON R, 1989, CONTROL CLIN TRIALS, V10, P1, DOI 10.1016/0197-2456(89)90015-9
   Stuckey A, 2011, CLIN OBSTET GYNECOL, V54, P96, DOI 10.1097/GRF.0b013e3182080056
   Sun YK, 2018, THYROID, V28, P1455, DOI 10.1089/thy.2018.0022
   Sun YK, 2016, J HEMATOL ONCOL, V9, DOI 10.1186/s13045-016-0332-8
   Tang L, 2019, CLIN TRANSL ONCOL, V21, P1624, DOI 10.1007/s12094-019-02090-2
   Taurin S, 2018, INT J GYNECOL CANCER, V28, P152, DOI 10.1097/IGC.0000000000001129
   Wang GY, 2019, INT J CANCER, V145, P979, DOI 10.1002/ijc.32180
   Wang Q, 2012, BMC CANCER, V12, DOI 10.1186/1471-2407-12-122
   Xie CY, 2018, CANCER SCI, V109, P1207, DOI 10.1111/cas.13536
   Yang Z, 2018, CLIN CANCER RES, V24, P3097, DOI 10.1158/1078-0432.CCR-17-2310
NR 37
TC 6
Z9 7
U1 0
U2 1
PU CHINA ANTI-CANCER ASSOC
PI TIANJIN
PA TIANJIN MEDICAL UNIV, CANCER INST & HOSPITAL  TI-YUAN-BEI, HUANHU XI LU,
   HEXIQU, TIANJIN, 300060, PEOPLES R CHINA
SN 2095-3941
J9 CANCER BIOL MED
JI Cancer Biol. Med.
PD AUG
PY 2021
VL 18
IS 3
BP 849
EP +
DI 10.20892/j.issn.2095-3941.2020.0463
PG 22
WC Oncology; Medicine, Research & Experimental
WE Science Citation Index Expanded (SCI-EXPANDED)
SC Oncology; Research & Experimental Medicine
GA XC0NQ
UT WOS:000721717600019
PM 33710812
OA Green Published, gold
DA 2022-08-28
ER

PT J
AU Palacin-Aliana, I
   Garcia-Romero, N
   Asensi-Puig, A
   Carrion-Navarro, J
   Gonzalez-Rumayor, V
   Ayuso-Sacido, A
AF Palacin-Aliana, Irina
   Garcia-Romero, Noemi
   Asensi-Puig, Adria
   Carrion-Navarro, Josefa
   Gonzalez-Rumayor, Victor
   Ayuso-Sacido, Angel
TI Clinical Utility of Liquid Biopsy-Based Actionable Mutations Detected
   via ddPCR
SO BIOMEDICINES
LA English
DT Review
DE liquid biopsy; ddPCR; cancer biomarkers; lung cancer; breast cancer;
   colorectal cancer; pancreatic cancer
ID CIRCULATING TUMOR DNA; CELL LUNG-CANCER; METASTATIC BREAST-CANCER; KRAS
   MUTATIONS; ESR1 MUTATIONS; DIGITAL PCR; NONINVASIVE DETECTION;
   PROGNOSTIC VALUE; PLASMA; EGFR
AB Cancer is one of the leading causes of death worldwide and remains a major public health challenge. The introduction of more sensitive and powerful technologies has permitted the appearance of new tumor-specific molecular aberrations with a significant cancer management improvement. Therefore, molecular pathology profiling has become fundamental not only to guide tumor diagnosis and prognosis but also to assist with therapeutic decisions in daily practice. Although tumor biopsies continue to be mandatory in cancer diagnosis and classification, several studies have demonstrated that liquid biopsies could be used as a potential tool for the detection of cancer-specific biomarkers. One of the main advantages is that circulating free DNA (cfDNA) provides information about intra-tumoral heterogeneity, reflecting dynamic changes in tumor burden. This minimally invasive tool has become an accurate and reliable instrument for monitoring cancer genetics. However, implementing liquid biopsies across the clinical practice is still ongoing. The main challenge is to detect genomic alterations at low allele fractions. Droplet digital PCR (ddPCR) is a powerful approach that can overcome this issue due to its high sensitivity and specificity. Here we explore the real-world clinical utility of the liquid biopsy ddPCR assays in the most diagnosed cancer subtypes.
C1 [Palacin-Aliana, Irina; Asensi-Puig, Adria; Gonzalez-Rumayor, Victor] Atrys Hlth, Barcelona 08025, Spain.
   [Palacin-Aliana, Irina] HM Hosp, Fdn Invest HM Hosp, Madrid 28015, Spain.
   [Palacin-Aliana, Irina] Univ Alcala, Fac Sci, Madrid 28801, Spain.
   [Garcia-Romero, Noemi; Carrion-Navarro, Josefa; Ayuso-Sacido, Angel] Univ Francisco de Vitoria, Fac Expt Sci, Madrid 28223, Spain.
   [Garcia-Romero, Noemi; Carrion-Navarro, Josefa; Ayuso-Sacido, Angel] Fdn Vithas, Grp Hosp Vithas, Brain Tumor Lab, Madrid 28043, Spain.
   [Ayuso-Sacido, Angel] Univ Francisco de Vitoria, Fac Med, Madrid 28223, Spain.
RP Ayuso-Sacido, A (通讯作者)，Univ Francisco de Vitoria, Fac Expt Sci, Madrid 28223, Spain.; Ayuso-Sacido, A (通讯作者)，Fdn Vithas, Grp Hosp Vithas, Brain Tumor Lab, Madrid 28043, Spain.; Ayuso-Sacido, A (通讯作者)，Univ Francisco de Vitoria, Fac Med, Madrid 28223, Spain.
EM ipalacin@atryshealth.com; noemi.garcia@ufv.es; aasensi@atryshealth.com;
   pepa.carrion@ufv.es; vgrumayor@atryshealth.com; ayusosa@vithas.es
RI Sacido, Angel Ayuso/AAV-9331-2021
OI Sacido, Angel Ayuso/0000-0003-3919-5880; GARCIA-ROMERO,
   NOEMI/0000-0001-7744-8848; Asensi-Puig, Adria/0000-0002-2764-4768
FU "Fondo de Investigaciones Sanitarias" (FIS) [PI17/01489]; Ministerio de
   Economia y Competitividad-FEDER [RTC-2019-6918-1]; Comunidad de Madrid
   [INDB2019/BMD-17222]
FX This research was funded by grants from the "Fondo de Investigaciones
   Sanitarias" (FIS) (PI17/01489), the Ministerio de Economia y
   Competitividad-FEDER (RTC-2019-6918-1), and Comunidad de Madrid
   (INDB2019/BMD-17222).
CR Abnizova I., 2017, J PROTEOM BIOINFORM, V10, P1, DOI [10.4172/jpb.1000420, DOI 10.4172/JPB.1000420]
   Ako S, 2017, PANCREATOLOGY, V17, P285, DOI 10.1016/j.pan.2016.12.011
   Allenson K, 2017, ANN ONCOL, V28, P741, DOI 10.1093/annonc/mdx004
   Amado RG, 2008, J CLIN ONCOL, V26, P1626, DOI 10.1200/JCO.2007.14.7116
   Andre F, 2019, NEW ENGL J MED, V380, P1929, DOI 10.1056/NEJMoa1813904
   Ariyasu R, 2021, CANCER SCI, V112, P2371, DOI 10.1111/cas.14879
   Beaver JA, 2014, CLIN CANCER RES, V20, P2643, DOI 10.1158/1078-0432.CCR-13-2933
   Bordi P, 2019, LUNG CANCER, V131, P78, DOI 10.1016/j.lungcan.2019.03.017
   Boysen AK, 2018, CLIN CHIM ACTA, V487, P107, DOI 10.1016/j.cca.2018.09.029
   Buder A, 2021, TARGET ONCOL, V16, P77, DOI 10.1007/s11523-020-00781-3
   Buder A, 2018, J THORAC ONCOL, V13, P821, DOI 10.1016/j.jtho.2018.02.014
   Buscail L, 2020, NAT REV GASTRO HEPAT, V17, P153, DOI 10.1038/s41575-019-0245-4
   Cabel L, 2018, NAT REV CLIN ONCOL, V15, P639, DOI 10.1038/s41571-018-0074-3
   Carvalho AS, 2017, SCI REP-UK, V7, DOI 10.1038/srep42190
   Chaft JE, 2013, J THORAC ONCOL, V8, P1084, DOI 10.1097/JTO.0b013e31829923ec
   Chandarlapaty S, 2016, JAMA ONCOL, V2, P1310, DOI 10.1001/jamaoncol.2016.1279
   Chen S, 2017, CLIN TRANSL ONCOL, V19, P332, DOI 10.1007/s12094-016-1534-9
   Cheng H, 2017, INT J CANCER, V140, P2344, DOI 10.1002/ijc.30650
   Crisafulli G, 2019, ESMO OPEN, V4, DOI 10.1136/esmoopen-2019-000572
   Dawson SJ, 2013, NEW ENGL J MED, V368, P1199, DOI 10.1056/NEJMoa1213261
   de Kock R, 2019, J MOL DIAGN, V21, P895, DOI 10.1016/j.jmoldx.2019.05.003
   Duma N, 2019, MAYO CLIN PROC, V94, P1623, DOI 10.1016/j.mayocp.2019.01.013
   Earl J, 2015, BMC CANCER, V15, DOI 10.1186/s12885-015-1779-7
   Esteva-Socias M, 2020, FRONT MED-LAUSANNE, V7, DOI 10.3389/fmed.2020.594900
   Ettinger DS, 2019, J NATL COMPR CANC NE, V17, P1464, DOI 10.6004/jnccn.2019.0059
   Fernandez-Lazaro D, 2020, DIAGNOSTICS, V10, DOI 10.3390/diagnostics10040215
   Freidin MB, 2015, CLIN CHEM, V61, P1299, DOI 10.1373/clinchem.2015.242453
   Fu YL, 2021, FRONT ONCOL, V11, DOI 10.3389/fonc.2021.621992
   Galbiati S, 2019, CLIN CHIM ACTA, V489, P136, DOI 10.1016/j.cca.2018.12.004
   Garcia J, 2021, SCI REP-UK, V11, DOI 10.1038/s41598-021-89592-8
   Garcia-Murillas I, 2018, METHODS MOL BIOL, V1768, P161, DOI 10.1007/978-1-4939-7778-9_10
   Garcia-Murillas I, 2013, PLOS ONE, V8, DOI 10.1371/journal.pone.0083409
   Gelatti ACZ, 2019, LUNG CANCER, V137, P113, DOI 10.1016/j.lungcan.2019.09.017
   Gevensleben H, 2013, CLIN CANCER RES, V19, P3276, DOI 10.1158/1078-0432.CCR-12-3768
   Golan T, 2019, NEW ENGL J MED, V381, P317, DOI 10.1056/NEJMoa1903387
   Griffin R, 2017, OCHSNER J, V17, P388
   Guibert N, 2016, LUNG CANCER, V100, P1, DOI 10.1016/j.lungcan.2016.07.021
   Guttery DS, 2015, CLIN CHEM, V61, P974, DOI 10.1373/clinchem.2015.238717
   Hadano N, 2016, BRIT J CANCER, V115, P59, DOI 10.1038/bjc.2016.175
   Hannigan B, 2019, ANN ONCOL, V30, P963, DOI 10.1093/annonc/mdz102
   Harbeck N, 2019, NAT REV DIS PRIMERS, V5, DOI [10.1038/s41572-019-0122-z, 10.1038/s41572-019-0111-2]
   Harrison PT, 2020, SEMIN CANCER BIOL, V61, P167, DOI 10.1016/j.semcancer.2019.09.015
   Hellmann Matthew D, 2018, N Engl J Med, V378, P2093, DOI 10.1056/NEJMoa1801946
   Holm M, 2020, PLOS ONE, V15, DOI 10.1371/journal.pone.0239819
   Hrebien S, 2016, PLOS ONE, V11, DOI 10.1371/journal.pone.0165023
   Husing A, 2020, EUR J EPIDEMIOL, V35, P899, DOI 10.1007/s10654-020-00657-w
   Isaka T, 2021, BMC PULM MED, V21, DOI 10.1186/s12890-021-01468-9
   Isaksson S, 2019, ACTA ONCOL, V58, P1079, DOI 10.1080/0284186X.2019.1610573
   Jacot W, 2019, BREAST CANCER RES TR, V177, P659, DOI 10.1007/s10549-019-05349-y
   Jeannot E, 2020, ONCOGENE, V39, P2987, DOI 10.1038/s41388-020-1174-y
   Junca A, 2020, CANCERS, V12, DOI 10.3390/cancers12061482
   Kim MK, 2018, CLIN CHEM, V64, P726, DOI 10.1373/clinchem.2017.283721
   Klein-Scory S, 2020, FRONT ONCOL, V10, DOI 10.3389/fonc.2020.01115
   Kodama T, 2014, CANCER LETT, V351, P215, DOI 10.1016/j.canlet.2014.05.020
   Lauby-Secretan B, 2018, NEW ENGL J MED, V378, P1734, DOI 10.1056/NEJMsr1714643
   Lauby-Secretan B, 2015, NEW ENGL J MED, V372, P2353, DOI 10.1056/NEJMsr1504363
   Le DT, 2017, SCIENCE, V357, P409, DOI 10.1126/science.aan6733
   Lee M.-H, 2015, J IMMUNOTHER CANCER, V3, P2, DOI [10.1186/2051-1426-3-S2-P305, DOI 10.1186/2051-1426-3-S2-P305]
   Lee SH, 2020, RESP RES, V21, DOI 10.1186/s12931-020-01408-x
   Leick KM, 2020, ANN SURG ONCOL, V27, P5065, DOI 10.1245/s10434-020-08832-9
   Leonetti A, 2019, BRIT J CANCER, V121, P725, DOI 10.1038/s41416-019-0573-8
   Li Jacky Yu-Chung, 2018, Oncotarget, V9, P27929, DOI 10.18632/oncotarget.25332
   Liebs S, 2019, CANCER MED-US, V8, P3761, DOI 10.1002/cam4.2219
   Lievre A, 2008, J CLIN ONCOL, V26, P374, DOI 10.1200/JCO.2007.12.5906
   Lin AQ, 2020, FRONT IMMUNOL, V11, DOI 10.3389/fimmu.2020.02039
   Lin M, 2018, CELL PHYSIOL BIOCHEM, V47, P1556, DOI 10.1159/000490874
   Liu Y, 2021, TRANSL LUNG CANCER R, V10, P914, DOI 10.21037/tlcr-21-62
   Liu YY, 2020, J CANCER RES CLIN, V146, P1307, DOI 10.1007/s00432-020-03166-1
   Liu ZB, 2019, BREAST CANCER RES TR, V178, P251, DOI 10.1007/s10549-019-05374-x
   Lueong SS, 2020, CLIN CHEM, V66, P1510, DOI 10.1093/clinchem/hvaa223
   Lund HL, 2016, ANAL CHEM, V88, P4879, DOI 10.1021/acs.analchem.6b00707
   Luo M, 2015, METHODS MOL BIOL, V1293, P1, DOI 10.1007/978-1-4939-2519-3_1
   Lupini L, 2018, SCI REP-UK, V8, DOI 10.1038/s41598-018-22312-x
   Mateos RS., 2016, SURG OXF, V34, P282, DOI [10.1016/j.mpsur.2016.03.011, DOI 10.1016/J.MPSUR.2016.03.011]
   Mellert HS, 2018, J CLIN ONCOL, V36, DOI 10.1200/JCO.2018.36.5_suppl.156
   Michaelidou K, 2020, CELLS-BASEL, V9, DOI 10.3390/cells9112514
   Misale S, 2014, SCI TRANSL MED, V6, DOI 10.1126/scitranslmed.3007947
   Misale S, 2012, NATURE, V486, P532, DOI 10.1038/nature11156
   Mohan S, 2019, SCI REP-UK, V9, DOI 10.1038/s41598-019-47489-7
   Moynahan ME, 2017, BRIT J CANCER, V116, P726, DOI 10.1038/bjc.2017.25
   Najim Omar, 2019, Cancer Treat Res Commun, V19, P100123, DOI 10.1016/j.ctarc.2019.100123
   Narayan A, 2012, CANCER RES, V72, P3492, DOI 10.1158/0008-5472.CAN-11-4037
   Noe J, 2020, J THORAC ONCOL, V15, P601, DOI 10.1016/j.jtho.2019.10.015
   O'Leary B, 2018, NAT COMMUN, V9, DOI 10.1038/s41467-018-03215-x
   Olmedillas-Lopez S, 2017, MOL DIAGN THER, V21, P493, DOI 10.1007/s40291-017-0278-8
   Olsson E, 2015, EMBO MOL MED, V7, P1034, DOI 10.15252/emmm.201404913
   Oscorbin I, 2019, BREAST CANCER RES TR, V178, P545, DOI 10.1007/s10549-019-05425-3
   Oxnard GR, 2014, CLIN CANCER RES, V20, P1698, DOI 10.1158/1078-0432.CCR-13-2482
   Pakkala S, 2018, JCI INSIGHT, V3, DOI 10.1172/jci.insight.120858
   Palmirotta R, 2018, THER ADV MED ONCOL, V10, P1, DOI 10.1177/1758835918794630
   Pelosi E, 2017, BIOMEDICINES, V5, DOI 10.3390/biomedicines5040065
   Pennell Nathan A, 2019, Am Soc Clin Oncol Educ Book, V39, P531, DOI 10.1200/EDBK_237863
   Postel M, 2018, EXPERT REV MOL DIAGN, V18, P7, DOI 10.1080/14737159.2018.1400384
   Preobrazhenskaya EV, 2017, BREAST CANCER RES TR, V165, P765, DOI 10.1007/s10549-017-4357-7
   Raimondi C, 2019, CANCERS, V11, DOI 10.3390/cancers11010042
   Ran R, 2020, ONCOTARGETS THER, V13, P4385, DOI 10.2147/OTT.S240990
   Raskov H, 2020, ANN SURG, V271, P75, DOI 10.1097/SLA.0000000000003393
   Roman M, 2018, MOL CANCER, V17, DOI 10.1186/s12943-018-0789-x
   Romero A, 2020, TRANSL LUNG CANCER R, V9, P532, DOI 10.21037/tlcr.2020.04.01
   Russano M, 2020, J EXP CLIN CANC RES, V39, DOI 10.1186/s13046-020-01615-w
   Russo A, 2021, ESMO OPEN, V6, DOI 10.1016/j.esmoop.2021.100164
   Sacher AG, 2016, JAMA ONCOL, V2, P1014, DOI 10.1001/jamaoncol.2016.0173
   Santoni-Rugiu E, 2019, CANCERS, V11, DOI 10.3390/cancers11070923
   Sanz-Garcia E, 2017, ANN ONCOL, V28, P2648, DOI 10.1093/annonc/mdx401
   Sausen M, 2015, NAT COMMUN, V6, DOI 10.1038/ncomms8686
   Sharma GG, 2018, CANCERS, V10, DOI 10.3390/cancers10030062
   Sidaway P, 2021, NAT REV CLIN ONCOL, V18, P470, DOI 10.1038/s41571-021-00533-w
   Silveira AB, 2020, CLIN CHEM, V66, P606, DOI 10.1093/clinchem/hvaa013
   Silveira C, 2021, TRANSL LUNG CANCER R, V10, P1200, DOI 10.21037/tlcr-20-1010
   Singh RR, 2020, J MOL DIAGN, V22, P994, DOI 10.1016/j.jmoldx.2020.04.213
   Siravegna G, 2017, NAT REV CLIN ONCOL, V14, P531, DOI 10.1038/nrclinonc.2017.14
   Skoulidis F, 2021, NEW ENGL J MED, V384, P2371, DOI 10.1056/NEJMoa2103695
   Sluiter MD, 2011, BREAST CANCER RES TR, V125, P325, DOI 10.1007/s10549-010-0817-z
   Solomon BJ, 2014, NEW ENGL J MED, V371, P2167, DOI [10.1056/NEJMoa1408440, 10.1056/NEJMx150034]
   Spence T, 2021, J CLIN PATHOL, V74, P91, DOI 10.1136/jclinpath-2020-206668
   Sugimori M, 2020, CANCER SCI, V111, P266, DOI 10.1111/cas.14245
   Sung HH, 2022, CLIN EXP HYPERTENS, V44, P146, DOI 10.1080/10641963.2021.2007943
   Takai E, 2015, SCI REP-UK, V5, DOI 10.1038/srep18425
   Takeshita T, 2017, ONCOTARGET, V8, P52142, DOI 10.18632/oncotarget.18479
   Takeshita T, 2016, ONCOTARGET, V7, P32504, DOI 10.18632/oncotarget.8839
   Thress KS, 2015, LUNG CANCER, V90, P509, DOI 10.1016/j.lungcan.2015.10.004
   Toy W, 2017, CANCER DISCOV, V7, P277, DOI 10.1158/2159-8290.CD-15-1523
   Toy W, 2013, NAT GENET, V45, P1439, DOI 10.1038/ng.2822
   Toyokawa G, 2015, ONCOL RES TREAT, V38, P291, DOI 10.1159/000430852
   Uchida J, 2015, CLIN CHEM, V61, P1191, DOI 10.1373/clinchem.2015.241414
   Urso L, 2021, FRONT ONCOL, V11, DOI 10.3389/fonc.2021.625636
   Van Cutsem E, 2016, ANN ONCOL, V27, P1386, DOI 10.1093/annonc/mdw235
   van't Erve I, 2021, J PATHOL CLIN RES, V7, P203, DOI 10.1002/cjp2.207
   Vannitamby A, 2019, LUNG CANCER, V134, P233, DOI 10.1016/j.lungcan.2019.06.029
   Vendrell JA, 2017, INT J MOL SCI, V18, DOI 10.3390/ijms18020264
   Vessies DCL, 2020, SCI REP-UK, V10, DOI 10.1038/s41598-020-64822-7
   Vogelstein B, 1999, P NATL ACAD SCI USA, V96, P9236, DOI 10.1073/pnas.96.16.9236
   Wadowska K, 2020, INT J MOL SCI, V21, DOI 10.3390/ijms21134569
   Wahl SGF, 2021, J PATHOL CLIN RES, V7, P209, DOI 10.1002/cjp2.200
   Watanabe F, 2019, PLOS ONE, V14, DOI 10.1371/journal.pone.0227366
   Whale AS, 2017, ANAL CHEM, V89, P1724, DOI 10.1021/acs.analchem.6b03980
   Woo SM, 2017, CANCER RES TREAT, V49, P1022, DOI 10.4143/crt.2016.495
   Yap SA, 2020, BIOTECHNIQUES, V69, P99, DOI 10.2144/btn-2020-0028
   Yoshida R, 2018, BMC CANCER, V18, DOI 10.1186/s12885-018-5031-0
   Bujak AZ, 2020, PLOS MED, V17, DOI 10.1371/journal.pmed.1003363
   Zmrzljak UP, 2021, GENES-BASEL, V12, DOI 10.3390/genes12020289
   Zulato E, 2020, BRIT J CANCER, V123, P81, DOI 10.1038/s41416-020-0833-7
NR 142
TC 3
Z9 3
U1 12
U2 17
PU MDPI
PI BASEL
PA ST ALBAN-ANLAGE 66, CH-4052 BASEL, SWITZERLAND
EI 2227-9059
J9 BIOMEDICINES
JI Biomedicines
PD AUG
PY 2021
VL 9
IS 8
AR 906
DI 10.3390/biomedicines9080906
PG 20
WC Biochemistry & Molecular Biology; Medicine, Research & Experimental;
   Pharmacology & Pharmacy
WE Science Citation Index Expanded (SCI-EXPANDED)
SC Biochemistry & Molecular Biology; Research & Experimental Medicine;
   Pharmacology & Pharmacy
GA UF9FM
UT WOS:000688872000001
PM 34440110
OA Green Published, gold
DA 2022-08-28
ER

PT J
AU Shoukry, M
   Broccard, S
   Kaplan, J
   Gabriel, E
AF Shoukry, Mira
   Broccard, Sacha
   Kaplan, Jamie
   Gabriel, Emmanuel
TI The Emerging Role of Circulating Tumor DNA in the Management of Breast
   Cancer
SO CANCERS
LA English
DT Review
DE circulating tumor DNA; liquid biopsy; breast cancer; recurrence;
   chemotherapy
ID FREE NUCLEIC-ACIDS; FOLLOW-UP; NEOADJUVANT CHEMOTHERAPY; LIQUID
   BIOPSIES; CA 15-3; PLASMA; SERUM; ULTRASOUND; MUTATIONS; BIOMARKER
AB Simple Summary As breast cancer diagnoses continue to rise among women worldwide, it is important to explore and improve upon methods of diagnosis and surveillance. Liquid biopsies have the potential to become the forefront of such efforts, with circulating tumor DNA (ctDNA) increasingly being studied as a biomarker for breast cancer. This review aims to summarize the current applications of ctDNA in the diagnosis and surveillance of breast cancer. Additionally, comparisons between ctDNA and other currently utilized methods and biomarkers provide further insight into the emerging role of ctDNA for the management of breast cancer. With the incidence of breast cancer steadily rising, it is important to explore novel technologies that can allow for earlier detection of disease as well more a personalized and effective treatment approach. The concept of "liquid biopsies" and the data they provide have been increasingly studied in the recent decades. More specifically, circulating tumor DNA (ctDNA) has emerged as a potential biomarker for various cancers, including breast cancer. While methods such as mammography and tissue biopsies are the current standards for the detection and surveillance of breast cancer, ctDNA analysis has shown some promise. This review discusses the versatility of ctDNA by exploring its multiple emerging uses for the management of breast cancer. Its efficacy is also compared to current biomarkers and technologies.
C1 [Shoukry, Mira; Broccard, Sacha; Kaplan, Jamie; Gabriel, Emmanuel] Mayo Clin, Sect Surg Oncol, Dept Surg, Jacksonville, FL 32224 USA.
RP Shoukry, M (通讯作者)，Mayo Clin, Sect Surg Oncol, Dept Surg, Jacksonville, FL 32224 USA.
EM Shoukry.Mira@mayo.edu; Broccard.Sacha@mayo.edu; Kaplan.Jamie@mayo.edu;
   Gabriel.Emmanuel@mayo.edu
OI Broccard, Sacha/0000-0002-1696-6542; , Mira/0000-0003-3227-1422
CR Agostini M, 2012, CANCER BIOMARK, V11, P89, DOI 10.3233/CBM-2012-0263
   American Cancer Society, 2021, WORLD CANC RES FUND, P1
   Avraham A, 2012, INT J CANCER, V131, pE1166, DOI 10.1002/ijc.27526
   Bartnykaite A, 2021, J CLIN MED, V10, DOI 10.3390/jcm10040866
   Beaver JA, 2014, CLIN CANCER RES, V20, P2643, DOI 10.1158/1078-0432.CCR-13-2933
   Board RE, 2010, BREAST CANCER RES TR, V120, P461, DOI 10.1007/s10549-010-0747-9
   Bray F, 2018, CA-CANCER J CLIN, V68, P394, DOI 10.3322/caac.21492
   Chen ZH, 2020, MOL GENET GENOM MED, V8, DOI 10.1002/mgg3.1079
   Chin YM, 2021, CANCER SCI, V112, P454, DOI 10.1111/cas.14697
   Coombes RC, 2019, CLIN CANCER RES, V25, P4255, DOI 10.1158/1078-0432.CCR-18-3663
   Darrigues L, 2021, BREAST CANCER RES, V23, DOI 10.1186/s13058-021-01411-0
   Dawson SJ, 2013, NEW ENGL J MED, V368, P1199, DOI 10.1056/NEJMoa1213261
   Diaz LA, 2014, J CLIN ONCOL, V32, P579, DOI 10.1200/JCO.2012.45.2011
   Diehl F, 2005, P NATL ACAD SCI USA, V102, P16368, DOI 10.1073/pnas.0507904102
   Dressman D, 2003, P NATL ACAD SCI USA, V100, P8817, DOI 10.1073/pnas.1133470100
   Duffy MJ, 2010, CLIN CHIM ACTA, V411, P1869, DOI 10.1016/j.cca.2010.08.039
   Eichler C, 2017, ANTICANCER RES, V37, P5065, DOI 10.21873/anticanres.11923
   Fenton JJ, 2007, NEW ENGL J MED, V356, P1399, DOI 10.1056/NEJMoa066099
   Garcia-Murillas I, 2015, SCI TRANSL MED, V7, DOI [10.1126/scitranslmed.aab0021, 10.1126/scitranslmed.aac7551]
   Garcia-Olmo Dolores C., 2013, Critical Reviews in Oncogenesis, V18, P153
   Garcia-Olmo DC, 2010, CANCER RES, V70, P560, DOI 10.1158/0008-5472.CAN-09-3513
   Higgins MJ, 2012, CLIN CANCER RES, V18, P3462, DOI 10.1158/1078-0432.CCR-11-2696
   Hu ZY, 2018, EBIOMEDICINE, V32, P111, DOI 10.1016/j.ebiom.2018.05.015
   Huang ZH, 2006, CANCER LETT, V243, P64, DOI 10.1016/j.canlet.2005.11.027
   Rodriguez BJ, 2019, J CLIN MED, V8, DOI 10.3390/jcm8081183
   Khatcheressian JL, 2013, J CLIN ONCOL, V31, P961, DOI 10.1200/JCO.2012.45.9859
   Koboldt DC, 2012, NATURE, V490, P61, DOI 10.1038/nature11412
   Kurebayashi Junichi, 2003, Breast Cancer, V10, P38, DOI 10.1007/BF02967624
   Lauro S, 1999, ANTICANCER RES, V19, P3511
   LEON SA, 1977, CANCER RES, V37, P646
   Madhavan D, 2014, BREAST CANCER RES TR, V146, P163, DOI 10.1007/s10549-014-2946-2
   Madic J, 2015, INT J CANCER, V136, P2158, DOI 10.1002/ijc.29265
   Magbanua MJM, 2021, ANN ONCOL, V32, P229, DOI 10.1016/j.annonc.2020.11.007
   Maghsoudi OH, 2021, MED IMAGE ANAL, V73, DOI 10.1016/j.media.2021.102138
   Nakagomi H, 2017, AM J CASE REP, V18, P26, DOI 10.12659/AJCR.901295
   Olsson E, 2015, EMBO MOL MED, V7, P1034, DOI 10.15252/emmm.201404913
   Pesapane F, 2020, MED ONCOL, V37, DOI 10.1007/s12032-020-01353-1
   Radovich M, 2020, JAMA ONCOL, V6, P1410, DOI 10.1001/jamaoncol.2020.2295
   Riva F, 2017, CLIN CHEM, V63, P691, DOI 10.1373/clinchem.2016.262337
   Robins T, 2021, SENSORS-BASEL, V21, DOI 10.3390/s21134570
   Schwarzenbach H, 2011, NAT REV CANCER, V11, P426, DOI 10.1038/nrc3066
   Sharma G, 2012, TUMOR BIOL, V33, P1837, DOI 10.1007/s13277-012-0443-y
   Siravegna G, 2017, NAT REV CLIN ONCOL, V14, P531, DOI 10.1038/nrclinonc.2017.14
   Takahashi H, 2017, CLIN BREAST CANCER, V17, P61, DOI 10.1016/j.clbc.2016.06.006
   Tampellini M, 2006, BREAST CANCER RES TR, V98, P241, DOI 10.1007/s10549-005-9155-y
   Yang YC, 2018, BIOSCIENCE REP, V38, DOI 10.1042/BSR20180322
   Yasasever V, 1997, CLIN BIOCHEM, V30, P53, DOI 10.1016/S0009-9120(96)00133-6
   Zahid OK, 2021, NANOMED-NANOTECHNOL, V35, DOI 10.1016/j.nano.2021.102407
NR 48
TC 4
Z9 4
U1 0
U2 3
PU MDPI
PI BASEL
PA ST ALBAN-ANLAGE 66, CH-4052 BASEL, SWITZERLAND
EI 2072-6694
J9 CANCERS
JI Cancers
PD AUG
PY 2021
VL 13
IS 15
AR 3813
DI 10.3390/cancers13153813
PG 11
WC Oncology
WE Science Citation Index Expanded (SCI-EXPANDED)
SC Oncology
GA TV9CP
UT WOS:000682012400001
PM 34359713
OA Green Published, gold
DA 2022-08-28
ER

PT J
AU Sun, MY
   Lin, FQ
   Chen, LJ
   Li, H
   Lin, WQ
   Du, HY
   Yang, XX
   Li, M
AF Sun, Min-Ying
   Lin, Fang-Qin
   Chen, Lu-Jia
   Li, Hong
   Lin, Wei-Quan
   Du, Hong-Yan
   Yang, Xue-Xi
   Li, Ming
TI Targeted Next-Generation Sequencing of Circulating Tumor DNA Mutations
   among Metastatic Breast Cancer Patients
SO CURRENT ONCOLOGY
LA English
DT Article
DE circulating tumor DNA; mutation; breast cancer; targeted next-generation
   sequencing
ID PRECISION MEDICINE; CTDNA
AB Liquid biopsy through the detection of circulating tumor DNA (ctDNA) has potential advantages in cancer monitoring and prediction. However, most previous studies in this area were performed with a few hotspot genes, single time point detection, or insufficient sequencing depth. In this study, we performed targeted next-generation sequencing (NGS) with a customized panel in metastatic breast cancer (MBC) patients. Fifty-four plasma samples were taken before chemotherapy and after the third course of treatment for detection and analysis. Paired lymphocytes were also included to eliminate clonal hematopoiesis (CH)-related alternatives. A total of 1182 nonsynonymous mutations in 419 genes were identified. More ctDNA mutations were detected in patients with tumors > 3 cm (p = 0.035) and HER2(-) patients (p = 0.029). For a single gene, the distribution of ctDNA mutations was also correlated with clinical characteristics. Multivariate regression analysis revealed that HER2 status was significantly associated with mutation burden (OR 0.02, 95% CI 0-0.62, p = 0.025). The profiles of ctDNA mutations exhibited marked discrepancies between two time points, and baseline ctDNA was more sensitive and specific than that after chemotherapy. Finally, elevated ctDNA mutation level was positively correlated with poor survival (p < 0.001). Mutations in ctDNA could serve as a potential biomarker for the evaluation, prediction, and clinical management guidance of MBC patients with chemotherapy.
C1 [Sun, Min-Ying; Du, Hong-Yan; Yang, Xue-Xi; Li, Ming] Southern Med Univ, Sch Lab Med & Biotechnol, Inst Antibody Engn, Guangzhou 510515, Peoples R China.
   [Lin, Fang-Qin] Guangzhou Med Univ, GZMU GIBH Sch Life Sci, Guangzhou 511436, Peoples R China.
   [Chen, Lu-Jia; Li, Hong] Southern Med Univ, Nanfang Hosp, Guangzhou 510515, Peoples R China.
   [Lin, Wei-Quan] Guangzhou Ctr Dis Control & Prevent, Dept Primary Publ Hlth, Guangzhou 510440, Peoples R China.
   [Lin, Wei-Quan] Guangzhou Med Univ, Inst Publ Hlth, Guangzhou 510440, Peoples R China.
   [Lin, Wei-Quan] Guangzhou Ctr Dis Control & Prevent, Guangzhou 510440, Peoples R China.
RP Yang, XX; Li, M (通讯作者)，Southern Med Univ, Sch Lab Med & Biotechnol, Inst Antibody Engn, Guangzhou 510515, Peoples R China.
EM sunmy1220@163.com; linfangqin@gzhmu.edu.cn; dr_chenlj@smu.edu.cn;
   lhnfyy@163.com; linweiquan0503@163.com; gzduhongyan@126.com;
   yxxzb@sohu.com; lm20062006@163.com
FU National Natural Science Foundation of China [82000395]; Key Project of
   Medicine Discipline of Guangzhou [2021-2023-12]; Basic Research Project
   of Key Laboratory of Guangzhou [202102100001]
FX This study was supported by The National Natural Science Foundation of
   China (Grant No. 82000395), The Key Project of Medicine Discipline of
   Guangzhou (No. 2021-2023-12), and Basic Research Project of Key
   Laboratory of Guangzhou (No. 202102100001).
CR Alimirzaie S, 2019, CLIN GENET, V95, P643, DOI 10.1111/cge.13514
   Altobelli E, 2017, INT J ENV RES PUB HE, V14, DOI 10.3390/ijerph14040452
   Arnedos M, 2015, NAT REV CLIN ONCOL, V12, P693, DOI 10.1038/nrclinonc.2015.123
   Budny Agnieszka, 2019, Pol Merkur Lekarski, V46, P195
   Buono G, 2019, CANCER TREAT REV, V73, P73, DOI 10.1016/j.ctrv.2019.01.004
   Butler TM, 2017, CURR OPIN GENET DEV, V42, P14, DOI 10.1016/j.gde.2016.12.003
   Campos-Carrillo A, 2020, PHARMACOL THERAPEUT, V207, DOI 10.1016/j.pharmthera.2019.107458
   Cheng FF, 2016, ONCOTARGET, V7, P48832, DOI 10.18632/oncotarget.9453
   Clatot F, 2020, RECENT RESULTS CANC, V215, P231, DOI 10.1007/978-3-030-26439-0_12
   Corcoran RB, 2018, NEW ENGL J MED, V379, P1754, DOI 10.1056/NEJMra1706174
   Eigeliene N, 2019, ONCOLOGY-BASEL, V96, P115, DOI 10.1159/000495615
   Fernandez-Garcia D, 2019, BREAST CANCER RES, V21, DOI 10.1186/s13058-019-1235-8
   Garcia-Murillas I, 2015, SCI TRANSL MED, V7, DOI [10.1126/scitranslmed.aab0021, 10.1126/scitranslmed.aac7551]
   Gorgannezhad L, 2018, LAB CHIP, V18, P1174, DOI [10.1039/c8lc00100f, 10.1039/C8LC00100F]
   Kingston B, 2021, NAT COMMUN, V12, DOI 10.1038/s41467-021-22605-2
   Liang YR, 2020, SEMIN CANCER BIOL, V60, P14, DOI 10.1016/j.semcancer.2019.08.012
   Ma F, 2020, INT J CANCER, V146, P1359, DOI 10.1002/ijc.32536
   Nicolini A, 2018, SEMIN CANCER BIOL, V52, P56, DOI 10.1016/j.semcancer.2017.08.010
   Oliveira KCS, 2020, MOL CANCER RES, V18, P517, DOI 10.1158/1541-7786.MCR-19-0768
   Peart O, 2017, RADIOL TECHNOL, V88, p519M
   Pessoa LS, 2020, CRIT REV ONCOL HEMAT, V155, DOI 10.1016/j.critrevonc.2020.103109
   Reiland-Smith Juliann, 2010, S D Med, VSpec No, P31
   Rohanizadegan M, 2018, CANCER GENET-NY, V228, P159, DOI 10.1016/j.cancergen.2018.02.002
   Romero D, 2015, NAT REV CLIN ONCOL, V12, P624, DOI [10.1038/nrclinonc.2015.144, 10.1038/nrclinonc.2015.159]
   Turner NC, 2020, LANCET ONCOL, V21, P1296, DOI [10.1016/S1470-2045(20)30444-7, 10.11016/S1470-2045(20)30444-7]
   Tyagi NK, 2018, CURR ONCOL, V25, pS151, DOI 10.3747/co.25.3729
   Tzanikou E, 2020, CRIT REV CL LAB SCI, V57, P54, DOI 10.1080/10408363.2019.1670615
   Ullah MF, 2019, ADV EXP MED BIOL, V1152, P51, DOI 10.1007/978-3-030-20301-6_4
   Wang R, 2017, ONCOTARGET, V8, P75742, DOI 10.18632/oncotarget.20608
   Welch HG, 2015, NEW ENGL J MED, V373, P1685, DOI 10.1056/NEJMp1510443
   Winters S, 2017, PROG MOL BIOL TRANSL, V151, P1, DOI 10.1016/bs.pmbts.2017.07.002
   Yao GY, 2015, CHEMOTHERAPY, V61, P171, DOI 10.1159/000443366
   Yates LR, 2015, NAT MED, V21, P751, DOI 10.1038/nm.3886
   Zhang XY, 2019, CLIN CANCER RES, V25, P6546, DOI 10.1158/1078-0432.CCR-18-4055
   Zhang XF, 2019, CLIN EXP MED, V19, P271, DOI 10.1007/s10238-019-00563-w
   Zhang YL, 2021, NAT COMMUN, V12, DOI 10.1038/s41467-020-20162-8
   Zhou YD, 2019, MOL ONCOL, V13, P1033, DOI 10.1002/1878-0261.12456
NR 37
TC 1
Z9 1
U1 1
U2 5
PU MDPI
PI BASEL
PA ST ALBAN-ANLAGE 66, CH-4052 BASEL, SWITZERLAND
SN 1198-0052
EI 1718-7729
J9 CURR ONCOL
JI Curr. Oncol.
PD AUG
PY 2021
VL 28
IS 4
BP 2326
EP 2336
DI 10.3390/curroncol28040214
PG 11
WC Oncology
WE Science Citation Index Expanded (SCI-EXPANDED)
SC Oncology
GA UI9ST
UT WOS:000690937800001
PM 34202466
OA Green Published, gold, Green Submitted
DA 2022-08-28
ER

PT J
AU Zhu, AJ
   Yuan, P
   Hu, NL
   Li, MZ
   Wang, WM
   Wang, X
   Yue, J
   Wang, JY
   Luo, Y
   Ma, F
   Zhang, P
   Li, Q
   Xu, BH
   Cao, SB
   Lippi, G
   Naito, Y
   Osman, MA
   Marta, GN
   Franceschini, G
   Orlandi, A
AF Zhu, Anjie
   Yuan, Peng
   Hu, Nanlin
   Li, Mingzhou
   Wang, Wenmiao
   Wang, Xue
   Yue, Jian
   Wang, Jiayu
   Luo, Yang
   Ma, Fei
   Zhang, Pin
   Li, Qing
   Xu, Binghe
   Cao, Shanbo
   Lippi, Giuseppe
   Naito, Yoichi
   Osman, Mohammed A.
   Marta, Gustavo N.
   Franceschini, Gianluca
   Orlandi, Armando
TI Phase II study of apatinib in combination with oral vinorelbine in
   heavily pretreated HER2-negative metastatic breast cancer and clinical
   implications of monitoring ctDNA
SO CANCER BIOLOGY & MEDICINE
LA English
DT Article
DE Metastatic breast cancer; apatinib; oral vinorelbine; ctDNA
ID ENDOTHELIAL GROWTH-FACTOR; CIRCULATING TUMOR DNA; CELL-FREE DNA;
   ACTIVITY IN-VITRO; 1ST-LINE TREATMENT; DOUBLE-BLIND; MICROVESSEL
   DENSITY; CAPECITABINE; THERAPY; RESISTANCE
AB Objective: Apatinib is an oral TKI targeting VEGFR-2. Single-agent apatinib treatment has been shown to produce an objective response in patients with pretreated mBC. Oral vinorelbine also holds promise as a treatment of choice in patients with mBC. This study aimed to investigate the efficacy and safety of the oral vinorelbine-apatinib combination in patients with pretreated mBC. In addition, we detected gene variants in ctDNA to explore the therapeutic implications.
   Methods: This study enrolled patients with HER2-negative mBC who were pretreated with anthracycline/taxanes. Patients were treated with apatinib at 500 mg/425 mg daily plus oral vinorelbine 60 Ing/m(2) on days 1, 8, and 15 of every cycle (3 weeks). The primary endpoint was PFS. The secondary endpoints were ORR, CBR, OS, and safety. Patients eligible for ctDNA detection were evaluated before and during treatment.
   Results: Forty patients were enrolled. The median PFS was 5.2 months (95% CI, 3.4-7.0 months), and the median OS was 17.4 months (95% CI, 8.0-27.0 months). The ORR was 17.1% (6/35), and the CBR was 45.7% (16/35). The most common AEs included gastrointestinal reaction, myelosuppression, and hypertension. In 20 patients, ctDNA was detected at baseline and during treatment. A significant difference was found in PFS for undetected vs. detected baseline ctDNA (13.9 months vs. 3.6 months, P = 0.018).
   Conclusions: All oral therapy with apatinib plus vinorelbine displayed objective efficacy in patients with heavily pretreated HER2 negative mBC, with acceptable and manageable toxicity profiles. Patients with no gene variant detected and lower variant allele frequencies in ctDNA at baseline showed longer PFS.
C1 [Zhu, Anjie; Hu, Nanlin; Li, Mingzhou; Wang, Jiayu; Luo, Yang; Ma, Fei; Zhang, Pin; Li, Qing; Xu, Binghe] Chinese Acad Med Sci & Peking Union Med Coll, Natl Canc Ctr, Dept Med Oncol, Natl Clin Res Ctr Canc,Canc Hosp, Beijing 100021, Peoples R China.
   [Zhu, Anjie] Peking Univ, Dept Breast Oncol, Key Lab Carcinogenesis & Translat Res, Minist Educ,Canc Hosp & Inst, Beijing 100142, Peoples R China.
   [Yuan, Peng; Wang, Xue; Yue, Jian] Chinese Acad Med Sci & Peking Union Med Coll, Natl Canc Ctr, Dept VIP Med Serv, Natl Clin Res Ctr Canc,Canc Hosp, Beijing 100021, Peoples R China.
   [Wang, Wenmiao] Chinese Acad Med Sci & Peking Union Med Coll, Natl Canc Ctr, Dept Pathol, Natl Clin Res Ctr Canc,Canc Hosp, Beijing 100021, Peoples R China.
   [Cao, Shanbo] AcornMed Biotechnol Co Ltd, Beijing 101102, Peoples R China.
   [Lippi, Giuseppe] Univ Hosp Verona, Sect Clin Biochem, I-37100 Verona, Italy.
   [Naito, Yoichi] Natl Canc Ctr Hosp East, Dept Breast & Med Oncol, Kashiwa, Chiba 2778577, Japan.
   [Osman, Mohammed A.] Gen Org Teaching Hosp, Clin Oncol, Cairo 11435, Egypt.
   [Marta, Gustavo N.] Hosp Sirio Libanes, Dept Radiat Oncol, BR-01308050 Sao Paulo, Brazil.
   [Franceschini, Gianluca] Univ Cattolica Sacro Cuore, Fdn Policlin Univ A Gemelli IRCCS, Multidisciplinary Breast Ctr, I-00176 Rome, Italy.
   [Orlandi, Armando] Fdn Policlin Univ A Gemelli IRCCS, Unit Med Oncol, I-00176 Rome, Italy.
RP Yuan, P (通讯作者)，Chinese Acad Med Sci & Peking Union Med Coll, Natl Canc Ctr, Dept VIP Med Serv, Natl Clin Res Ctr Canc,Canc Hosp, Beijing 100021, Peoples R China.
EM yuanpengyp01@163.com
RI Franceschini, Gianluca/C-5491-2016; Marta, Gustavo/CAJ-3172-2022;
   ORLANDI, Armando/A-1517-2015
OI Franceschini, Gianluca/0000-0002-2950-3395; ORLANDI,
   Armando/0000-0001-5253-4678
FU National Natural Science Foundation of China [81472753, 81672634]
FX The current study was funded by the National Natural Science Foundation
   of China (Grant No. 81472753 and 81672634) .
CR Banerjee S, 2007, NAT CLIN PRACT ONCOL, V4, P536, DOI 10.1038/ncponc0905
   Baselga J, 2017, CLIN BREAST CANCER, V17, P585, DOI 10.1016/j.clbc.2017.05.006
   Baselga J, 2012, J CLIN ONCOL, V30, P1484, DOI 10.1200/JCO.2011.36.7771
   Bergers G, 2003, J CLIN INVEST, V111, P1287, DOI 10.1172/JCI200317929
   Bergh J, 2012, J CLIN ONCOL, V30, P921, DOI 10.1200/JCO.2011.35.7376
   Blancas I, 2010, J CLIN ONCOL, V28, DOI 10.1200/jco.2010.28.15_suppl.1090
   Blume-Jensen P, 2001, NATURE, V411, P355, DOI 10.1038/35077225
   Bourgeois H, 2017, ANN ONCOL, V28, P1612, DOI 10.1093/annonc/mdx172
   Brufsky AM, 2011, J CLIN ONCOL, V29, P4286, DOI 10.1200/JCO.2010.34.1255
   Chen XF, 2019, ONCOLOGIST, V24, P883, DOI 10.1634/theoncologist.2019-0164
   Chu D, 2016, CLIN CANCER RES, V22, P993, DOI 10.1158/1078-0432.CCR-15-0943
   Crown JP, 2013, J CLIN ONCOL, V31, P2870, DOI 10.1200/JCO.2012.43.3391
   Dawson SJ, 2013, NEW ENGL J MED, V368, P1199, DOI 10.1056/NEJMoa1213261
   Delcambre C, 2005, BREAST CANCER RES TR, V94, pS67
   Erber R, 2003, FASEB J, V17, P338, DOI 10.1096/fj.03-0271fje
   Finek J, 2009, ANTICANCER RES, V29, P667
   Fletcher JA, 2004, SEMIN ONCOL, V31, P4, DOI 10.1053/j.seminoncol.2004.03.034
   Freyer G, 2003, J CLIN ONCOL, V21, P35, DOI 10.1200/JCO.2003.09.057
   Fujita N, 2012, ONCOLOGY-BASEL, V83, P273, DOI 10.1159/000342083
   Garcia-Murillas I, 2015, SCI TRANSL MED, V7, DOI [10.1126/scitranslmed.aab0021, 10.1126/scitranslmed.aac7551]
   GASPARINI G, 1994, J CLIN ONCOL, V12, P454, DOI 10.1200/JCO.1994.12.3.454
   Gil-Delgado M, 2008, J CLIN ONCOL, V26, DOI 10.1200/jco.2008.26.15_suppl.1135
   Gong B, 2012, ONCOL LETT, V3, P897, DOI 10.3892/ol.2012.576
   Gradishar WJ, 2013, EUR J CANCER, V49, P312, DOI 10.1016/j.ejca.2012.08.005
   Harbeck N, 2017, LANCET, V389, P1134, DOI [10.1016/s0140-6736(16)31891-8, 10.1016/S0140-6736(16)31891-8]
   Hu T, 2018, MEDICINE, V97, DOI 10.1097/MD.0000000000010349
   Hu XC, 2014, BMC CANCER, V14, DOI 10.1186/1471-2407-14-820
   Hu XC, 2014, INT J CANCER, V135, P1961, DOI 10.1002/ijc.28829
   Huang LH, 2017, ONCOTARGET, V8, P29346, DOI 10.18632/oncotarget.12897
   Huang ZH, 2006, CANCER LETT, V243, P64, DOI 10.1016/j.canlet.2005.11.027
   Jeselsohn R, 2015, NAT REV CLIN ONCOL, V12, P573, DOI 10.1038/nrclinonc.2015.117
   Klement G, 2000, J CLIN INVEST, V105, pR15, DOI 10.1172/JCI8829
   Lacal PM, 2018, PHARMACOL RES, V136, P97, DOI 10.1016/j.phrs.2018.08.023
   Laird BJ, 2013, CLIN CANCER RES, V19, P5456, DOI 10.1158/1078-0432.CCR-13-1066
   Levitzki A, 2004, CYTOKINE GROWTH F R, V15, P229, DOI 10.1016/j.cytogfr.2004.03.010
   Li HY, 2017, CELL DEATH DIS, V8, DOI 10.1038/cddis.2017.218
   Li J, 2010, BMC CANCER, V10, DOI 10.1186/1471-2407-10-529
   Li YH, 2018, MEDICINE, V97, DOI 10.1097/MD.0000000000012222
   Liang DH, 2016, BREAST CANCER RES TR, V155, P139, DOI 10.1007/s10549-015-3635-5
   Lin Y, 2017, TUMOR BIOL, V39, DOI 10.1177/1010428317711033
   Linderholm BK, 2009, ANN ONCOL, V20, P1639, DOI 10.1093/annonc/mdp062
   Madic J, 2015, INT J CANCER, V136, P2158, DOI 10.1002/ijc.29265
   Mansour M, 2013, CANCER CHEMOTH PHARM, V72, P429, DOI 10.1007/s00280-013-2216-8
   Mavroeidis L, 2015, INT J ONCOL, V47, P455, DOI 10.3892/ijo.2015.3059
   Mi YJ, 2010, CANCER RES, V70, P7981, DOI 10.1158/0008-5472.CAN-10-0111
   Miles DW, 2010, J CLIN ONCOL, V28, P3239, DOI 10.1200/JCO.2008.21.6457
   Miller K, 2007, NEW ENGL J MED, V357, P2666, DOI 10.1056/NEJMoa072113
   Murtaza M, 2015, NAT COMMUN, V6, DOI 10.1038/ncomms9760
   Murtaza M, 2013, NATURE, V497, P108, DOI 10.1038/nature12065
   Nole F, 2009, CANCER CHEMOTH PHARM, V64, P673, DOI 10.1007/s00280-008-0915-3
   Olsson E, 2015, EMBO MOL MED, V7, P1034, DOI 10.15252/emmm.201404913
   Page K, 2017, CLIN CHEM, V63, P532, DOI 10.1373/clinchem.2016.261834
   Petrelli F, 2016, CLIN BREAST CANCER, V16, P327, DOI 10.1016/j.clbc.2016.05.002
   Qin RS, 2018, BMC CANCER, V18, DOI 10.1186/s12885-018-4738-2
   Romero-Laorden N, 2016, CLIN TRANSL ONCOL, V18, P1, DOI 10.1007/s12094-015-1332-9
   Rossi G, 2018, CLIN CANCER RES, V24, P560, DOI 10.1158/1078-0432.CCR-17-2092
   Schneider BP, 2005, J CLIN ONCOL, V23, P1782, DOI 10.1200/JCO.2005.12.017
   Tan EH, 2015, LUNG CANCER, V88, P289, DOI 10.1016/j.lungcan.2015.04.001
   Tian S, 2011, CANCER SCI, V102, P1374, DOI 10.1111/j.1349-7006.2011.01939.x
   Toi M, 2001, LANCET ONCOL, V2, P667, DOI 10.1016/S1470-2045(01)00556-3
   Tong XZ, 2012, BIOCHEM PHARMACOL, V83, P586, DOI 10.1016/j.bcp.2011.12.007
   Tsui KH, 2019, THERANOSTICS, V9, P6631, DOI 10.7150/thno.33353
   Tubiana-Mathieu N, 2009, BRIT J CANCER, V101, P232, DOI 10.1038/sj.bjc.6605156
   Uzzan B, 2004, CANCER RES, V64, P2941, DOI 10.1158/0008-5472.CAN-03-1957
   Wan JCM, 2017, NAT REV CANCER, V17, P223, DOI 10.1038/nrc.2017.7
   WINER EP, 1995, SEMIN ONCOL, V22, P72
   Yates LR, 2015, NAT MED, V21, P751, DOI 10.1038/nm.3886
   Yuan P, 2019, EUR J CANCER, V112, P57, DOI 10.1016/j.ejca.2019.02.002
   Zimmermann C, 2014, LANCET, V383, P1721, DOI 10.1016/S0140-6736(13)62416-2
NR 69
TC 2
Z9 2
U1 0
U2 2
PU CHINA ANTI-CANCER ASSOC
PI TIANJIN
PA TIANJIN MEDICAL UNIV, CANCER INST & HOSPITAL  TI-YUAN-BEI, HUANHU XI LU,
   HEXIQU, TIANJIN, 300060, PEOPLES R CHINA
SN 2095-3941
J9 CANCER BIOL MED
JI Cancer Biol. Med.
PD AUG
PY 2021
VL 18
IS 3
BP 875
EP +
DI 10.20892/j.issn.2095-3941.2020.0418
PG 22
WC Oncology; Medicine, Research & Experimental
WE Science Citation Index Expanded (SCI-EXPANDED)
SC Oncology; Research & Experimental Medicine
GA XC0NQ
UT WOS:000721717600021
PM 34037346
OA Green Published
DA 2022-08-28
ER

PT J
AU Aljohani, FS
   Abu-Dief, AM
   El-Khatib, RM
   Al-Abdulkarim, HA
   Alharbi, A
   Mahran, A
   Khalifa, ME
   El-Metwaly, NM
AF Aljohani, Faizah S.
   Abu-Dief, Ahmed M.
   El-Khatib, Rafat M.
   Al-Abdulkarim, Hessah A.
   Alharbi, Arwa
   Mahran, Asmaa
   Khalifa, Mohamed E.
   El-Metwaly, Nashwa M.
TI Structural inspection for novel Pd(II), VO(II), Zn(II) and
   Cr(III)-azomethine metal chelates: DNA interaction, biological screening
   and theoretical treatments
SO JOURNAL OF MOLECULAR STRUCTURE
LA English
DT Article
DE Imine-complexes; DFT; ctDNA; Biological activity; Pharmacophore query;
   Molecular docking
ID TRIDENTATE SCHIFF-BASE; IN-VITRO; SPECTROSCOPIC CHARACTERIZATION;
   SONOCHEMICAL SYNTHESIS; COPPER(II) COMPLEXES; ANTIBACTERIAL; BINDING;
   BEHAVIOR; FE(II); ANTIOXIDANT
AB An alternative sequence of bioactive series, using novel Schiffbase derivative (1-Quinolin-8-yliminomethyl-naphthalen-2-ol), was produced (HNQ). Elements analysis, molar conductivity, magnetic moment, IR, H-1 NMR, UV-Vis, and TGA were used to define the chemical forms. As a result, an appropriate geometry has been proposed for each complex. The HNQ ligand functions as a tri-dentate via NNO donors to the metal ions within octahedral geometry with Cr3+, square pyramidal with VO2+, tetrahedral with Zn2+, and square planner with Pd2+ ion. The Coats-Redfern approach was used to determine the kinetic and thermodynamic characteristics of complexes, and their values revealed the ordered state of active complexes. The binding effectiveness of the examined compounds with calf thymus DNA (ct-DNA) was analyzed using various methods, and the binding function was assumed to be electrostatic, intercalation, or replacement mode. Furthermore, the compounds' antibacterial and anticancer efficacy was tested in vitro. In a concentration-dependent way, the chemicals had a considerable influence on lowering cell viability of breast cancer cells (MCF-7). The antioxidant activity of the compounds was examined in vitro, and the results revealed that the ligand's activity was similar to that of the reference drug. This study was reinforced by different theoretical implementations. The geometry optimization process supported the manner of ligand-metal ion interaction. The stability of complexes was shined and the reduced polarity was recorded with HNQ, HNQPd and HNQVO, which is promising in biological applications. Biological simulation was performed using Pharmit link to search on drug-like compounds and to discover the extent of interaction with DNA-protein (1bna). In addition, MOE-docking was implemented to put a clear view about the interaction features between the compounds and 1bna protein. The simulation study reveals the priority of HNQ ligand towards the DNA and the negligible role of complexes, was expected. While, comparing in-vitro with in-silico results, this difference was noticed, which may suggest a presence of any unknown mechanism improves the behavior of complexes inside living-cells. (C) 2021 Elsevier B.V. All rights reserved.
C1 [Aljohani, Faizah S.; Abu-Dief, Ahmed M.] Taibah Univ, Coll Sci, Dept Chem, POB 344, Madinah, Saudi Arabia.
   [Abu-Dief, Ahmed M.; El-Khatib, Rafat M.; Mahran, Asmaa] Sohag Univ, Fac Sci, Dept Chem, Sohag 82534, Egypt.
   [Al-Abdulkarim, Hessah A.] King Saud Univ, Coll Sci, Dept Chem, Riyadh 11451, Saudi Arabia.
   [Alharbi, Arwa; El-Metwaly, Nashwa M.] Umm Al Qura Univ, Fac Appl Sci, Dept Chem, Mecca, Saudi Arabia.
   [Khalifa, Mohamed E.] Taif Univ, Coll Sci, Dept Chem, POB 11099, At Taif 21944, Saudi Arabia.
   [El-Metwaly, Nashwa M.] Mansoura Univ, Fac Sci, Dept Chem, Mansoura, Egypt.
RP Abu-Dief, AM (通讯作者)，Taibah Univ, Coll Sci, Dept Chem, POB 344, Madinah, Saudi Arabia.; Abu-Dief, AM (通讯作者)，Sohag Univ, Fac Sci, Dept Chem, Sohag 82534, Egypt.; El-Metwaly, NM (通讯作者)，Umm Al Qura Univ, Fac Appl Sci, Dept Chem, Mecca, Saudi Arabia.; El-Metwaly, NM (通讯作者)，Mansoura Univ, Fac Sci, Dept Chem, Mansoura, Egypt.
EM amamohammed@taibahu.edu.sa; n_elmetwaly00@yahoo.com
FU Taif University, Taif, Saudi Arabia [TURSP-2020/43]
FX Dr. Mohamed acknowledge Taif University Researchers Supporting Project
   number (TURSP-2020/43). Taif University, Taif, Saudi Arabia
CR Abdel-Rahman LH, 2020, MOLECULES, V25, DOI 10.3390/molecules25215089
   Abdel-Rahman LH, 2019, APPL ORGANOMET CHEM, V33, DOI 10.1002/aoc.4699
   Abdel-Rahman LH, 2019, J KING SAUD UNIV SCI, V31, P52, DOI 10.1016/j.jksus.2017.05.011
   Abdel-Rahman LH, 2018, APPL ORGANOMET CHEM, V32, DOI 10.1002/aoc.4527
   Abdel-Rahman LH, 2020, ARAB J CHEM, V13, P649, DOI 10.1016/j.arabjc.2017.07.007
   Abdel-Rahman LH, 2017, APPL ORGANOMET CHEM, V31, DOI 10.1002/aoc.3750
   Abdel-Rahman LH, 2017, J PHOTOCH PHOTOBIO B, V170, P271, DOI 10.1016/j.jphotobiol.2017.04.003
   Abdel-Rahman LH, 2017, APPL ORGANOMET CHEM, V31, DOI 10.1002/aoc.3555
   Abdel-Rahman LH, 2016, BIOORG CHEM, V69, P140, DOI 10.1016/j.bioorg.2016.10.009
   Abdel-Rahman LH, 2016, CATAL LETT, V146, P1373, DOI 10.1007/s10562-016-1755-0
   Abdel-Rahman LH, 2016, J PHOTOCH PHOTOBIO B, V162, P298, DOI 10.1016/j.jphotobiol.2016.06.052
   Abdel-Rahman LH, 2016, J PHOTOCH PHOTOBIO B, V160, P18, DOI 10.1016/j.jphotobiol.2016.03.040
   Abdel-Rahman LH, 2017, ARAB J CHEM, V10, pS1835, DOI 10.1016/j.arabjc.2013.07.010
   Abdel-Rahman LH, 2014, SPECTROCHIM ACTA A, V117, P366, DOI 10.1016/j.saa.2013.07.056
   Abdel-Rahman LH, 2013, SPECTROCHIM ACTA A, V111, P266, DOI 10.1016/j.saa.2013.03.061
   Abou Melha KS, 2021, BIOINORG CHEM APPL, V2021, DOI 10.1155/2021/6674394
   Abu-Dief AM, 2021, J MOL STRUCT, V1242, DOI 10.1016/j.molstruc.2021.130693
   Abu-Dief AM, 2021, J MOL LIQ, V326, DOI 10.1016/j.molliq.2021.115277
   Abu-Dief AM, 2021, RES CHEM INTERMEDIAT, V47, P1979, DOI 10.1007/s11164-020-04380-9
   Abu-Dief AM, 2020, SPECTROCHIM ACTA A, V228, DOI 10.1016/j.saa.2019.117700
   Abu-Dief AM, 2019, J PHYS ORG CHEM, V32, DOI 10.1002/poc.4009
   Abu-Dief AM, 2019, APPL ORGANOMET CHEM, V33, DOI 10.1002/aoc.4943
   Abumelha HM, 2021, J MOL LIQ, V328, DOI 10.1016/j.molliq.2021.115483
   Abumelha HM, 2020, J INORG ORGANOMET P, V30, P3277, DOI 10.1007/s10904-020-01503-y
   Adam MSS, 2021, POLYHEDRON, V201, DOI 10.1016/j.poly.2021.115167
   Adsule S, 2006, J MED CHEM, V49, P7242, DOI 10.1021/jm060712l
   Al-Abdulkarim HA, 2021, J MOL LIQ, V339, DOI 10.1016/j.molliq.2021.116797
   Al-Fahemi JH, 2017, APPL ORGANOMET CHEM, V31, DOI 10.1002/aoc.3787
   Al-Hazmi GA, 2018, BIOINORG CHEM APPL, V2018, DOI 10.1155/2018/7176040
   Al-nami SY, 2021, ARAB J SCI ENG, V46, P365, DOI 10.1007/s13369-020-04814-x
   Alaghaz ANMA, 2015, J MOL STRUCT, V1087, P60, DOI 10.1016/j.molstruc.2015.01.035
   Aljohani ET, 2021, APPL ORGANOMET CHEM, V35, DOI 10.1002/aoc.6154
   Aljohani ET, 2021, APPL ORGANOMET CHEM, V35, DOI 10.1002/aoc.6169
   Alkhatib F, 2020, ARAB J CHEM, V13, P6327, DOI 10.1016/j.arabjc.2020.05.033
   Almaqwashi AA, 2016, NUCLEIC ACIDS RES, V44, P3971, DOI 10.1093/nar/gkw237
   Almazroia L., RES CHEM INTERMED, V45, P1943
   Alsalme A.M., 2020, J COORD CHEM, V73, P3150
   Alzahrani S, 2020, J MOL STRUCT, V1218, DOI 10.1016/j.molstruc.2020.128473
   Alzahrani SO, 2021, J MOL LIQ, V332, DOI 10.1016/j.molliq.2021.115844
   Arion VB, 2003, INORG CHEM, V42, P6024, DOI 10.1021/ic034605i
   Bayazeed AA, 2020, CHEMISTRYSELECT, V5, P14091, DOI 10.1002/slct.202003721
   Beyramabadi SA, 2011, SPECTROCHIM ACTA A, V83, P467, DOI 10.1016/j.saa.2011.08.067
   Bonner J.A., 2012, CLIN RAD ONCOLOGY, V3rd, P65
   Bray F, 2018, CA-CANCER J CLIN, V68, P394, DOI 10.3322/caac.21492
   Chikate RC, 2005, POLYHEDRON, V24, P1689, DOI 10.1016/j.poly.2005.04.037
   COATS AW, 1964, NATURE, V201, P68, DOI 10.1038/201068a0
   Querino ALD, 2019, J BIOL INORG CHEM, V24, P1087, DOI 10.1007/s00775-019-01719-5
   Dennington RT., 2016, GAUSSVIEW VERSION 5
   Dimiza F, 2011, DALTON T, V40, P8555, DOI 10.1039/c1dt10714c
   El-Metwaly N, 2019, APPL ORGANOMET CHEM, V33, DOI 10.1002/aoc.5095
   Elshafaie A, 2018, NANO, V13, DOI 10.1142/S1793292018500741
   Frisch M.J., 2010, GAUSSIAN 09
   Gaetke LM, 2003, TOXICOLOGY, V189, P147, DOI 10.1016/S0300-483X(03)00159-8
   Habibi M, 2017, J MOL STRUCT, V1143, P424, DOI 10.1016/j.molstruc.2017.04.114
   Hammud HH, 2020, J MOL STRUCT, V1205, DOI 10.1016/j.molstruc.2019.127548
   Hewawasam P, 2002, BIOORG MED CHEM LETT, V12, P1779, DOI 10.1016/S0960-894X(02)00240-8
   Ibrahim EMM, 2018, PHYS SCRIPTA, V93, DOI 10.1088/1402-4896/aab4d9
   Kandakatla Naresh, 2014, Advances in Bioinformatics, V2014, P812148, DOI 10.1155/2014/812148
   LEE CT, 1988, PHYS REV B, V37, P785, DOI 10.1103/PhysRevB.37.785
   Mistry BM, 2013, J ELECTROANAL CHEM, V704, P118, DOI 10.1016/j.jelechem.2013.07.004
   Mohanan K, 2014, J RARE EARTH, V32, P379, DOI 10.1016/S1002-0721(14)60081-8
   Mu P, 2019, J RECEPT SIG TRANSD, V39, P122, DOI 10.1080/10799893.2019.1638401
   Munshi A.M., INORG CHEM COMMUN
   Musyoka TM, 2016, SCI REP-UK, V6, DOI 10.1038/srep23690
   Nakamoto K., 1985, INFRARED RAMAN SPE B, V5th, P87
   Pahontu E, 2018, APPL ORGANOMET CHEM, V32, DOI 10.1002/aoc.4544
   Rajesh Y.B., 2018, QUINOLINE HETEROCYCL
   Refat M, 2020, J MOL LIQ, V309, DOI 10.1016/j.molliq.2020.113119
   Saad F, 2019, J INORG ORGANOMET P, V29, P1606, DOI 10.1007/s10904-019-01124-0
   Sakthi M, 2017, J MOL STRUCT, V1149, P727, DOI 10.1016/j.molstruc.2017.08.040
   Shah R, 2020, J MOL LIQ, V319, DOI 10.1016/j.molliq.2020.114116
   Sobha S, 2012, SPECTROCHIM ACTA A, V92, P175, DOI 10.1016/j.saa.2012.02.063
   Sundaravel K, 2009, INORG CHIM ACTA, V362, P199, DOI 10.1016/j.ica.2008.03.083
   Sunseri J, 2016, NUCLEIC ACIDS RES, V44, pW442, DOI 10.1093/nar/gkw287
   Toozandejani T, 2017, J MOL STRUCT, V1127, P15, DOI 10.1016/j.molstruc.2016.07.026
   Vinodkumar CR, 2002, J THERM ANAL CALORIM, V61, P143, DOI [10.1023/A:1010120909987, DOI 10.1023/A:1010120909987]
   Wang XM, 2017, CRYST GROWTH DES, V17, P5406, DOI 10.1021/acs.cgd.7b00891
   Wu JQ, 2009, ORGANOMETALLICS, V28, P1817, DOI 10.1021/om801028g
NR 78
TC 22
Z9 22
U1 1
U2 9
PU ELSEVIER
PI AMSTERDAM
PA RADARWEG 29, 1043 NX AMSTERDAM, NETHERLANDS
SN 0022-2860
EI 1872-8014
J9 J MOL STRUCT
JI J. Mol. Struct.
PD DEC 15
PY 2021
VL 1246
AR 131139
DI 10.1016/j.molstruc.2021.131139
EA JUL 2021
PG 15
WC Chemistry, Physical
WE Science Citation Index Expanded (SCI-EXPANDED)
SC Chemistry
GA WA5AZ
UT WOS:000702899000001
DA 2022-08-28
ER

PT J
AU Kong, SL
   Liu, XL
   Tan, SJ
   Tai, JA
   Phua, LY
   Poh, HM
   Yeo, T
   Chua, YW
   Haw, YX
   Ling, WH
   Ng, RCH
   Tan, TJ
   Loh, KWJ
   Tan, DSW
   Ng, QS
   Ang, MK
   Toh, CK
   Lee, YF
   Lim, CT
   Lim, TKH
   Hillmer, AM
   Yap, YS
   Lim, WT
AF Kong, Say Li
   Liu, Xingliang
   Tan, Swee Jin
   Tai, Joyce A.
   Phua, Ler Yee
   Poh, Huay Mei
   Yeo, Trifanny
   Chua, Yong Wei
   Haw, Yu Xuan
   Ling, Wen Huan
   Ng, Raymond Chee Hui
   Tan, Tira J.
   Loh, Kiley Wei Jen
   Tan, Daniel Shao-Weng
   Ng, Quan Sing
   Ang, Mei Kim
   Toh, Chee Keong
   Lee, Yi Fang
   Lim, Chwee Teck
   Lim, Tony Kiat Hon
   Hillmer, Axel M.
   Yap, Yoon Sim
   Lim, Wan-Teck
TI Complementary Sequential Circulating Tumor Cell (CTC) and Cell-Free
   Tumor DNA (ctDNA) Profiling Reveals Metastatic Heterogeneity and Genomic
   Changes in Lung Cancer and Breast Cancer
SO FRONTIERS IN ONCOLOGY
LA English
DT Article
DE circulating tumor cells; cell-free tumor DNA; amplicon-sequencing;
   metastatic signatures; genomic heterogeneity; evolving alterations; lung
   cancer; breast cancer
ID MOLECULAR CHARACTERIZATION; EXPRESSION; SURVIVAL; MUTATION;
   ADENOCARCINOMA; SINGLE; NOTCH1
AB Introduction Circulating tumor cells (CTCs) and cell-free tumor DNA (ctDNA) are tumor components present in circulation. Due to the limited access to both CTC enrichment platforms and ctDNA sequencing in most laboratories, they are rarely analyzed together.
   Methods Concurrent isolation of ctDNA and single CTCs were isolated from lung cancer and breast cancer patients using the combination of size-based and CD45-negative selection method via DropCell platform. We performed targeted amplicon sequencing to evaluate the genomic heterogeneity of CTCs and ctDNA in lung cancer and breast cancer patients.
   Results Higher degrees of genomic heterogeneity were observed in CTCs as compared to ctDNA. Several shared alterations present in CTCs and ctDNA were undetected in the primary tumor, highlighting the intra-tumoral heterogeneity of tumor components that were shed into systemic circulation. Accordingly, CTCs and ctDNA displayed higher degree of concordance with the metastatic tumor than the primary tumor. The alterations detected in circulation correlated with worse survival outcome for both lung and breast cancer patients emphasizing the impact of the metastatic phenotype. Notably, evolving genetic signatures were detected in the CTCs and ctDNA samples during the course of treatment and disease progression.
   Conclusions A standardized sample processing and data analysis workflow for concurrent analysis of CTCs and ctDNA successfully dissected the heterogeneity of metastatic tumor in circulation as well as the progressive genomic changes that may potentially guide the selection of appropriate therapy against evolving tumor clonality.
C1 [Kong, Say Li; Liu, Xingliang; Tai, Joyce A.; Phua, Ler Yee; Poh, Huay Mei; Haw, Yu Xuan; Ling, Wen Huan; Hillmer, Axel M.] Genome Inst Singapore, Canc Therapeut & Stratified Oncol, Singapore, Singapore.
   [Tan, Swee Jin] Clearbridge mFluid Pte Ltd, Singapore, Singapore.
   [Yeo, Trifanny; Lim, Chwee Teck] Natl Univ Singapore, Dept Biomed Engn, Singapore, Singapore.
   [Chua, Yong Wei; Lim, Tony Kiat Hon] Singapore Gen Hosp, Dept Anat Pathol, Singapore, Singapore.
   [Ng, Raymond Chee Hui; Tan, Tira J.; Loh, Kiley Wei Jen; Tan, Daniel Shao-Weng; Ng, Quan Sing; Ang, Mei Kim; Toh, Chee Keong; Yap, Yoon Sim; Lim, Wan-Teck] Natl Canc Ctr, Div Med Oncol, Singapore, Singapore.
   [Ng, Raymond Chee Hui; Tan, Tira J.; Yap, Yoon Sim; Lim, Wan-Teck] Duke NUS Med Sch, Singapore, Singapore.
   [Lee, Yi Fang] Biolid Ltd, Singapore, Singapore.
   [Hillmer, Axel M.] Univ Cologne, Fac Med, Inst Pathol, Cologne, Germany.
   [Hillmer, Axel M.] Univ Cologne, Univ Hosp Cologne, Cologne, Germany.
   [Hillmer, Axel M.] Univ Cologne, Ctr Mol Med Cologne, Cologne, Germany.
   [Lim, Wan-Teck] Inst Mol & Cell Biol, IMCB NCCS MP Singapore OncoGenome Lab, Singapore, Singapore.
RP Kong, SL (通讯作者)，Genome Inst Singapore, Canc Therapeut & Stratified Oncol, Singapore, Singapore.; Yap, YS; Lim, WT (通讯作者)，Natl Canc Ctr, Div Med Oncol, Singapore, Singapore.; Yap, YS; Lim, WT (通讯作者)，Duke NUS Med Sch, Singapore, Singapore.; Lim, WT (通讯作者)，Inst Mol & Cell Biol, IMCB NCCS MP Singapore OncoGenome Lab, Singapore, Singapore.
EM k_sayti@yahoo.com.sg; yap.yoon.sim@singhealth.com.sg; dmolwt@nccs.com.sg
RI Lim, Darren Wan Teck/L-2007-2016
OI Lim, Darren Wan Teck/0000-0002-4655-0206; Tan, Tira/0000-0001-5329-7192;
   Yap, Yoon-Sim/0000-0002-0347-5066
FU Joint Council Office (JCO), Agency for Science, Technology and Research,
   Singapore [14302FG096]; National Medical Research Council (NMRC),
   Singapore [NMRC/OFYIRG/0056/2017]; NMRC, Singapore
   [MOH-CSAINV18nov-0009]; NMRC - Open Fund Large Collaboration Grant
   [NMRC/OFLCG/002/2018]; Trailblazer Foundation, Singapore Millennium
   Foundation; National Cancer Centre Research Fund
FX This work is supported by the Career Development Award (14302FG096) by
   Joint Council Office (JCO), Agency for Science, Technology and Research,
   Singapore to SK; Young Individual Research Grant (NMRC/OFYIRG/0056/2017)
   by National Medical Research Council (NMRC), Singapore for SK; Clinician
   Scientist Award (MOHIAFCat1/0034/2015 and CSA-INV/0025/2017) by NMRC,
   Singapore for W-TL; Clinician Scientist Award (MOH-CSAINV18nov-0009) for
   YY by NMRC; the infrastructure of Lung Cancer Consortium Singapore that
   is jointly funded by Open Fund Large Collaboration Grant
   (NMRC/OFLCG/002/2018) by NMRC, Singapore; Trailblazer Foundation,
   Singapore Millennium Foundation, and the National Cancer Centre Research
   Fund.
CR Abbosh C, 2017, NATURE, V545, P446, DOI 10.1038/nature22364
   Allen TD, 2011, CANCER RES, V71, P6010, DOI 10.1158/0008-5472.CAN-11-0595
   Bhandari V, 2019, NAT GENET, V51, P308, DOI 10.1038/s41588-018-0318-2
   Bianchi S, 2006, J CELL PHYSIOL, V206, P702, DOI 10.1002/jcp.20535
   Bieche I, 2003, INT J CANCER, V106, P758, DOI 10.1002/ijc.11273
   Cancer Genome Atlas Research Network, 2018, Nature, V559, pE12, DOI [10.1038/nature13385, 10.1038/s41586-018-0228-6]
   Cerami E, 2012, CANCER DISCOV, V2, P401, DOI 10.1158/2159-8290.CD-12-0095
   Chaffer CL, 2011, SCIENCE, V331, P1559, DOI 10.1126/science.1203543
   Cristofanilli M, 2005, J CLIN ONCOL, V23, P1420, DOI 10.1200/JCO.2005.08.140
   de Bruin EC, 2014, SCIENCE, V346, P251, DOI 10.1126/science.1253462
   Ellrott K, 2018, CELL SYST, V6, P271, DOI 10.1016/j.cels.2018.03.002
   Gao JJ, 2013, SCI SIGNAL, V6, DOI 10.1126/scisignal.2004088
   Gao QS, 2018, CELL REP, V23, P227, DOI 10.1016/j.celrep.2018.03.050
   Hoadley KA, 2018, CELL, V173, P291, DOI 10.1016/j.cell.2018.03.022
   Hou HW, 2013, SCI REP-UK, V3, DOI 10.1038/srep01259
   Hou Y, 2015, GIGASCIENCE, V4, DOI 10.1186/s13742-015-0068-3
   Imielinski M, 2012, CELL, V150, P1107, DOI 10.1016/j.cell.2012.08.029
   Iyer A, 2020, J CLIN MED, V9, DOI 10.3390/jcm9041206
   Kelley RK, 2015, BMC CANCER, V15, DOI 10.1186/s12885-015-1195-z
   Koboldt DC, 2012, NATURE, V490, P61, DOI 10.1038/nature11412
   Kong SL, 2019, CLIN CHEM, V65, P272, DOI 10.1373/clinchem.2018.295717
   Kong SL, 2017, ONCOTARGET, V8, P68026, DOI 10.18632/oncotarget.19138
   Li H, 2009, BIOINFORMATICS, V25, P1094, DOI [10.1093/bioinformatics/btp100, 10.1093/bioinformatics/btp324]
   Licciulli S, 2013, CANCER RES, V73, P5974, DOI 10.1158/0008-5472.CAN-13-1384
   Lim SB, 2019, P NATL ACAD SCI USA, V116, P17957, DOI 10.1073/pnas.1907904116
   Liu JF, 2018, CELL, V173, P400, DOI 10.1016/j.cell.2018.02.052
   Manier S, 2018, NAT COMMUN, V9, DOI 10.1038/s41467-018-04001-5
   Marchetti A, 2011, J CLIN ONCOL, V29, P3574, DOI 10.1200/JCO.2011.35.9638
   Mishra Rosalin, 2018, Oncotarget, V9, P27773, DOI 10.18632/oncotarget.25576
   Mitsudomi T, 2000, CLIN CANCER RES, V6, P4055
   Mollenhauer J, 2000, CANCER RES, V60, P1704
   Nahar R, 2018, NAT COMMUN, V9, DOI 10.1038/s41467-017-02584-z
   Park HS, 2014, MODERN PATHOL, V27, P1212, DOI 10.1038/modpathol.2013.251
   Peeters DJE, 2013, BRIT J CANCER, V108, P1358, DOI 10.1038/bjc.2013.92
   Pereira B, 2016, NAT COMMUN, V7, DOI 10.1038/ncomms11479
   Pongor L, 2015, GENOME MED, V7, DOI 10.1186/s13073-015-0228-1
   Qu JK, 2017, ONCOTARGET, V8, P93998, DOI 10.18632/oncotarget.21501
   Sanchez-Vega F, 2018, CELL, V173, P321, DOI 10.1016/j.cell.2018.03.035
   Schwarzenbach H, 2011, NAT REV CANCER, V11, P426, DOI 10.1038/nrc3066
   Shaw JA, 2017, CLIN CANCER RES, V23, P88, DOI 10.1158/1078-0432.CCR-16-0825
   Silwal-Pandit L, 2015, CLIN CANCER RES, V21, P1502, DOI 10.1158/1078-0432.CCR-14-2929
   Smerage JB, 2014, J CLIN ONCOL, V32, P3483, DOI 10.1200/JCO.2014.56.2561
   Sundaresan TK, 2016, CLIN CANCER RES, V22, P1103, DOI 10.1158/1078-0432.CCR-15-1031
   Taylor AM, 2018, CANCER CELL, V33, P676, DOI 10.1016/j.ccell.2018.03.007
   Stormo Gary D, 2013, Curr Protoc Bioinformatics, V43, DOI [10.1002/0471250953.bi1110s43, 10.1002/0471250953.bi1201s43]
   Wang CZ, 2019, INT J MOL SCI, V20, DOI 10.3390/ijms20174251
   Wazir U, 2013, ONCOL REP, V29, P1969, DOI 10.3892/or.2013.2346
   Wilm A, 2012, NUCLEIC ACIDS RES, V40, P11189, DOI 10.1093/nar/gks918
   Yates LR, 2015, NAT MED, V21, P751, DOI 10.1038/nm.3886
   Yeo T, 2016, SCI REP-UK, V6, DOI 10.1038/srep22076
   Yu M, 2013, SCIENCE, V339, P580, DOI 10.1126/science.1228522
   Yuan X, 2015, SCI REP-UK, V5, DOI 10.1038/srep10338
   Zhang JJ, 2014, SCIENCE, V346, P256, DOI 10.1126/science.1256930
NR 53
TC 3
Z9 3
U1 0
U2 12
PU FRONTIERS MEDIA SA
PI LAUSANNE
PA AVENUE DU TRIBUNAL FEDERAL 34, LAUSANNE, CH-1015, SWITZERLAND
SN 2234-943X
J9 FRONT ONCOL
JI Front. Oncol.
PD JUL 16
PY 2021
VL 11
AR 698551
DI 10.3389/fonc.2021.698551
PG 15
WC Oncology
WE Science Citation Index Expanded (SCI-EXPANDED)
SC Oncology
GA TU0LO
UT WOS:000680733500001
PM 34336686
OA gold, Green Published
DA 2022-08-28
ER

PT J
AU Sharma, P
   Abramson, VG
   O'Dea, A
   Nye, L
   Mayer, I
   Pathak, HB
   Hoffmann, M
   Stecklein, SR
   Elia, M
   Lewis, S
   Scott, J
   De Jong, JA
   Wang, YY
   Yoder, R
   Schwensen, K
   Finke, K
   Heldstab, J
   LaFaver, S
   Williamson, SK
   Phadnis, MA
   Reed, GA
   Kimler, BF
   Khan, QJ
   Godwin, AK
AF Sharma, Priyanka
   Abramson, Vandana G.
   O'Dea, Anne
   Nye, Lauren
   Mayer, Ingrid
   Pathak, Harsh B.
   Hoffmann, Marc
   Stecklein, Shane R.
   Elia, Manana
   Lewis, Sharon
   Scott, Jecinta
   De Jong, Jilliann A.
   Wang, Yen Y.
   Yoder, Rachel
   Schwensen, Kelsey
   Finke, Karissa
   Heldstab, Jaimie
   LaFaver, Stephanie
   Williamson, Stephen K.
   Phadnis, Milind A.
   Reed, Gregory A.
   Kimler, Bruce F.
   Khan, Qamar J.
   Godwin, Andrew K.
TI Clinical and Biomarker Results from Phase I/II Study of PI3K Inhibitor
   Alpelisib plus Nab-paclitaxel in HER2-Negative Metastatic Breast Cancer
SO CLINICAL CANCER RESEARCH
LA English
DT Article
ID ALBUMIN-BOUND PACLITAXEL; GROWTH-FACTOR; DOUBLE-BLIND; ANGIOGENESIS;
   MULTICENTER; FULVESTRANT; PLACEBO; EXPRESSION; WOMEN; TRIAL
AB Purpose: PIK3CA mutations are common in breast cancer and promote tumor progression and treatment resistance. We conducted a phase I/II trial of alpelisib (alpha-specific PI3K inhibitor) plus nab-paclitaxel in patients with HER2-negative metastatic breast cancer (MBC).
   Patients and Methods: Eligible patients had HER2-negative MBC with any number of prior chemotherapies. Phase I was 3+3 dose-escalation design with three dose levels of alpelisib (250, 300, and 350 mg) daily plus nab-paclitaxel 100 mg/m(2) administered on days 1, 8, and 15 every 28 days. Phase II was according to Simon's two-stage design. PIK3CA mutations in tumor/circulating tumor DNA (ctDNA) were assessed. Primary endpoints were recommended phase II dose (RP2D) and objective response rate (ORR). Additional endpoints included safety, pharmacokinetics, progression-free survival (PFS), and association of PIK3CA mutation with outcomes.
   Results: A total of 43 patients were enrolled (phase I, n = 13 and phase II, n = 30). A total of 84% had visceral disease and 84% had prior taxane. No dose-limiting toxicities occurred in phase I. RP2D was alpelisib 350 mg daily plus nab-paclitaxel 100 mg/m(2) on days 1, 8, and 15. Hyperglycemia (grade 3, 26% and grade 4, 0%), neutropenia (grade 3, 23% and grade 4, 7%), diarrhea (grade 3, 5% and grade 4, 0%), and rash (grade 3, 7% and grade 4, 0%) were the most common adverse events. Among 42 evaluable patients, ORR was 59% (complete response, 7% and partial response, 52%), 21% of whom had response lasting >12 months; median PFS was 8.7 months. A total of 40% of patients demonstrated tumor and/or ctDNA PIK3CA mutation; patients with tumor/ctDNA mutation demonstrated better PFS compared with those without mutation (11.9 vs. 7.5 months; HR, 0.44; P = 0.027). Patients with normal metabolic status had longer PFS compared with prediabetic/diabetic patients (12 vs. 7.5 months; P = 0.014). No pharmacokinetics interactions were detected.
   Conclusions: The alpelisib plus nab-paclitaxel combination was well tolerated and shows encouraging efficacy, especially in patients with PIK3CA-mutated tumor/ctDNA. The impact of metabolic status on response to this combination merits further investigation.
C1 [Sharma, Priyanka; O'Dea, Anne; Nye, Lauren; Hoffmann, Marc; Elia, Manana; Schwensen, Kelsey; Williamson, Stephen K.; Khan, Qamar J.] Univ Kansas, Dept Internal Med, Med Ctr, 2330 Shawnee Mission Pkwy, Westwood, KS 66045 USA.
   [Abramson, Vandana G.; Mayer, Ingrid] Vanderbilt Univ, Vanderbilt Ingram Canc Ctr, Med Ctr, Nashville, TN USA.
   [Pathak, Harsh B.; Godwin, Andrew K.] Univ Kansas, Med Ctr, Dept Pathol & Lab Med, Kansas City, KS USA.
   [Stecklein, Shane R.; Kimler, Bruce F.] Univ Kansas, Dept Radiat Oncol, Med Ctr, Kansas City, KS USA.
   [Lewis, Sharon] Univ Kansas, Clin Res Ctr, Med Ctr, Fairway, KS USA.
   [Scott, Jecinta; De Jong, Jilliann A.] Univ Kansas, Med Ctr, Clin Trials Shared Resource, Fairway, KS USA.
   [Wang, Yen Y.; Yoder, Rachel; Finke, Karissa; Heldstab, Jaimie; LaFaver, Stephanie; Reed, Gregory A.; Godwin, Andrew K.] Univ Kansas, Canc Ctr, Kansas City, KS USA.
   [Phadnis, Milind A.] Univ Kansas, Dept Biostat & Data Sci, Med Ctr, Kansas City, KS USA.
   [Reed, Gregory A.] Univ Kansas, Med Ctr, Dept Pharmacol Toxicol & Therapeut, Kansas City, KS 66103 USA.
RP Sharma, P (通讯作者)，Univ Kansas, Dept Internal Med, Med Ctr, 2330 Shawnee Mission Pkwy, Westwood, KS 66045 USA.
EM psharma2@kumc.edu
OI Abramson, Vandana/0000-0002-6855-1322; Nye, Lauren/0000-0001-6921-0987
FU Novartis; Cancer Center Support Grant; University of Kansas Cancer
   Center [P30 CA168524]; National Institute of General Medical Sciences
   [P20 GM130423]
FX This work was supported by Novartis, the Cancer Center Support Grant (to
   the University of Kansas Cancer Center, P30 CA168524, Biospecimen
   Repository Core Facility, Clinical Pharmacology Shared Resource),
   University of Kansas Cancer Center, and the National Institute of
   General Medical Sciences (P20 GM130423 to A.K. Godwin).
CR Amer Diabet Assoc, 2018, DIABETES CARE, V41, pS13, DOI 10.2337/dc18-S002
   Andre F, 2019, NEW ENGL J MED, V380, P1929, DOI 10.1056/NEJMoa1813904
   Baselga J, 2018, J CLIN ONCOL, V36, DOI 10.1200/JCO.2018.36.18_suppl.LBA1006
   Baselga J, 2017, LANCET ONCOL, V18, P904, DOI 10.1016/S1470-2045(17)30376-5
   Blum JL, 2007, CLIN BREAST CANCER, V7, P850, DOI 10.3816/CBC.2007.n.049
   Borcoman E, 2019, ONCOIMMUNOLOGY, V8, DOI 10.1080/2162402X.2019.1581556
   Bredholt G, 2015, ONCOTARGET, V6, P39676, DOI 10.18632/oncotarget.5344
   Dent R, 2021, P 2020 SAN ANT BREAS P 2020 SAN ANT BREAS
   Fritsch C, 2014, MOL CANCER THER, V13, P1117, DOI 10.1158/1535-7163.MCT-13-0865
   Gardner ER, 2008, CLIN CANCER RES, V14, P4200, DOI 10.1158/1078-0432.CCR-07-4592
   Gradishar WJ, 2005, J CLIN ONCOL, V23, P7794, DOI 10.1200/JCO.2005.04.937
   Hopkins BD, 2018, NATURE, V560, P499, DOI 10.1038/s41586-018-0343-4
   Hu JT, 2005, ONCOGENE, V24, P1212, DOI 10.1038/sj.onc.1208242
   Hu LM, 2002, CANCER RES, V62, P1087
   Ibrahim NK, 2005, J CLIN ONCOL, V23, P6019, DOI 10.1200/JCO.2005.11.013
   Isakoff SJ, 2005, CANCER RES, V65, P10992, DOI 10.1158/0008-5472.CAN-05-2612
   Jiang BH, 2000, P NATL ACAD SCI USA, V97, P1749, DOI 10.1073/pnas.040560897
   Jones RH, 2020, LANCET ONCOL, V21, P345, DOI 10.1016/S1470-2045(19)30817-4
   Juric D, 2018, J CLIN ONCOL, V36, P1291, DOI 10.1200/JCO.2017.72.7107
   Kim SB, 2017, LANCET ONCOL, V18, P1360, DOI 10.1016/S1470-2045(17)30450-3
   Knijnenburg TA, 2018, CELL REP, V23, P239, DOI 10.1016/j.celrep.2018.03.076
   Koboldt DC, 2012, NATURE, V490, P61, DOI 10.1038/nature11412
   Martin M, 2017, ANN ONCOL, V28, P313, DOI 10.1093/annonc/mdw562
   Rugo HS, 2020, ANN ONCOL, V31, P1001, DOI 10.1016/j.annonc.2020.05.001
   Schaub FX, 2018, CELL SYST, V6, P282, DOI 10.1016/j.cels.2018.03.003
   Schmid P, 2020, J CLIN ONCOL, V38, DOI 10.1200/JCO.19.00368
   Sivaram N, 2019, J CLIN INVEST, V129, P3264, DOI 10.1172/JCI123540
   Wolff AC, 2013, J CLIN ONCOL, V31, P3997, DOI 10.1200/JCO.2013.50.9984
   Xia C, 2006, J CELL PHYSIOL, V209, P56, DOI 10.1002/jcp.20707
NR 29
TC 13
Z9 13
U1 1
U2 7
PU AMER ASSOC CANCER RESEARCH
PI PHILADELPHIA
PA 615 CHESTNUT ST, 17TH FLOOR, PHILADELPHIA, PA 19106-4404 USA
SN 1078-0432
EI 1557-3265
J9 CLIN CANCER RES
JI Clin. Cancer Res.
PD JUL 15
PY 2021
VL 27
IS 14
BP 3896
EP 3904
DI 10.1158/1078-0432.CCR-20-4879
PG 9
WC Oncology
WE Science Citation Index Expanded (SCI-EXPANDED)
SC Oncology
GA TL2RH
UT WOS:000674703200014
PM 33602685
OA Green Accepted, Bronze
DA 2022-08-28
ER

PT J
AU Lacaze, JL
   Aziza, R
   Chira, C
   De Maio, E
   Izar, F
   Jouve, E
   Massabeau, C
   Pradines, A
   Selmes, G
   Ung, M
   Zerdoud, S
   Dalenc, F
AF Lacaze, Jean-Louis
   Aziza, Richard
   Chira, Ciprian
   De Maio, Eleonora
   Izar, Francoise
   Jouve, Eva
   Massabeau, Carole
   Pradines, Anne
   Selmes, Gabrielle
   Ung, Mony
   Zerdoud, Slimane
   Dalenc, Florence
TI Diagnosis, biology and epidemiology of oligometastatic breast cancer
SO BREAST
LA English
DT Article
DE Oligometastatic breast cancer; Definition; Biology; Incidence; CTCs;
   Observatory
ID STEREOTACTIC BODY RADIOTHERAPY; STEM-CELL TRANSPLANTATION; CIRCULATING
   TUMOR-CELLS; HIGH-DOSE CHEMOTHERAPY; LONG-TERM SURVIVAL; COMBINATION
   CHEMOTHERAPY; EUROPEAN ORGANIZATION; LIVER RESECTION; LUNG METASTASES;
   MOLECULAR-BASIS
AB Does oligometastatic breast cancer (OMBC) deserve a dedicated treatment? Although some authors recommend multidisciplinary management of OMBC with a curative intent, there is no evidence proving this strategy beneficial in the absence of a randomized trial. The existing literature sheds little light on OMBC. Incidence is unknown; data available are either obsolete or biased; there is no consensus on the definition of OMBC and metastatic sites, nor on necessary imaging techniques. However, certain proposals merit consideration. Knowledge of eventual specific OMBC biological characteristics is limited to circulating tumor cell (CTC) counts. Given the data available for other cancers, studies on microRNAs (miRNAs), circulating tumor DNA (ctDNA) and genomic alterations should be developed Finally, safe and effective therapies do exist, but results of randomized trials will not be available for many years. Prospective observational cohort studies need to be implemented. (c) 2021 Institut Claudius Regaud -IUCT-Oncopole. Published by Elsevier Ltd. This is an open access article under the CC BY-NC-ND license (http://creativecommons.org/licenses/by-nc-nd/4.0/).
C1 [Lacaze, Jean-Louis; De Maio, Eleonora; Ung, Mony] Inst Univ Canc Toulouse Oncopole IUCT O, Inst Claudius Regaud ICR, Dept Oncol Med, 1 Ave Irene Joliot Curie, F-31059 Toulouse 9, France.
   [Aziza, Richard] Inst Univ Canc Toulouse Oncopole IUCT O, Inst Claudius Regaud ICR, Dept Imagerie Med, 1 Ave Irene Joliot Curie, F-31059 Toulouse 9, France.
   [Chira, Ciprian; Izar, Francoise; Massabeau, Carole] Inst Univ Canc Toulouse Oncopole IUCT O, Inst Claudius Regaud ICR, Dept Radiotherapie, 1 Ave Irene Joliot Curie, F-31059 Toulouse 9, France.
   [Jouve, Eva; Selmes, Gabrielle] Inst Univ Canc Toulouse Oncopole IUCT O, Inst Claudius Regaud ICR, Dept Chirurg, 1 Ave Irene Joliot Curie, F-31059 Toulouse 9, France.
   [Pradines, Anne] Inst Univ Canc Toulouse Oncopole IUCT O, Inst Claudius Regaud ICR, Dept Biol Med Oncol, Ctr Rech Cancerol Toulouse CRCT,INSERM UMR 1037, 1 Ave Irene Joliot Curie, F-31059 Toulouse 9, France.
   [Zerdoud, Slimane] Inst Univ Canc Toulouse Oncopole IUCT O, Inst Claudius Regaud ICR, Dept Med Nucl, 1 Ave Irene Joliot Curie, F-31059 Toulouse 9, France.
   [Dalenc, Florence] Univ Toulouse, Inst Claudius Regaud ICR, Dept Oncol Med, Inst Univ Canc Toulouse Oncopole IUCT O,UPS, 1 Ave Irene Joliot Curie, F-31059 Toulouse 9, France.
RP Lacaze, JL (通讯作者)，Inst Univ Canc Toulouse Oncopole IUCT O, Inst Claudius Regaud ICR, Dept Oncol Med, 1 Ave Irene Joliot Curie, F-31059 Toulouse 9, France.
EM lacaze.jeanlouis@iuct-oncopole.fr
RI Pradines, Anne/M-3935-2014
OI Pradines, Anne/0000-0002-2449-678X
CR Almendro V, 2014, CANCER RES, V74, P1338, DOI 10.1158/0008-5472.CAN-13-2357-T
   Mandujano-Tinoco EA, 2018, BREAST CANCER RES TR, V171, P247, DOI 10.1007/s10549-018-4850-7
   Barral M, 2016, CARDIOVASC INTER RAD, V39, P885, DOI 10.1007/s00270-016-1301-x
   Bidard FC, 2014, LANCET ONCOL, V15, P406, DOI 10.1016/S1470-2045(14)70069-5
   Bidard FC, 2013, SCI TRANSL MED, V5, DOI 10.1126/scitranslmed.3006305
   Bojko P, 2004, BONE MARROW TRANSPL, V34, P637, DOI 10.1038/sj.bmt.1704613
   BUZDAR AU, 1984, AM J CLIN ONCOL-CANC, V7, P45, DOI 10.1097/00000421-198402000-00006
   Cardoso F, 2020, ANN ONCOL, V31, P1623, DOI 10.1016/j.annonc.2020.09.010
   Cardoso F, 2017, ANN ONCOL, V28, P3111, DOI 10.1093/annonc/mdx036
   Cardoso F, 2018, BREAST, V39, P131, DOI 10.1016/j.breast.2018.03.002
   Cha C, 2020, BREAST CARE, V15, P408, DOI 10.1159/000503847
   Chamberlin MD, 2020, BREAST CANCER RES TR, V182, P665, DOI 10.1007/s10549-020-05714-2
   Chambers AF, 2002, NAT REV CANCER, V2, P563, DOI 10.1038/nrc865
   Chiang AC, 2008, NEW ENGL J MED, V359, P2814, DOI 10.1056/NEJMra0805239
   Chua TC, 2011, EUR J CANCER, V47, P2282, DOI 10.1016/j.ejca.2011.06.024
   Cortazar P, 2014, LANCET, V384, P164, DOI 10.1016/S0140-6736(13)62422-8
   Cristofanilli M, 2004, NEW ENGL J MED, V351, P781, DOI 10.1056/NEJMoa040766
   Danna EA, 2004, CANCER RES, V64, P2205, DOI 10.1158/0008-5472.CAN-03-2646
   Dawson SJ, 2013, NEW ENGL J MED, V368, P1199, DOI 10.1056/NEJMoa1213261
   de Baere T, 2015, ANN ONCOL, V26, P987, DOI 10.1093/annonc/mdv037
   den Brok WD, 2017, BREAST CANCER RES TR, V161, P549, DOI 10.1007/s10549-016-4080-9
   deSouza NM, 2019, INT J CANCER, V144, P422, DOI 10.1002/ijc.31793
   deSouza NM, 2018, EUR J CANCER, V91, P153, DOI 10.1016/j.ejca.2017.12.012
   Di Gioia D, 2015, BRIT J CANCER, V112, P809, DOI 10.1038/bjc.2015.8
   Di Lascio S, 2014, BREAST CARE, V9, P7, DOI 10.1159/000358750
   Dorn PL, 2011, INT J RADIAT ONCOL, V81, pS643, DOI 10.1016/j.ijrobp.2011.06.1901
   Fairhurst K, 2016, BREAST, V30, P175, DOI 10.1016/j.breast.2016.09.011
   Fidler IJ, 2003, NAT REV CANCER, V3, P453, DOI 10.1038/nrc1098
   FISHER B, 1980, CANCER RES, V40, P3863
   Garcia-Murillas I, 2015, SCI TRANSL MED, V7, DOI [10.1126/scitranslmed.aab0021, 10.1126/scitranslmed.aac7551]
   Gerlinger M, 2012, NEW ENGL J MED, V366, P883, DOI 10.1056/NEJMoa1113205
   Giuliano M, 2014, BREAST CANCER RES, V16, DOI 10.1186/s13058-014-0440-8
   Giuliano M, 2011, BREAST CANCER RES, V13, DOI 10.1186/bcr2907
   Gradishar WJ, 2020, J NATL COMPR CANC NE, V18, P452, DOI 10.6004/jnccn.2020.0016
   Greenberg PAC, 1996, J CLIN ONCOL, V14, P2197, DOI 10.1200/JCO.1996.14.8.2197
   Guckenberger M, 2020, LANCET ONCOL, V21, pE18, DOI 10.1016/S1470-2045(19)30718-1
   Gupta GP, 2006, CELL, V127, P679, DOI 10.1016/j.cell.2006.11.001
   Halsted WS, 1907, ANN SURG, V46, P1, DOI 10.1097/00000658-190707000-00001
   Halvorsen AR, 2017, MOL ONCOL, V11, P220, DOI 10.1002/1878-0261.12025
   Hamam R, 2017, CELL DEATH DIS, V8, DOI 10.1038/cddis.2017.440
   Hanrahan EO, 2005, CANCER-AM CANCER SOC, V104, P1158, DOI 10.1002/cncr.21305
   Harbeck N, 2019, NAT REV DIS PRIMERS, V5, DOI [10.1038/s41572-019-0122-z, 10.1038/s41572-019-0111-2]
   HELLMAN S, 1995, J CLIN ONCOL, V13, P8, DOI 10.1200/JCO.1995.13.1.8
   Hortobagyi GN, 2002, J CLIN ONCOL, V20, P620, DOI 10.1200/JCO.2002.20.3.620
   Howlader N, SEER CANC STAT REV 1
   Iwata H, 2020, BREAST CANCER-TOKYO, V27, P1, DOI 10.1007/s12282-019-01021-x
   Jain SK, 2012, J CLIN ONCOL, V30
   Kelly P, 2017, INT J BREAST CANCER, V2017, DOI 10.1155/2017/1367159
   Kent CL, 2021, ANN PALLIAT MED, V10, P5954, DOI 10.21037/apm-20-1128
   Keynes G., 1954, P CARDIFF M SOC, P40
   Kobayashi T, 2012, BREAST CANCER-TOKYO, V19, P218, DOI 10.1007/s12282-012-0347-0
   Kwapisz D, 2019, BREAST CANCER-TOKYO, V26, P138, DOI 10.1007/s12282-018-0921-1
   Lacaze JL, 2020, ANN ONCOL, V31, pS371, DOI 10.1016/j.annonc.2020.08.422
   Lievens Y, 2020, RADIOTHER ONCOL, V148, P157, DOI 10.1016/j.radonc.2020.04.003
   Lobbezoo DJA, 2015, BRIT J CANCER, V112, P1445, DOI 10.1038/bjc.2015.127
   Lussier YA, 2012, PLOS ONE, V7, DOI 10.1371/journal.pone.0050141
   Meimarakis G, 2011, AM J SURG, V202, P158, DOI 10.1016/j.amjsurg.2010.06.029
   Milano MT, 2019, RADIOTHER ONCOL, V131, P45, DOI 10.1016/j.radonc.2018.11.022
   Monteiro A, 2004, ANN THORAC SURG, V77, P431, DOI 10.1016/j.athoracsur.2003.06.012
   Navin N, 2011, NATURE, V472, P90, DOI 10.1038/nature09807
   Ng CKY, 2017, CLIN CANCER RES, V23, P4402, DOI 10.1158/1078-0432.CCR-16-3115
   Nieto Y, 2002, J CLIN ONCOL, V20, P707, DOI 10.1200/JCO.20.3.707
   Niibe Y, 2012, PULM MED, V2012, DOI 10.1155/2012/261096
   Niibe Y, 2010, JPN J CLIN ONCOL, V40, P107, DOI 10.1093/jjco/hyp167
   Nik-Zainal S, 2016, NATURE, V534, P47, DOI 10.1038/nature17676
   O'Shaughnessy J, 2005, ONCOLOGIST, V10, P20, DOI 10.1634/theoncologist.10-90003-20
   Padhani AR, 2017, EUR UROL, V71, P81, DOI 10.1016/j.eururo.2016.05.033
   Pagani O, 2010, JNCI-J NATL CANCER I, V102, P456, DOI 10.1093/jnci/djq029
   Palma DA, 2014, NAT REV CLIN ONCOL, V11, P549, DOI 10.1038/nrclinonc.2014.96
   Park YH, 2020, ANN ONCOL, V31, P451, DOI 10.1016/j.annonc.2020.01.008
   Pasculli B, 2018, SEMIN CANCER BIOL, V51, P22, DOI 10.1016/j.semcancer.2018.01.007
   Possanzini M, 2018, BREAST, V41, P57, DOI 10.1016/j.breast.2018.06.011
   Rahman MM, 2019, CELLS-BASEL, V8, DOI 10.3390/cells8101214
   Ramakrishna N, 2018, J CLIN ONCOL, V36, P2804, DOI 10.1200/JCO.2018.79.2713
   Reyes DK, 2015, ONCOTARGET, V6, P8491, DOI 10.18632/oncotarget.3455
   Salama JK, 2014, SEMIN ONCOL, V41, P790, DOI 10.1053/j.seminoncol.2014.09.016
   Shi WW, 2018, CELL REP, V25, P1446, DOI 10.1016/j.celrep.2018.10.046
   Sledge GW, 2016, J ONCOL PRACT, V12, P6, DOI 10.1200/JOP.2015.008953
   Sorlie T, 2001, P NATL ACAD SCI USA, V98, P10869, DOI 10.1073/pnas.191367098
   Stephens PJ, 2012, NATURE, V486, P400, DOI 10.1038/nature11017
   Sundquist M, 2017, BREAST, V31, P46, DOI 10.1016/j.breast.2016.10.005
   Tait CR, 2005, BREAST, V14, P87, DOI 10.1016/j.breast.2004.10.003
   Telli ML, 2019, J NATL COMPR CANC NE, V17, P552, DOI 10.6004/jnccn.2019.5006
   Thill M, 2018, BREAST CARE, V13, P209, DOI 10.1159/000489331
   Tomiak E, 1996, EUR J CANCER, V32A, P1876, DOI 10.1016/0959-8049(96)00189-X
   Tree AC, 2013, LANCET ONCOL, V14, pE28, DOI 10.1016/S1470-2045(12)70510-7
   Trovo M, 2018, RADIOTHER ONCOL, V126, P177, DOI 10.1016/j.radonc.2017.08.032
   Ueno T, 2020, J CLIN ONCOL, V38
   University Hospital Schleswig-Holstein, 2021, EFF TOL MET DIR RAD
   University of Florida, 2020, IM PATT BREAST CANC
   Uppal A, 2014, CLIN EXP METASTAS, V31, P735, DOI 10.1007/s10585-014-9664-3
   van Ommen-Nijhof A, 2020, CANCER TREAT REV, V91, DOI 10.1016/j.ctrv.2020.102114
   von Minckwitz G, 2012, J CLIN ONCOL, V30, P1796, DOI 10.1200/JCO.2011.38.8595
   Wang Y, 2014, NATURE, V512, P155, DOI 10.1038/nature13600
   Weichselbaum RR, 2011, NAT REV CLIN ONCOL, V8, P378, DOI 10.1038/nrclinonc.2011.44
   Winstanley J, 2009, ADV BREAST CANC DIAG
   Wong AC, 2016, CANCER-AM CANCER SOC, V122, P2242, DOI 10.1002/cncr.30058
   Wuttig D, 2009, INT J CANCER, V125, P474, DOI 10.1002/ijc.24353
   Yachida S, 2010, NATURE, V467, P1114, DOI 10.1038/nature09515
   Yates LR, 2017, CANCER CELL, V32, P169, DOI 10.1016/j.ccell.2017.07.005
   Yates LR, 2015, NAT MED, V21, P751, DOI 10.1038/nm.3886
   Yoo GS, 2015, RADIAT ONCOL J, V33, P301, DOI 10.3857/roj.2015.33.4.301
   Yoo TG, 2017, BREAST, V32, P162, DOI 10.1016/j.breast.2017.02.003
NR 103
TC 1
Z9 1
U1 2
U2 4
PU CHURCHILL LIVINGSTONE
PI EDINBURGH
PA JOURNAL PRODUCTION DEPT, ROBERT STEVENSON HOUSE, 1-3 BAXTERS PLACE,
   LEITH WALK, EDINBURGH EH1 3AF, MIDLOTHIAN, SCOTLAND
SN 0960-9776
EI 1532-3080
J9 BREAST
JI Breast
PD OCT
PY 2021
VL 59
BP 144
EP 156
DI 10.1016/j.breast.2021.06.010
EA JUL 2021
PG 13
WC Oncology; Obstetrics & Gynecology
WE Science Citation Index Expanded (SCI-EXPANDED)
SC Oncology; Obstetrics & Gynecology
GA UR4FC
UT WOS:000696705600019
PM 34252822
OA gold, Green Published
DA 2022-08-28
ER

PT J
AU Yi, ZB
   Ma, F
   Rong, GH
   Liu, BL
   Guan, YF
   Li, J
   Sun, XY
   Wang, WN
   Guan, XW
   Mo, HN
   Wang, JN
   Qian, HL
   Xu, BH
AF Yi, Zongbi
   Ma, Fei
   Rong, Guohua
   Liu, Binliang
   Guan, Yanfang
   Li, Jin
   Sun, Xiaoying
   Wang, Wenna
   Guan, Xiuwen
   Mo, Hongnan
   Wang, Jiani
   Qian, Haili
   Xu, Binghe
TI The molecular tumor burden index as a response evaluation criterion in
   breast cancer
SO SIGNAL TRANSDUCTION AND TARGETED THERAPY
LA English
DT Article
ID DNA; MUTATIONS; BIOPSIES
AB Circulating tumor DNA (ctDNA) is a potential biomarker of prognosis and therapeutic response. We conducted this study to explore the role of the molecular tumor burden index (mTBI) in ctDNA as a therapeutic response and prognostic biomarker in a larger cohort prospective phase III randomized multicenter study. We collected 291 plasma samples from 125 metastatic breast cancer patients from the CAMELLIA study (NCT01917279). Target-capture deep sequencing of 1021 genes was performed to detect somatic variants in ctDNA from the plasma samples. The pretreatment mTBI value was correlated with tumor burden (P = 0.025). Patients with high-level pretreatment mTBI had shorter overall survival than patients with low-level pretreatment mTBI, and the median overall survival was 40.9 months and 68.4 months, respectively (P = 0.011). Patients with mTBI decrease to less than 0.02% at the first tumor evaluation had longer progression-free survival and overall survival (P < 0.001 and P = 0.007, respectively). The mTBI has good sensitivity to identify complete response/partial response and progressive disease based on computed tomography scans (88.5% and 87.5%, respectively). The patients classified as molecular responders had longer progression-free survival and overall survival than the nonmolecular responders in the overall cohort (P < 0.001 and P = 0.036, respectively), as well as in the cohort in which computed tomography scans were defined as representing stable disease (P = 0.027 and P = 0.015, respectively). The mTBI in ctDNA detected in liquid biopsies is a potential biomarker of therapeutic response and prognosis in patients with metastatic breast cancer.
C1 [Yi, Zongbi; Ma, Fei; Rong, Guohua; Liu, Binliang; Wang, Wenna; Guan, Xiuwen; Mo, Hongnan; Wang, Jiani; Xu, Binghe] Chinese Acad Med Sci & Peking Union Med Coll, Canc Hosp, Natl Clin Res Ctr Canc, Natl Canc Ctr,Dept Med Oncol, Beijing, Peoples R China.
   [Guan, Yanfang; Li, Jin] Geneplus Beijing Inst, Beijing, Peoples R China.
   [Sun, Xiaoying] Huanxing Canc Hosp, Dept Med Oncol, Beijing, Peoples R China.
   [Qian, Haili] Chinese Acad Med Sci & Peking Union Med Coll, Canc Hosp, Natl Clin Res Ctr Canc, Natl Canc Ctr,State Key Lab Mol Oncol, Beijing, Peoples R China.
RP Ma, F; Xu, BH (通讯作者)，Chinese Acad Med Sci & Peking Union Med Coll, Canc Hosp, Natl Clin Res Ctr Canc, Natl Canc Ctr,Dept Med Oncol, Beijing, Peoples R China.
EM drmafei@126.com; xubingheBM@163.com
OI Mo, Hongnan/0000-0002-2887-7985; Ma, Fei/0000-0001-9432-1902
FU National Natural Science Foundation of China [81874122]; CAMS Initiative
   for Innovative Medicine [2017-I2M-3-004]; Major Project of the Beijing
   Municipal Science and Technology Commission [D161100000816004]
FX This work was supported by 'National Natural Science Foundation of
   China' (Grant Number: 81874122); 'CAMS Initiative for Innovative
   Medicine' (Grant Number: 2017-I2M-3-004); and 'Major Project of the
   Beijing Municipal Science and Technology Commission' (Grant Number:
   D161100000816004).
CR Anagnostou V, 2019, CANCER RES, V79, P1214, DOI 10.1158/0008-5472.CAN-18-1127
   Andre F, 2019, NEW ENGL J MED, V380, P1929, DOI 10.1056/NEJMoa1813904
   Birkenkamp-Demtroder K, 2016, EUR UROL, V70, P75, DOI 10.1016/j.eururo.2016.01.007
   Boonstra PA, 2020, CANCER METAST REV, V39, P999, DOI 10.1007/s10555-020-09876-9
   Cao H, 2020, FRONT ONCOL, V10, DOI 10.3389/fonc.2020.00466
   Cardoso F, 2018, ANN ONCOL, V29, P1634, DOI 10.1093/annonc/mdy192
   Carlson RW, 2012, J NATL COMPR CANC NE, V10, P821, DOI 10.6004/jnccn.2012.0086
   Dawson SJ, 2013, NEW ENGL J MED, V368, P1199, DOI 10.1056/NEJMoa1213261
   Diehl F, 2008, NAT MED, V14, P985, DOI 10.1038/nm.1789
   Eisenhauer EA, 2009, EUR J CANCER, V45, P228, DOI 10.1016/j.ejca.2008.10.026
   Goldberg SB, 2018, CLIN CANCER RES, V24, P1872, DOI 10.1158/1078-0432.CCR-17-1341
   Guan XW, 2019, CANCER COMMUN, V39, DOI 10.1186/s40880-018-0346-4
   Kaneko S, 2020, HEPATOL RES, V50, P137, DOI 10.1111/hepr.13416
   Litiere S, 2017, NAT REV CLIN ONCOL, V14, P187, DOI 10.1038/nrclinonc.2016.195
   Lu J, 2019, ADV SCI, V6, DOI 10.1002/advs.201900721
   Lv JW, 2019, NAT COMMUN, V10, DOI 10.1038/s41467-019-11853-y
   Ma CX, 2017, CLIN CANCER RES, V23, P5687, DOI 10.1158/1078-0432.CCR-17-0900
   Ma F, 2020, INT J CANCER, V146, P1359, DOI 10.1002/ijc.32536
   Ma F, 2016, ONCOTARGET, V7, P66020, DOI 10.18632/oncotarget.11791
   Mack PC, 2020, CANCER-AM CANCER SOC, V126, P3219, DOI 10.1002/cncr.32876
   Moss J, 2020, ANN ONCOL, V31, P395, DOI 10.1016/j.annonc.2019.11.014
   Phallen J, 2019, CANCER RES, V79, P1204, DOI 10.1158/0008-5472.CAN-18-1082
   Raja R, 2018, CLIN CANCER RES, V24, P6212, DOI 10.1158/1078-0432.CCR-18-0386
   Rothe F, 2014, ANN ONCOL, V25, P1959, DOI 10.1093/annonc/mdu288
   Sefrioui D, 2015, INT J CANCER, V137, P2513, DOI 10.1002/ijc.29612
   Suppan C, 2019, CANCERS, V11, DOI 10.3390/cancers11081171
   Van Poznak C, 2015, J CLIN ONCOL, V33, P2695, DOI 10.1200/JCO.2015.61.1459
   Yi ZB, 2021, INT J CANCER, V148, P692, DOI 10.1002/ijc.33227
   Yi ZB, 2020, NPJ BREAST CANCER, V6, DOI 10.1038/s41523-020-00201-9
   Zhang Q, 2020, CANCER DISCOV, V10, P1842, DOI 10.1158/2159-8290.CD-20-0047
NR 30
TC 2
Z9 2
U1 5
U2 9
PU SPRINGERNATURE
PI LONDON
PA CAMPUS, 4 CRINAN ST, LONDON, N1 9XW, ENGLAND
SN 2095-9907
EI 2059-3635
J9 SIGNAL TRANSDUCT TAR
JI Signal Transduct. Target. Ther.
PD JUL 7
PY 2021
VL 6
IS 1
AR 251
DI 10.1038/s41392-021-00662-9
PG 8
WC Biochemistry & Molecular Biology; Cell Biology
WE Science Citation Index Expanded (SCI-EXPANDED)
SC Biochemistry & Molecular Biology; Cell Biology
GA TK7CY
UT WOS:000674313800001
PM 34230452
OA Green Published, gold
DA 2022-08-28
ER

PT J
AU Finkle, JD
   Boulos, H
   Driessen, TM
   Lo, C
   Blidner, RA
   Hafez, A
   Khan, AA
   Lozac'hmeur, A
   McKinnon, KE
   Perera, J
   Zhu, W
   Dowlati, A
   White, KP
   Tell, R
   Beaubier, N
AF Finkle, Justin D.
   Boulos, Hala
   Driessen, Terri M.
   Lo, Christine
   Blidner, Richard A.
   Hafez, Ashraf
   Khan, Aly A.
   Lozac'hmeur, Ariane
   McKinnon, Kelly E.
   Perera, Jason
   Zhu, Wei
   Dowlati, Afshin
   White, Kevin P.
   Tell, Robert
   Beaubier, Nike
TI Validation of a liquid biopsy assay with molecular and clinical
   profiling of circulating tumor DNA
SO NPJ PRECISION ONCOLOGY
LA English
DT Article
ID BREAST-CANCER; RECURRENCE; COLLEGE
AB Liquid biopsy is a valuable precision oncology tool that is increasingly used as a non-invasive approach to identify biomarkers, detect resistance mutations, monitor disease burden, and identify early recurrence. The Tempus xF liquid biopsy assay is a 105-gene, hybrid-capture, next-generation sequencing (NGS) assay that detects single-nucleotide variants, insertions/deletions, copy number variants, and chromosomal rearrangements. Here, we present extensive validation studies of the xF assay using reference standards, cell lines, and patient samples that establish high sensitivity, specificity, and accuracy in variant detection. The Tempus xF assay is highly concordant with orthogonal methods, including ddPCR, tumor tissue-based NGS assays, and another commercial plasma-based NGS assay. Using matched samples, we developed a dynamic filtering method to account for germline mutations and clonal hematopoiesis, while significantly decreasing the number of false-positive variants reported. Additionally, we calculated accurate circulating tumor fraction estimates (ctFEs) using the Off-Target Tumor Estimation Routine (OTTER) algorithm for targeted-panel sequencing. In a cohort of 1,000 randomly selected cancer patients who underwent xF testing, we found that ctFEs correlated with disease burden and clinical outcomes. These results highlight the potential of serial testing to monitor treatment efficacy and disease course, providing strong support for incorporating liquid biopsy in the management of patients with advanced disease.
C1 [Finkle, Justin D.; Boulos, Hala; Driessen, Terri M.; Lo, Christine; Blidner, Richard A.; Hafez, Ashraf; Khan, Aly A.; Lozac'hmeur, Ariane; McKinnon, Kelly E.; Perera, Jason; Zhu, Wei; White, Kevin P.; Tell, Robert; Beaubier, Nike] Tempus Labs, Chicago, IL 60654 USA.
   [Dowlati, Afshin] Univ Hosp Seidman Canc Ctr, Cleveland, OH 44106 USA.
RP Tell, R; Beaubier, N (通讯作者)，Tempus Labs, Chicago, IL 60654 USA.
EM bob@tempus.com; Nike.Beaubier@tempus.com
OI Finkle, Justin/0000-0001-7296-9855
CR Abbosh C, 2018, NAT REV CLIN ONCOL, V15, P577, DOI 10.1038/s41571-018-0058-3
   Adalsteinsson VA, 2017, NAT COMMUN, V8, DOI 10.1038/s41467-017-00965-y
   Aggarwal C, 2019, JAMA ONCOL, V5, P173, DOI 10.1001/jamaoncol.2018.4305
   Beaubier N, 2019, NAT BIOTECHNOL, V37, P1351, DOI 10.1038/s41587-019-0259-z
   Bettegowda C, 2014, SCI TRANSL MED, V6, DOI 10.1126/scitranslmed.3007094
   Chen M, 2019, HUM GENOMICS, V13, DOI 10.1186/s40246-019-0220-8
   Cheng FTF, 2019, CASE REP ONCOL MED, V2019, DOI 10.1155/2019/6545298
   Cheng J, 2019, J MOL DIAGN, V21, P632, DOI 10.1016/j.jmoldx.2019.02.008
   Chiang C, 2015, NAT METHODS, V12, P966, DOI [10.1038/NMETH.3505, 10.1038/nmeth.3505]
   Christensen E, 2019, J CLIN ONCOL, V37, DOI 10.1200/JCO.18.02052
   Clark TA, 2018, J MOL DIAGN, V20, P686, DOI 10.1016/j.jmoldx.2018.05.004
   Colleoni M, 2016, J CLIN ONCOL, V34, P927, DOI 10.1200/JCO.2015.62.3504
   Coombes RC, 2019, CLIN CANCER RES, V25, P4255, DOI 10.1158/1078-0432.CCR-18-3663
   Dal Maso A, 2020, CLIN LUNG CANCER, V21, P1, DOI 10.1016/j.cllc.2019.07.009
   Finkle J. D., METADATA RECORD MANU, DOI [10.6084/m9.figshare.14672673 (2021), DOI 10.6084/M9.FIGSHARE.14672673(2021)]
   Hanibuchi Masaki, 2019, Oncotarget, V10, P3654, DOI 10.18632/oncotarget.26951
   Hennigan S Thomas, 2019, JCO Precis Oncol, V3, DOI 10.1200/PO.19.00176
   Hu YB, 2018, CLIN CANCER RES, V24, P4437, DOI 10.1158/1078-0432.CCR-18-0143
   Hyun MH, 2019, LUNG CANCER, V134, P158, DOI 10.1016/j.lungcan.2019.06.014
   Isaksson S, 2019, ACTA ONCOL, V58, P1079, DOI 10.1080/0284186X.2019.1610573
   Jensen TJ, 2019, MOL CANCER THER, V18, P448, DOI 10.1158/1535-7163.MCT-18-0535
   Kalia SS, 2017, GENET MED, V19, P249, DOI 10.1038/gim.2016.190
   Kato S, 2019, JCO PRECIS ONCOL, V3, DOI 10.1200/PO.18.00180
   Keup C, 2020, CELL MOL LIFE SCI, V77, P497, DOI 10.1007/s00018-019-03189-z
   Kuderer NM, 2017, JAMA ONCOL, V3, P996, DOI 10.1001/jamaoncol.2016.4983
   Lai ZW, 2016, NUCLEIC ACIDS RES, V44, DOI 10.1093/nar/gkw227
   Layer RM, 2014, GENOME BIOL, V15, DOI 10.1186/gb-2014-15-6-r84
   Lee J, 2019, FRONT ONCOL, V9, DOI 10.3389/fonc.2019.00212
   Leighl NB, 2019, CLIN CANCER RES, V25, P4691, DOI 10.1158/1078-0432.CCR-19-0624
   Li G, 2019, J GASTROINTEST ONCOL, V10, P831, DOI 10.21037/jgo.2019.05.05
   Li H, 2009, BIOINFORMATICS, V25, P1754, DOI 10.1093/bioinformatics/btp324
   Li MM, 2017, J MOL DIAGN, V19, P4, DOI 10.1016/j.jmoldx.2016.10.002
   Mayrhofer M, 2018, GENOME MED, V10, DOI 10.1186/s13073-018-0595-5
   McEvoy Ashleigh C, 2019, Oncotarget, V10, P113, DOI 10.18632/oncotarget.26451
   Odegaard JI, 2018, CLIN CANCER RES, V24, P3539, DOI 10.1158/1078-0432.CCR-17-3831
   Olshen AB, 2004, BIOSTATISTICS, V5, P557, DOI 10.1093/biostatistics/kxh008
   Pailler E., 2019, CLIN CANCER RES, V1176, P2019
   Parikh AR, 2019, NAT MED, V25, P1415, DOI 10.1038/s41591-019-0561-9
   Plagnol V, 2018, PLOS ONE, V13, DOI 10.1371/journal.pone.0193802
   Razavi P, 2019, NAT MED, V25, P1928, DOI 10.1038/s41591-019-0652-7
   Savli H, 2019, J BIOTECHNOL, V300, P87, DOI 10.1016/j.jbiotec.2019.05.005
   Shen RL, 2016, NUCLEIC ACIDS RES, V44, DOI 10.1093/nar/gkw520
   Talevich E, 2016, PLOS COMPUT BIOL, V12, DOI 10.1371/journal.pcbi.1004873
   Taunk NK, 2017, TRANSL LUNG CANCER R, V6, P178, DOI 10.21037/tlcr.2017.03.05
   Tie J, 2019, JAMA ONCOL, V5, P1710, DOI 10.1001/jamaoncol.2019.3616
   Uramoto H, 2014, TRANSL LUNG CANCER R, V3, P242, DOI 10.3978/j.issn.2218-6751.2013.12.05
   van Helden EJ, 2019, MOL ONCOL, V13, P2361, DOI 10.1002/1878-0261.12550
   Van Laar R, 2018, BRIT J CANCER, V118, P857, DOI 10.1038/bjc.2017.477
   Xue VW, 2019, EXPERT REV MOL DIAGN, V19, P273, DOI 10.1080/14737159.2019.1583104
   Yates LR, 2017, CANCER CELL, V32, P169, DOI 10.1016/j.ccell.2017.07.005
NR 50
TC 7
Z9 7
U1 1
U2 3
PU NATURE RESEARCH
PI BERLIN
PA HEIDELBERGER PLATZ 3, BERLIN, 14197, GERMANY
EI 2397-768X
J9 NPJ PRECIS ONCOL
JI npj Precis. Oncol.
PD JUL 2
PY 2021
VL 5
IS 1
AR 63
DI 10.1038/s41698-021-00202-2
PG 12
WC Oncology
WE Science Citation Index Expanded (SCI-EXPANDED)
SC Oncology
GA TD3AU
UT WOS:000669204600001
PM 34215841
OA Green Published, gold
DA 2022-08-28
ER

PT J
AU Priskin, K
   Polya, S
   Pinter, L
   Jaksa, G
   Csanyi, B
   Enyedi, MZ
   Sagi-Zsigmond, E
   Sukosd, F
   Olah-Nemeth, O
   Kelemen, G
   Nikolenyi, A
   Uhercsak, G
   Santha, D
   Dobi, A
   Szilagyi, E
   Valicsek, E
   Tordai, L
   Toth, R
   Kahan, Z
   Haracska, L
AF Priskin, Katalin
   Polya, Sara
   Pinter, Lajos
   Jaksa, Gabor
   Csanyi, Bernadett
   Enyedi, Marton Zsolt
   Sagi-Zsigmond, Eszter
   Sukosd, Farkas
   Olah-Nemeth, Orsolya
   Kelemen, Gyongyi
   Nikolenyi, Aliz
   Uhercsak, Gabriella
   Santha, Dora
   Dobi, Agnes
   Szilagyi, Eva
   Valicsek, Erzsebet
   Tordai, Laszlo
   Toth, Rozalia
   Kahan, Zsuzsanna
   Haracska, Lajos
TI BC-Monitor: Towards a Routinely Accessible Circulating Tumor DNA-Based
   Tool for Real-Time Monitoring Breast Cancer Progression and Treatment
   Effectiveness
SO CANCERS
LA English
DT Article
DE ctDNA treatment response; next-generation sequencing; liquid biopsy;
   breast cancer
ID CELL-FREE DNA; THERAPY; BIOMARKERS; CONSENSUS; OUTCOMES; WOMEN
AB Simple Summary Circulating tumor DNA (ctDNA) is increasingly employed in the management of malignant diseases, though the implementation of ctDNA diagnostics in daily oncology care has limitations. Here, we report our BC-monitor, a simple, well-balanced ctDNA diagnostic approach using an optimized multiplex PCR-based NGS protocol. We monitored a cohort of 45 breast cancer patients prospectively enrolled into our study receiving neoadjuvant chemotherapy, endocrine therapy, or palliative therapy for metastatic diseases. Their tumor mutation status was examined in the archived tumor samples and plasma samples collected before and during therapy. We detected traceable mutations in approximately two-thirds of the cases, and, importantly, new pathogenic variants in follow-up plasma that were not present in the primary tumor and baseline plasma. Our results indicate that ctDNA monitoring during treatment and follow-up with the BC-monitor tool, by predicting disease progression four-six months earlier than conventional methods and supporting treatment decision, may improve the outcome significantly. Circulating tumor DNA (ctDNA) is increasingly employed in the screening, follow-up, and monitoring of the continuously evolving tumor; however, most ctDNA assays validated for clinical use cannot maintain the right balance between sensitivity, coverage, sample requirements, time, and cost. Here, we report our BC-monitor, a simple, well-balanced ctDNA diagnostic approach using a gene panel significant in breast cancer and an optimized multiplex PCR-based NGS protocol capable of identifying allele variant frequencies below 1% in cell-free plasma DNA. We monitored a cohort of 45 breast cancer patients prospectively enrolled into our study receiving neoadjuvant chemotherapy or endocrine therapy or palliative therapy for metastatic diseases. Their tumor mutation status was examined in the archived tumor samples and plasma samples collected before and continuously during therapy. Traceable mutations of the used 38-plex NGS assay were found in approximately two-thirds of the patients. Importantly, we detected new pathogenic variants in follow-up plasma samples that were not detected in the primary tumor and baseline plasma samples. We proved that the BC-monitor can pre-indicate disease progression four-six months earlier than conventional methods. Our study highlights the need for well-designed ctDNA monitoring during treatment and follow-up, integrated into a real-time treatment assessment, which could provide information on the active tumor DNA released into the blood.
C1 [Priskin, Katalin; Pinter, Lajos; Jaksa, Gabor; Enyedi, Marton Zsolt; Sagi-Zsigmond, Eszter] Delta Bio 2000 Ltd, H-6726 Szeged, Hungary.
   [Polya, Sara; Csanyi, Bernadett] Visal Plus Ltd, H-6726 Szeged, Hungary.
   [Sukosd, Farkas] Univ Szeged, Dept Pathol, H-6701 Szeged, Hungary.
   [Olah-Nemeth, Orsolya; Kelemen, Gyongyi; Nikolenyi, Aliz; Uhercsak, Gabriella; Santha, Dora; Dobi, Agnes; Szilagyi, Eva; Valicsek, Erzsebet; Tordai, Laszlo; Toth, Rozalia; Kahan, Zsuzsanna] Univ Szeged, Dept Oncotherapy, H-6720 Szeged, Hungary.
   [Haracska, Lajos] Inst Genet, Biol Res Ctr, HCEMM BRC Mutagenesis & Carcinogenesis Res Grp, H-6726 Szeged, Hungary.
RP Haracska, L (通讯作者)，Inst Genet, Biol Res Ctr, HCEMM BRC Mutagenesis & Carcinogenesis Res Grp, H-6726 Szeged, Hungary.
EM katalin.priskin@deltabio.eu; sara.polya@visalplus.hu;
   lajos.pinter@deltabio.hu; jaksa.gabor@deltagene.hu;
   bernadett.csanyi@visalplus.hu; marton.enyedi@deltabio.eu;
   zsigmond.eszter@deltabio.hu; sukosd.farkas@med.u-szeged.hu;
   olah.orsolya@med.u-szeged.hu; kelemen.gyongyi@med.u-szeged.hu;
   nikolenyi.aliz@med.u-szeged.hu; uhercsak.gabriella@med.u-szeged.hu;
   santha.dora@med.u-szeged.hu; dobi.agnes@med.u-szeged.hu;
   szankane.szilagyi.eva@med.u-szeged.hu;
   kosztane.valicsek.erzsebet@med.u-szeged.hu;
   tordai.laszlo@med.u-szeged.hu; toth.rozalia@med.u-szeged.hu;
   kahan.zsuzsanna@med.u-szeged.hu; haracska.lajos@brc.hu
FU European Union's Horizon 2020 research and innovation program [739593];
   National Research, Development and Innovation Office
   [GINOP-2.3.2-15-2016-00001, GINOP-2.3.215-2016-00024,
   GINOP-2.3.2-15-2016-00026]
FX This project received funding from the European Union's Horizon 2020
   research and innovation program under grant agreement No. 739593. This
   work was also supported by the National Research, Development and
   Innovation Office (GINOP-2.3.2-15-2016-00001, GINOP-2.3.215-2016-00024,
   and GINOP-2.3.2-15-2016-00026).
CR Alimirzaie S, 2019, CLIN GENET, V95, P643, DOI 10.1111/cge.13514
   [Anonymous], NCCN CLIN PRACTICE G
   Cardoso F, 2020, ANN ONCOL, V31, P1623, DOI 10.1016/j.annonc.2020.09.010
   Chandarlapaty S, 2016, JAMA ONCOL, V2, P1310, DOI 10.1001/jamaoncol.2016.1279
   Cingolani P, 2012, FLY, V6, P80, DOI 10.4161/fly.19695
   Cingolani Pablo, 2012, Frontiers in Genetics, V3, P35, DOI 10.3389/fgene.2012.00035
   Danecek P, 2021, GIGASCIENCE, V10, DOI 10.1093/gigascience/giab008
   De Mattos-Arruda L, 2014, ANN ONCOL, V25, P1729, DOI 10.1093/annonc/mdu239
   Deveson IW, 2021, NAT BIOTECHNOL, V39, P1115, DOI 10.1038/s41587-021-00857-z
   Edgar RC, 2015, BIOINFORMATICS, V31, P3476, DOI 10.1093/bioinformatics/btv401
   Garrison E., 2012, ARXIV E PRINTS AR 14
   Goldhirsch A, 2013, ANN ONCOL, V24, P2206, DOI 10.1093/annonc/mdt303
   Harris EER, 2018, INT J BREAST CANCER, V2018, DOI 10.1155/2018/4809183
   Jeannot E, 2020, ONCOGENE, V39, P2987, DOI 10.1038/s41388-020-1174-y
   Kim ST, 2015, ONCOTARGET, V6, P40360, DOI 10.18632/oncotarget.5465
   Koboldt DC, 2012, NATURE, V490, P61, DOI 10.1038/nature11412
   Li SY, 2020, JCO PRECIS ONCOL, V4, P244, DOI 10.1200/PO.19.00292
[truncated: 4,231,185 more chars]
