# Supplementary material for: Research trend of circulating tumor DNA associated with breast cancer from 2012 to 2021: A bibliometric analysis
Source: Front Oncol. 2023 Jan 13;12:1090503. doi: 10.3389/fonc.2022.1090503 (PMC9880534; doi:10.3389/fonc.2022.1090503)
Supplement: Supplementary file 2 [file DataSheet_2.zip › Supplementary Data/download_501-739.txt]

FN Clarivate Analytics Web of Science
VR 1.0
PT J
AU Pento, JT
AF Pento, J. T.
TI DNA methylation in cancer development and progression
SO DRUGS OF THE FUTURE
LA English
DT Review
DE Cancer; DNA methylation; Cancer biomarker; Cancer progression
ID CIRCULATING TUMOR DNA; PROSTATE-CANCER; BREAST-CANCER; LIQUID BIOPSY;
   CELL-FREE; QUANTIFICATION; HYPERMETHYLATION; DISEASE; MECHANISMS;
   BIOMARKERS
AB Genetic biomarkers for cancer found in the circulation typically involve measurement of mutations in genomic DNA. However, more recently a number of specific epigenetic changes in cancer such as DNA methylation at several sites on important cancer genes (e.g., oncogenes and tumor suppresser genes) have been identified in a number of important tumors such as breast, lung, ovarian, liver and colon, among others. These epigenetic changes are believed to be directly involved in the development and progression of cancer. Thus, the detection and quantification of DNA methylation of specific cancer genes in the circulation has led to the development of a new biomarker and a new approach for the evaluation of cancer. Measurement of DNA methylation in the circulation should be much less invasive and perhaps more accurate than traditional methods such as radiation imaging and tumor biopsy. Furthermore, other noninvasive and nonradiation methods such as magnetic resonance imaging and tissue ultrasound appear to be much less effective for the detection and/or quantification of early or minimal tumor development. Accordingly, there is considerable interest in the identification of specific sites of genetic methylation in tumor cells and the detection and quantification of the extremely small quantities of this epigenetic biomarker in the circulation. This article will review the involvement of DNA methylation in the development and progression of cancer. In addition, a review of current and future quantification methodology and the development of panels of DNA methylation biomarkers and combinations of biomarkers will be examined. These new DNA methylation biomarkers should present an important improvement in the early detection, selection of the most effective treatment options and assessment of tumor responsiveness to appropriate therapy.
C1 [Pento, J. T.] Univ Oklahoma, Coll Pharm, Hlth Sci Ctr, Dept Pharmaceut Sci, 1110 N Stonewall Ave, Oklahoma City, OK 73117 USA.
RP Pento, JT (通讯作者)，Univ Oklahoma, Coll Pharm, Hlth Sci Ctr, Dept Pharmaceut Sci, 1110 N Stonewall Ave, Oklahoma City, OK 73117 USA.
EM tom-pento@ouhsc.edu
CR Alix-Panabieres C, 2016, CANCER DISCOV, V6, P479, DOI 10.1158/2159-8290.CD-15-1483
   Brena RM, 2006, NUCLEIC ACIDS RES, V34, DOI 10.1093/nar/gnj017
   Brena RM, 2006, NAT PROTOC, V1, P52, DOI 10.1038/nprot.2006.8
   Brena RM, 2006, J MOL MED, V84, P365, DOI 10.1007/s00109-005-0034-0
   Cottrell SE, 2003, ANN NY ACAD SCI, V983, P120, DOI 10.1111/j.1749-6632.2003.tb05967.x
   Dawson MA, 2012, CELL, V150, P12, DOI 10.1016/j.cell.2012.06.013
   Diehl F, 2005, P NATL ACAD SCI USA, V102, P16368, DOI 10.1073/pnas.0507904102
   Esteller M, 2001, CANCER RES, V61, P3225
   Esteller M, 2007, NAT REV GENET, V8, P286, DOI 10.1038/nrg2005
   Feinberg AP, 2002, SEMIN CANCER BIOL, V12, P389, DOI 10.1016/S1044-579X(02)00059-7
   FROMMER M, 1992, P NATL ACAD SCI USA, V89, P1827, DOI 10.1073/pnas.89.5.1827
   Garraway LA, 2013, CELL, V153, P17, DOI 10.1016/j.cell.2013.03.002
   Giovannetti E, 2012, PLOS ONE, V7, DOI 10.1371/journal.pone.0049145
   Goessl C, 2000, CANCER RES, V60, P5941
   Han X, 2017, GENOM PROTEOM BIOINF, V15, P59, DOI 10.1016/j.gpb.2016.12.004
   Hedenfalk I, 2001, NEW ENGL J MED, V344, P539, DOI 10.1056/NEJM200102223440801
   Heitzer E, 2015, CLIN CHEM, V61, P112, DOI 10.1373/clinchem.2014.222679
   Heitzer E, 2013, GENOME MED, V5, DOI 10.1186/gm477
   Herman JG, 2003, NEW ENGL J MED, V349, P2042, DOI 10.1056/NEJMra023075
   Herman JG, 1996, P NATL ACAD SCI USA, V93, P9821, DOI 10.1073/pnas.93.18.9821
   Herranz Michel, 2007, Methods Mol Biol, V361, P25
   Ignatiadis M, 2015, CLIN CANCER RES, V21, P4786, DOI 10.1158/1078-0432.CCR-14-1190
   Issa JP, 2004, NAT REV CANCER, V4, P988, DOI 10.1038/nrc1507
   Jahr S, 2001, CANCER RES, V61, P1659
   Jones PA, 2002, ONCOGENE, V21, P5358, DOI 10.1038/sj.onc.1205597
   Krassenstein R, 2004, CLIN CANCER RES, V10, P28, DOI 10.1158/1078-0432.CCR-0410-3
   Laird PW, 2003, NAT REV CANCER, V3, P253, DOI 10.1038/nrc1045
   Licht JD, 2015, CELL, V162, P938, DOI 10.1016/j.cell.2015.08.005
   Perry AS, 2006, ENDOCR-RELAT CANCER, V13, P357, DOI 10.1677/erc.1.01184
   Ramsahoye BH, 2000, P NATL ACAD SCI USA, V97, P5237, DOI 10.1073/pnas.97.10.5237
   Schwarzenbach H, 2011, NAT REV CANCER, V11, P426, DOI 10.1038/nrc3066
   SHAPIRO B, 1983, CANCER, V51, P2116, DOI 10.1002/1097-0142(19830601)51:11<2116::AID-CNCR2820511127>3.0.CO;2-S
   Shaw RJ, 2006, NUCLEIC ACIDS RES, V34, DOI 10.1093/nar/gkl424
   Skvortsova TE, 2006, BRIT J CANCER, V94, P1492, DOI 10.1038/sj.bjc.6603117
   Warton K, 2016, ENDOCR-RELAT CANCER, V23, pR157, DOI 10.1530/ERC-15-0369
   Warton K, 2015, FRONT MOL BIOSCI, V2, DOI 10.3389/fmolb.2015.00013
NR 36
TC 0
Z9 0
U1 1
U2 7
PU PROUS SCIENCE, SAU-THOMSON REUTERS
PI BARCELONA
PA 398 PROVENCA, 08025 BARCELONA, SPAIN
SN 0377-8282
EI 2013-0368
J9 DRUG FUTURE
JI Drug Future
PD NOV
PY 2017
VL 42
IS 11
BP 699
EP 702
DI 10.1358/dof.2017.042.11.2658263
PG 4
WC Pharmacology & Pharmacy
WE Science Citation Index Expanded (SCI-EXPANDED)
SC Pharmacology & Pharmacy
GA FV3UT
UT WOS:000424496300004
DA 2022-08-28
ER

PT J
AU Cree, IA
   Uttley, L
   Woods, HB
   Kikuchi, H
   Reiman, A
   Harnan, S
   Whiteman, BL
   Philips, ST
   Messenger, M
   Cox, A
   Teare, D
   Sheils, O
   Shaw, J
AF Cree, Ian A.
   Uttley, Lesley
   Woods, Helen Buckley
   Kikuchi, Hugh
   Reiman, Anne
   Harnan, Susan
   Whiteman, Becky L.
   Philips, Sian Taylor
   Messenger, Michael
   Cox, Angela
   Teare, Dawn
   Sheils, Orla
   Shaw, Jacqui
CA UK Early Canc Detection Consortium
TI The evidence base for circulating tumour DNA blood-based biomarkers for
   the early detection of cancer: a systematic mapping review
SO BMC CANCER
LA English
DT Review
DE cfDNA; ctDNA; Cancer; Detection; Diagnosis; Liquid biopsy
ID CELL-FREE-DNA; FREE PLASMA DNA; EPIGENETIC MARKER PANEL; METHYLATED
   SEPT9 DNA; LUNG-CANCER; PROMOTER METHYLATION; COLORECTAL-CANCER;
   BREAST-CANCER; SERUM DNA; HEPATOCELLULAR-CARCINOMA
AB Background: The presence of circulating cell-free DNA from tumours in blood (ctDNA) is of major importance to those interested in early cancer detection, as well as to those wishing to monitor tumour progression or diagnose the presence of activating mutations to guide treatment. In 2014, the UK Early Cancer Detection Consortium undertook a systematic mapping review of the literature to identify blood-based biomarkers with potential for the development of a non-invasive blood test for cancer screening, and which identified this as a major area of interest. This review builds on the mapping review to expand the ctDNA dataset to examine the best options for the detection of multiple cancer types.
   Methods: The original mapping review was based on comprehensive searches of the electronic databases Medline, Embase, CINAHL, the Cochrane library, and Biosis to obtain relevant literature on blood-based biomarkers for cancer detection in humans (PROSPERO no. CRD42014010827). The abstracts for each paper were reviewed to determine whether validation data were reported, and then examined in full. Publications concentrating on monitoring of disease burden or mutations were excluded.
   Results: The search identified 94 ctDNA studies meeting the criteria for review. All but 5 studies examined one cancer type, with breast, colorectal and lung cancers representing 60% of studies. The size and design of the studies varied widely. Controls were included in 77% of publications. The largest study included 640 patients, but the median study size was 65 cases and 35 controls, and the bulk of studies (71%) included less than 100 patients. Studies either estimated cfDNA levels non-specifically or tested for cancer-specific mutations or methylation changes (the majority using PCR-based methods).
   Conclusion: We have systematically reviewed ctDNA blood biomarkers for the early detection of cancer. Pre-analytical, analytical, and post-analytical considerations were identified which need to be addressed before such biomarkers enter clinical practice. The value of small studies with no comparison between methods, or even the inclusion of controls is highly questionable, and larger validation studies will be required before such methods can be considered for early cancer detection.
C1 [Cree, Ian A.] WHO, Int Agcy Res Canc, WHO Classificat Tumours Grp, 150 Cours Albert Thomas, F-69372 Lyon 08, France.
   [Cree, Ian A.; Reiman, Anne] Coventry Univ, Fac Hlth & Life Sci, Priory St, Coventry CV1 5FB, W Midlands, England.
   [Cree, Ian A.] UCL, Inst Ophthalmol, London EC1V 9EL, England.
   [Uttley, Lesley; Woods, Helen Buckley; Harnan, Susan; Teare, Dawn] Univ Sheffield, Sch Hlth & Related Res, 30 Regent St, Sheffield S1 4DA, S Yorkshire, England.
   [Kikuchi, Hugh] Univ Hosp Coventry, Dept Pathol, Coventry CV2 2DX, W Midlands, England.
   [Kikuchi, Hugh] Univ Hosp Warwickshire, Dept Pathol, Coventry CV2 2DX, W Midlands, England.
   [Whiteman, Becky L.] London North West Healthcare NHS Trust, Northwick Pk Hosp, Watford Rd, Harrow HA1 3UJ, Middx, England.
   [Philips, Sian Taylor] Univ Warwick, Warwick Med Sch, Coventry CV4 7AL, W Midlands, England.
   [Messenger, Michael] Univ Leeds, Leeds Ctr Personalised Med & Hlth, Leeds LS9 7TF, W Yorkshire, England.
   [Messenger, Michael] Leeds Teaching Hosp NHS Trust, NIHR Diagnost Evidence Cooperat Leeds, Leeds LS9 7TF, W Yorkshire, England.
   [Cox, Angela] Univ Sheffield, Med Sch, Sheffield Inst Nucle Acids, Dept Oncol & Metab, Beech Hill Rd, Sheffield S10 2RX, S Yorkshire, England.
   [Sheils, Orla] St James Hosp, Cent Pathol Lab, Sir Patrick Dun Res Lab, Dublin 8, Ireland.
   [Sheils, Orla] Trinity Coll Dublin, Dublin 8, Ireland.
   [Shaw, Jacqui] Univ Leicester, Leicester Royal Infirm, Robert Kilpatrick Clinical Sci Bldg, Leicester LE2 7LX, Leics, England.
RP Cree, IA (通讯作者)，WHO, Int Agcy Res Canc, WHO Classificat Tumours Grp, 150 Cours Albert Thomas, F-69372 Lyon 08, France.; Cree, IA (通讯作者)，Coventry Univ, Fac Hlth & Life Sci, Priory St, Coventry CV1 5FB, W Midlands, England.; Cree, IA (通讯作者)，UCL, Inst Ophthalmol, London EC1V 9EL, England.
EM creei@iarc.fr
RI ; Sheils, Orla/B-8461-2015
OI Cox, Angela/0000-0002-5138-1099; Shaw, Jacqui/0000-0003-4227-503X;
   Sheils, Orla/0000-0002-4493-9496
FU Cancer Research UK [C50028/A18554]; PinPoint Cancer Ltd.
FX This work was conducted on behalf of the Early Cancer Detection
   Consortium, within the programme of work for work packages & 2. The
   Early Cancer Detection Consortium is funded by Cancer Research UK under
   grant number: C50028/A18554. It was subsequently supported by an
   unrestricted educational grant from PinPoint Cancer Ltd.
   (www.pinpointcancer.co.uk), following cessation of the grant in 2016.
   Neither of the two funding bodies had any input or influence over the
   design, study, collection, analysis, or interpretation of the data.
CR Agostini M, 2012, CANCER BIOMARK, V11, P89, DOI 10.3233/CBM-2012-0263
   Andersen RF, 2015, CLIN CHIM ACTA, V439, P97, DOI 10.1016/j.cca.2014.10.011
   Andolfo I, 2011, BMC CANCER, V11, DOI 10.1186/1471-2407-11-126
   Andriani F, 2004, INT J CANCER, V108, P91, DOI 10.1002/ijc.11510
   Aung KL, 2014, J MOL DIAGN, V16, P343, DOI 10.1016/j.jmoldx.2013.12.004
   Begum S, 2011, CLIN CANCER RES, V17, P4494, DOI 10.1158/1078-0432.CCR-10-3436
   Belic J, 2015, CLIN CHEM, V61, P838, DOI 10.1373/clinchem.2014.234286
   Benesova L, 2013, ANAL BIOCHEM, V433, P227, DOI 10.1016/j.ab.2012.06.018
   Bettegowda C, 2014, SCI TRANSL MED, V6, DOI 10.1126/scitranslmed.3007094
   Board RE, 2010, BREAST CANCER RES TR, V120, P461, DOI 10.1007/s10549-010-0747-9
   Bossuyt PM, 2015, CLIN CHEM, V61, P1446, DOI 10.1373/clinchem.2015.246280
   Cassinotti E, 2012, INT J CANCER, V131, P1153, DOI 10.1002/ijc.26484
   Castagnaro A, 2007, EXP LUNG RES, V33, P289, DOI 10.1080/01902140701539687
   Chen L, 2012, DIS MARKERS, V32, P195, DOI [10.1155/2012/473251, 10.3233/DMA-2011-0877]
   Chiappetta C, 2013, CLIN CHIM ACTA, V425, P93, DOI 10.1016/j.cca.2013.07.014
   Chimonidou M, 2013, CLIN BIOCHEM, V46, P235, DOI 10.1016/j.clinbiochem.2012.09.015
   Chimonidou M, 2013, CLIN CHEM, V59, P270, DOI 10.1373/clinchem.2012.191551
   Church TR, 2014, GUT, V63, P317, DOI 10.1136/gutjnl-2012-304149
   Sebastien S, 2014, CLIN CANCER RES, V20, P4613, DOI 10.1158/1078-0432.CCR-13-3063
   Cree IA, 2014, J CLIN PATHOL, V67, P923, DOI 10.1136/jclinpath-2014-202404
   Cree IA, 2011, BMC CANCER, V11, DOI 10.1186/1471-2407-11-499
   Crowley E, 2013, NAT REV CLIN ONCOL, V10, P472, DOI 10.1038/nrclinonc.2013.110
   Danese E, 2013, BRIT J CANCER, V109, P807, DOI 10.1038/bjc.2013.351
   de Martino M, 2012, CANCER-AM CANCER SOC, V118, P82, DOI 10.1002/cncr.26254
   De Mattos-Arruda L, 2015, NAT COMMUN, V6, DOI 10.1038/ncomms9839
   deVos T, 2009, CLIN CHEM, V55, P1337, DOI 10.1373/clinchem.2008.115808
   Diehl F, 2005, P NATL ACAD SCI USA, V102, P16368, DOI 10.1073/pnas.0507904102
   Divella R, 2008, ANTICANCER RES, V28, P223
   Duffy MJ, 2013, MED PRIN PRACT, V22, P4, DOI 10.1159/000338393
   Dumache R, 2014, CLIN LAB, V60, P847, DOI 10.7754/Clin.Lab.2013.130701
   Eisenberger CF, 2006, EJSO-EUR J SURG ONC, V32, P954, DOI 10.1016/j.ejso.2006.02.015
   Ellinger J, 2009, J UROLOGY, V182, P324, DOI 10.1016/j.juro.2009.02.106
   Fernandez-Cuesta L, 2016, EBIOMEDICINE, V10, P117, DOI 10.1016/j.ebiom.2016.06.032
   Freidin MB, 2015, CLIN CHEM, V61, P1299, DOI 10.1373/clinchem.2015.242453
   Gong B, 2012, ONCOL LETT, V3, P897, DOI 10.3892/ol.2012.576
   Grutzmann R, 2008, PLOS ONE, V3, DOI 10.1371/journal.pone.0003759
   Hanahan D, 2011, CELL, V144, P646, DOI 10.1016/j.cell.2011.02.013
   Hao TB, 2014, BRIT J CANCER, V111, P1482, DOI 10.1038/bjc.2014.470
   Hauser S, 2013, ANTICANCER RES, V33, P4651
   Heitzer E, 2015, CLIN CHEM, V61, P112, DOI 10.1373/clinchem.2014.222679
   Heitzer E, 2013, INT J CANCER, V133, P346, DOI 10.1002/ijc.28030
   Hoque MO, 2006, J CLIN ONCOL, V24, P4262, DOI 10.1200/JCO.2005.01.3516
   Hsu HS, 2007, CANCER-AM CANCER SOC, V110, P2019, DOI 10.1002/cncr.23001
   Huang GM, 2014, CLIN CHEM LAB MED, V52, P899, DOI 10.1515/cclm-2013-0885
   Hulbert A., 2016, CLIN CANC RES
   Hyman DM, 2015, CANCER DISCOV, V5, P64, DOI 10.1158/2159-8290.CD-14-0742
   Ibanez de Caceres I, 2004, CANCER RES, V64, P6476
   Jin P, 2015, J GASTROEN HEPATOL, V30, P830, DOI 10.1111/jgh.12855
   Johnson PJ, 2002, CLIN CHEM, V48, P1186
   Kadam SK, 2012, J MOL DIAGN, V14, P346, DOI 10.1016/j.jmoldx.2012.03.001
   Kim BH, 2015, YONSEI MED J, V56, P634, DOI 10.3349/ymj.2015.56.3.634
   Kirkizlar E, 2015, TRANSL ONCOL, V8, P407, DOI 10.1016/j.tranon.2015.08.004
   Kloten V, 2013, BREAST CANCER RES, V15, DOI 10.1186/bcr3375
   Kneip C, 2011, J THORAC ONCOL, V6, P1632, DOI 10.1097/JTO.0b013e318220ef9a
   Kristensen LS, 2012, ONCOTARGET, V3, P450, DOI 10.18632/oncotarget.480
   Kuo YB, 2014, CLIN CHIM ACTA, V433, P284, DOI 10.1016/j.cca.2014.03.024
   Kurihara S, 2015, J PEDIATR SURG, V50, P2094, DOI 10.1016/j.jpedsurg.2015.08.033
   Kurtz DM, 2015, BLOOD, V125, P3679, DOI 10.1182/blood-2015-03-635169
   Ladabaum U, 2013, CANCER EPIDEM BIOMAR, V22, P1567, DOI 10.1158/1055-9965.EPI-13-0204
   Lange CPE, 2012, PLOS ONE, V7, DOI 10.1371/journal.pone.0050266
   Liggett TE, 2011, GYNECOL ONCOL, V120, P113, DOI 10.1016/j.ygyno.2010.09.019
   Lin JK, 2014, ANN SURG ONCOL, V21, pS680, DOI 10.1245/s10434-014-3804-5
   Lo YMD, 2015, CLIN CHEM, V61, P32, DOI 10.1373/clinchem.2014.223024
   Lo YMD, 2010, SCI TRANSL MED, V2, DOI 10.1126/scitranslmed.3001720
   Lo YMD, 1997, LANCET, V350, P485, DOI 10.1016/S0140-6736(97)02174-0
   Lou XL, 2015, INT J MOL MED, V35, P72, DOI 10.3892/ijmm.2014.1991
   Madhavan D, 2014, BREAST CANCER RES TR, V146, P163, DOI 10.1007/s10549-014-2946-2
   Martinez-Galan J, 2008, CANCER BIOL THER, V7, P962, DOI 10.4161/cbt.7.6.5966
   Mazurek AM, 2016, ORAL ONCOL, V54, P36, DOI 10.1016/j.oraloncology.2015.12.002
   McPhail S, 2015, BRIT J CANCER, V112, pS108, DOI 10.1038/bjc.2015.49
   Mead R, 2011, BRIT J CANCER, V105, P239, DOI 10.1038/bjc.2011.230
   Melnikov A, 2009, J MOL DIAGN, V11, P60, DOI 10.2353/jmoldx.2009.080072
   Melson J, 2014, INT J CANCER, V134, P2656, DOI 10.1002/ijc.28593
   Metz CHD, 2013, CANCER MED-US, V2, P208, DOI 10.1002/cam4.61
   Minciu R, 2016, CLIN LAB, V62, P1183, DOI 10.7754/Clin.Lab.2015.151019
   Mohamed Nadia A, 2012, Arab J Gastroenterol, V13, P111, DOI 10.1016/j.ajg.2012.06.009
   Newman AM, 2014, NAT MED, V20, P552, DOI 10.1038/nm.3519
   Pack SC, 2013, INT J COLORECTAL DIS, V28, P139, DOI 10.1007/s00384-012-1566-8
   Page K, 2011, BRIT J CANCER, V104, P1342, DOI 10.1038/bjc.2011.89
   Page K, 2013, PLOS ONE, V8, DOI 10.1371/journal.pone.0077963
   Papadopoulou E, 2006, ANN NY ACAD SCI, V1075, P235, DOI 10.1196/annals.1368.032
   Payne SR, 2010, EPIGENOMICS-UK, V2, P575, DOI 10.2217/EPI.10.35
   Perrone F, 2014, TUMORI J, V100, P115, DOI 10.1700/1491.16389
   Potter NT, 2014, CLIN CHEM, V60, P1183, DOI 10.1373/clinchem.2013.221044
   Powrozek T, 2016, CLIN TRANSL ONCOL, V18, P398, DOI 10.1007/s12094-015-1382-z
   Powrozek T, 2015, CLIN TRANSL ONCOL
   Powrozek T, 2014, MED ONCOL, V31, DOI 10.1007/s12032-014-0917-4
   Radpour R, 2011, PLOS ONE, V6, DOI 10.1371/journal.pone.0016080
   Rykova EY, 2004, NUCLEOS NUCLEOT NUCL, V23, P855, DOI 10.1081/NCN-200026031
   Salvi S, 2016, ONCOTARGETS THER, V9, P6549, DOI 10.2147/OTT.S100901
   Salvianti F, 2016, FRONT MOL BIOSCI, V2, DOI 10.3389/fmolb.2015.00076
   Seefeld M, 2008, INT J BIOL MARKER, V23, P69, DOI 10.1177/172460080802300202
   Shan M, 2016, ONCOTARGET, V7, P18485, DOI 10.18632/oncotarget.7608
   Shao XF, 2015, ONCOL LETT, V10, P3478, DOI 10.3892/ol.2015.3771
   Sharma G, 2010, LIFE SCI, V87, P83, DOI 10.1016/j.lfs.2010.05.001
   Sikora K, 2014, INT J BIOL MARKER, pe136
   Sikora K, 2015, INT J BIOL MARKER, V30, pE136, DOI 10.5301/jbm.5000088
   Skrypkina I, 2016, DIS MARKERS, V2016, DOI 10.1155/2016/3693096
   Skvortsova TE, 2006, BRIT J CANCER, V94, P1492, DOI 10.1038/sj.bjc.6603117
   Sorber L, 2017, J MOL DIAGN, V19, P162, DOI 10.1016/j.jmoldx.2016.09.009
   Sozzi G, 1999, CLIN CANCER RES, V5, P2689
   Spindler KLG, 2015, PLOS ONE, V10, DOI 10.1371/journal.pone.0108247
   Swarup V, 2007, FEBS LETT, V581, P795, DOI 10.1016/j.febslet.2007.01.051
   Szpechcinski A, 2016, CANCER LETT, V374, P202, DOI 10.1016/j.canlet.2016.02.002
   Taback B, 2006, ANN NY ACAD SCI, V1075, P197, DOI 10.1196/annals.1368.027
   Tabernero J, 2015, LANCET ONCOL, V16, P937, DOI 10.1016/S1470-2045(15)00138-2
   Thierry AR, 2014, NAT MED, V20, P430, DOI 10.1038/nm.3511
   Tian FY, 2013, CANCER EPIDEMIOL, V37, P708, DOI 10.1016/j.canep.2013.05.012
   Toth K, 2016, PATHOL ONCOL RES
   Toth K, 2014, PLOS ONE, V9, DOI 10.1371/journal.pone.0115415
   Uchida J, 2015, CLIN CHEM, V61, P1191, DOI 10.1373/clinchem.2015.241414
   Uttley L, 2016, EBIOMEDICINE, V10, P164, DOI 10.1016/j.ebiom.2016.07.004
   Wang JY, 2004, WORLD J SURG, V28, P721, DOI 10.1007/s00268-004-7366-8
   Warren JD, 2011, BMC MED, V9, DOI 10.1186/1741-7015-9-133
   Warton K, 2015, FRONT MOL BIOSCI, V2, DOI 10.3389/fmolb.2015.00013
   Weiss G, 2017, J THORAC ONCOL, V12, P77, DOI 10.1016/j.jtho.2016.08.123
   Xia P, 2009, BMC CANCER, V9, DOI 10.1186/1471-2407-9-454
   Yang YJ, 2011, CLIN INVEST MED, V34, pE238
   Yi JM, 2013, CLIN CANCER RES, V19, P6544, DOI 10.1158/1078-0432.CCR-12-3224
   Zaher ER, 2013, INDIAN J CANCER, V50, P175, DOI 10.4103/0019-509X.118721
   Zane M, 2013, BIOMED PHARMACOTHER, V67, P723, DOI 10.1016/j.biopha.2013.06.007
   Zanetti-Dallenbach RA, 2007, INT J BIOL MARKER, V22, P95, DOI 10.1177/172460080702200202
   Zhang Q, 2013, GYNECOL ONCOL, V130, P132, DOI 10.1016/j.ygyno.2013.04.048
   Zhang YW, 2011, CANCER LETT, V303, P21, DOI 10.1016/j.canlet.2010.12.011
   Zhang YJ, 2007, CLIN CANCER RES, V13, P2378, DOI 10.1158/1078-0432.CCR-06-1900
   Zhao QT, 2015, ONCOTARGETS THER, V8, P3433, DOI 10.2147/OTT.S94300
   Zhong Xiao Yan, 2007, Archives of Gynecology and Obstetrics, V276, P327, DOI 10.1007/s00404-007-0345-1
   Zonta E, 2015, ADV CLIN CHEM, V70, P197, DOI 10.1016/bs.acc.2015.03.002
NR 128
TC 51
Z9 55
U1 1
U2 30
PU BMC
PI LONDON
PA CAMPUS, 4 CRINAN ST, LONDON N1 9XW, ENGLAND
EI 1471-2407
J9 BMC CANCER
JI BMC Cancer
PD OCT 23
PY 2017
VL 17
AR 697
DI 10.1186/s12885-017-3693-7
PG 17
WC Oncology
WE Science Citation Index Expanded (SCI-EXPANDED)
SC Oncology
GA FK4MK
UT WOS:000413468400006
PM 29061138
OA Green Published, gold, Green Accepted
DA 2022-08-28
ER

PT J
AU Kim, JY
   Park, D
   Son, DS
   Nam, SJ
   Kim, SW
   Jung, HH
   Kim, YJ
   Park, G
   Park, WY
   Lee, JE
   Park, YH
AF Kim, Ji-Yeon
   Park, Donghyun
   Son, Dae-Soon
   Nam, Seok Jin
   Kim, Seok Won
   Jung, Hae Hyun
   Kim, Yeon Jeong
   Park, Gahee
   Park, Woong-Yang
   Lee, Jeong Eon
   Park, Yeon Hee
TI Circulating tumor DNA shows variable clonal response of breast cancer
   during neoadjuvant chemotherapy
SO ONCOTARGET
LA English
DT Article
DE circulating tumor DNA; neoadjuvant chemotherapy; breast cancer
ID ACQUIRED-RESISTANCE; MUTATIONS; PLASMA
AB Circulating tumor DNA (ctDNA) correlates with tumor burden and provides early detection of treatment response and tumor genetic alterations in breast cancer (BC). In this study, we aimed to identify genetic alterations during the process of tumor clonal evolution and examine if ctDNA level well indicated clinical response to neoadjuvant chemotherapy (NAC) and BC recurrence.
   We performed targeted ultra-deep sequencing of plasma DNAs, matched germline DNAs and tumor DNAs from locally advanced BC patients. Serial plasma DNAs were collected at diagnosis, after the 1st cycle of NAC and after curative surgery. For the target enrichment, we designed RNA baits covering a total of similar to 202kb regions of the human genome including a total of 82 cancer-related genes.
   For ctDNA, 15 serial samples were collected and 87% of plasma SNVs were detected in 13 BC samples that had somatic alterations in tumor tissues. The TP53 mutation was most commonly detected in primary tumor tissues and plasma followed by BRCA1 and BRCA2. At BC diagnosis, the amount of plasma SNVs did not correlate with clinical stage at diagnosis. With respect to the therapeutic effects of NAC, we found two samples in which ctDNA disappeared after the 1st NAC cycle achieved a pathologic complete response (pCR). In addition, the amount of ctDNA correlated with residual cancer volume detected by breast MRI.
   This targeted ultra-deep sequencing for ctDNA analysis would be useful for monitoring tumor burden and drug resistance. Most of all, we suggest that ctDNA could be the earliest predictor of NAC response.
C1 [Kim, Ji-Yeon; Park, Yeon Hee] Sungkyunkwan Univ, Sch Med, Div Hematol Oncol, Dept Internal Med,Samsung Med Ctr, Seoul 06351, South Korea.
   [Park, Donghyun; Son, Dae-Soon; Kim, Yeon Jeong; Park, Gahee; Park, Woong-Yang] Samsung Med Ctr, Samsung Genome Inst, Seoul 06351, South Korea.
   [Nam, Seok Jin; Kim, Seok Won; Lee, Jeong Eon] Sungkyunkwan Univ, Dept Surg, Samsung Med Ctr, Sch Med, Seoul 06351, South Korea.
   [Jung, Hae Hyun; Park, Woong-Yang; Lee, Jeong Eon; Park, Yeon Hee] Sungkyunkwan Univ, Samsung Adv Inst Hlth Sci & Technol, Dept Hlth Sci & Technol, Seoul 06351, South Korea.
   [Park, Gahee] Seoul Natl Univ, Dept Biomed Sci, Coll Med, Seoul 03080, South Korea.
   [Park, Yeon Hee] Sungkyunkwan Univ, Biomed Res Inst, Samsung Med Ctr, Seoul 06351, South Korea.
RP Park, YH (通讯作者)，Sungkyunkwan Univ, Sch Med, Div Hematol Oncol, Dept Internal Med,Samsung Med Ctr, Seoul 06351, South Korea.; Lee, JE (通讯作者)，Sungkyunkwan Univ, Dept Surg, Samsung Med Ctr, Sch Med, Seoul 06351, South Korea.; Lee, JE; Park, YH (通讯作者)，Sungkyunkwan Univ, Samsung Adv Inst Hlth Sci & Technol, Dept Hlth Sci & Technol, Seoul 06351, South Korea.; Park, YH (通讯作者)，Sungkyunkwan Univ, Biomed Res Inst, Samsung Med Ctr, Seoul 06351, South Korea.
EM jeongeon.lee@samsung.com; yhparkhmo@skku.edu
RI Park, Donghyun/I-5849-2019
OI Park, Donghyun/0000-0002-7946-6924; Park,
   Woong-Yang/0000-0003-4234-0380; Park, Gahee/0000-0002-9599-687X; Kim,
   Yeon Jeong/0000-0003-3297-9463
FU Ministry of Food & Drug Safety, Republic of Korea [16173MFDS004];
   National Research Foundation of Korea [NRF-2017R1D1A1B03028446]
FX This work was supported by a grant from the Ministry of Food & Drug
   Safety, Republic of Korea (16173MFDS004) and a grant from the National
   Research Foundation of Korea (NRF-2017R1D1A1B03028446) in 2017.
CR Bettegowda C, 2014, SCI TRANSL MED, V6, DOI 10.1126/scitranslmed.3007094
   BONADONNA G, 1992, CANCER RES, V52, P2127
   Chung J, 2016, SCI REP-UK, V6, DOI 10.1038/srep26732
   Cibulskis K, 2013, NAT BIOTECHNOL, V31, P213, DOI 10.1038/nbt.2514
   Crowley E, 2013, NAT REV CLIN ONCOL, V10, P472, DOI 10.1038/nrclinonc.2013.110
   Dawson SJ, 2013, NEW ENGL J MED, V368, P1199, DOI 10.1056/NEJMoa1213261
   Denkert C, 2010, J CLIN ONCOL, V28, P105, DOI 10.1200/JCO.2009.23.7370
   Diaz LA, 2014, J CLIN ONCOL, V32, P579, DOI 10.1200/JCO.2012.45.2011
   Diaz LA, 2012, NATURE, V486, P537, DOI 10.1038/nature11219
   Diehl F, 2005, P NATL ACAD SCI USA, V102, P16368, DOI 10.1073/pnas.0507904102
   Douillard JY, 2014, J THORAC ONCOL, V9, P1345, DOI 10.1097/JTO.0000000000000263
   Esserman LJ, 2012, BREAST CANCER RES TR, V132, P1049, DOI 10.1007/s10549-011-1895-2
   Forshew T, 2012, SCI TRANSL MED, V4, DOI 10.1126/scitranslmed.3003726
   Frampton GM, 2013, NAT BIOTECHNOL, V31, P1023, DOI 10.1038/nbt.2696
   Garcia-Murillas I, 2015, SCI TRANSL MED, V7, DOI [10.1126/scitranslmed.aab0021, 10.1126/scitranslmed.aac7551]
   Hannemann J, 2005, J CLIN ONCOL, V23, P3331, DOI 10.1200/JCO.2005.09.077
   Jones RL, 2009, BREAST CANCER RES TR, V116, P53, DOI 10.1007/s10549-008-0081-7
   Jordan NV, 2016, NATURE, V537, P102, DOI 10.1038/nature19328
   Koboldt DC, 2012, GENOME RES, V22, P568, DOI 10.1101/gr.129684.111
   Li H, 2010, BIOINFORMATICS, V26, P589, DOI 10.1093/bioinformatics/btp698
   Li H, 2009, BIOINFORMATICS, V25, P1754, DOI 10.1093/bioinformatics/btp324
   McKenna A, 2010, GENOME RES, V20, P1297, DOI 10.1101/gr.107524.110
   Misale S, 2012, NATURE, V486, P532, DOI 10.1038/nature11156
   Newman AM, 2014, NAT MED, V20, P552, DOI 10.1038/nm.3519
   Norton SE, 2013, CLIN BIOCHEM, V46, P1561, DOI 10.1016/j.clinbiochem.2013.06.002
   Oxnard GR, 2014, CLIN CANCER RES, V20, P1698, DOI 10.1158/1078-0432.CCR-13-2482
   Symmans WF, 2007, J CLIN ONCOL, V25, P4414, DOI 10.1200/JCO.2007.10.6823
   Symmans WF, 2000, CLIN CANCER RES, V6, P4610
   Takai E, 2015, SCI REP-UK, V5, DOI 10.1038/srep18425
   von Minckwitz G, 2012, J CLIN ONCOL, V30, P1796, DOI 10.1200/JCO.2011.38.8595
NR 30
TC 14
Z9 14
U1 0
U2 9
PU IMPACT JOURNALS LLC
PI ORCHARD PARK
PA 6666 E QUAKER ST, STE 1, ORCHARD PARK, NY 14127 USA
EI 1949-2553
J9 ONCOTARGET
JI Oncotarget
PD OCT 17
PY 2017
VL 8
IS 49
BP 86423
EP 86434
DI 10.18632/oncotarget.21198
PG 12
WC Oncology; Cell Biology
WE Science Citation Index Expanded (SCI-EXPANDED)
SC Oncology; Cell Biology
GA FJ9FN
UT WOS:000413077800150
PM 29156805
OA Green Submitted, Green Published, gold
DA 2022-08-28
ER

PT J
AU McEvoy, AC
   Calapre, L
   Pereira, MR
   Giardina, T
   Robinson, C
   Khattak, MA
   Meniawy, TM
   Pritchard, AL
   Hayward, NK
   Amanuel, B
   Millward, M
   Ziman, M
   Gray, ES
AF McEvoy, Ashleigh C.
   Calapre, Leslie
   Pereira, Michelle R.
   Giardina, Tindaro
   Robinson, Cleo
   Khattak, Muhammad A.
   Meniawy, Tarek M.
   Pritchard, Antonia L.
   Hayward, Nicholas K.
   Amanuel, Benhur
   Millward, Michael
   Ziman, Melanie
   Gray, Elin S.
TI Sensitive droplet digital PCR method for detection of TERT promoter
   mutations in cell free DNA from patients with metastatic melanoma
SO ONCOTARGET
LA English
DT Article
DE droplet digital PCR (ddPCR); TERT; melanoma; cancer
ID CIRCULATING TUMOR DNA; COLORECTAL-CANCER; KRAS MUTATIONS;
   ACQUIRED-RESISTANCE; BREAST-CANCER; BRAF; THERAPY; GLIOBLASTOMA;
   PROGRESSION; XENOGRAFTS
AB Background: Currently mainly BRAF mutant circulating tumor DNA (ctDNA) is utilized to monitor patients with melanoma. TERT promoter mutations are common in various cancers and found in up to 70% of melanomas, including half of BRAF wildtype cases. Therefore, a sensitive method for detection of TERT promoter mutations would increase the number of patients that could be monitored through ctDNA analysis.
   Methods: A droplet digital PCR (ddPCR) assay was designed for the concurrent detection of chr5:1,295,228 C > T and chr5:1,295,250 C > T TERT promoter mutations. The assay was validated using 39 melanoma cell lines and 22 matched plasma and tumor samples. In addition, plasma samples from 56 metastatic melanoma patients and 56 healthy controls were tested for TERT promoter mutations.
   Results: The established ddPCR assay detected TERT promoter mutations with a lower limit of detection (LOD) of 0.17%. Total concordance was demonstrated between ddPCR and Sanger sequencing in all cell lines except one, which carried a second mutation within the probe binding-site. Concordance between matched plasma and tumor tissue was 68% (15/22), with a sensitivity of 53% (95% CI, 27%-79%) and a specificity of 100% (95% CI, 59%-100%). A significantly longer PFS (p=0.028) was evident in ctDNA negative patients. Importantly, our TERT promoter mutations ddPCR assay allowed detection of ctDNA in 11 BRAF wild-type cases.
   Conclusions: The TERT promoter mutation ddPCR assay offers a sensitive test for molecular analysis of melanoma tumors and ctDNA, with the potential to be applied to other cancers.
C1 [McEvoy, Ashleigh C.; Calapre, Leslie; Pereira, Michelle R.; Ziman, Melanie; Gray, Elin S.] Edith Cowan Univ, Sch Med & Hlth Sci, Joondalup, WA, Australia.
   [Giardina, Tindaro; Robinson, Cleo; Amanuel, Benhur] QEII Med Ctr, Anat Pathol, PathWest, Nedlands, WA, Australia.
   [Robinson, Cleo; Khattak, Muhammad A.; Meniawy, Tarek M.; Amanuel, Benhur; Millward, Michael] Univ Western Australia, Sch Med & Pharmacol, Crawley, WA, Australia.
   [Robinson, Cleo; Ziman, Melanie] Univ Western Australia, Sch Pathol & Lab Med, Crawley, WA, Australia.
   [Khattak, Muhammad A.] Fiona Stanley Hosp, Dept Med Oncol, Murdoch, WA, Australia.
   [Meniawy, Tarek M.; Millward, Michael] Sir Charles Gairdner Hosp, Dept Med Oncol, Nedlands, WA, Australia.
   [Pritchard, Antonia L.; Hayward, Nicholas K.] QIMR Berghofer Med Res Inst, Brisbane, Qld, Australia.
RP Gray, ES (通讯作者)，Edith Cowan Univ, Sch Med & Hlth Sci, Joondalup, WA, Australia.
EM e.gray@ecu.edu.au
RI Pritchard, Antonia L/F-4288-2010; Gray, Elin/V-6707-2019; hayward,
   nick/AAV-8802-2020; hayward, nicholas/C-1367-2015
OI Pritchard, Antonia L/0000-0001-5336-0454; Gray,
   Elin/0000-0002-8613-3570; Calapre, Leslie/0000-0001-7595-6523; Meniawy,
   Tarek/0000-0002-1457-6137; McEvoy, Ashleigh/0000-0001-5692-1317;
   hayward, nicholas/0000-0003-4760-1033
FU "Australian Government Research Training Program" scholarship; Edith
   Cowan University; Cancer Research Trust; Western Australia Cancer
   Council [1100249]; Perpetual/Ramaciotti Health Investment; National
   Health and Medical Research (NHMRC) [1046711, 1119791]; Department of
   Health WA; Spinnaker Health Research Foundation; NHMRC [1117663]
FX ACM has received financial support through an "Australian Government
   Research Training Program" scholarship and the Edith Cowan University
   "Inspiring Minds" scholarship. ESG is supported by a fellowship from the
   Cancer Research Trust. This study was funded by a Western Australia
   Cancer Council grant (1100249) and Perpetual/Ramaciotti Health
   Investment grant to ESG; National Health and Medical Research (NHMRC)
   grants (1046711 and 1119791) and Department of Health WA grant to MZ;
   and Spinnaker Health Research Foundation grant to MAK. NKH is supported
   by an uncoupled NHMRC research fellowship (1117663).
CR Akincilar SC, 2016, CANCER DISCOV, V6, P1276, DOI 10.1158/2159-8290.CD-16-0177
   Armbruster David A, 2008, Clin Biochem Rev, V29 Suppl 1, pS49
   Ascierto PA, 2013, J CLIN ONCOL, V31, P3205, DOI 10.1200/JCO.2013.49.8691
   Bettegowda C, 2014, SCI TRANSL MED, V6, DOI 10.1126/scitranslmed.3007094
   Borah S, 2015, SCIENCE, V347, P1006, DOI 10.1126/science.1260200
   Chang GA, 2016, MOL ONCOL, V10, P157, DOI 10.1016/j.molonc.2015.09.005
   Dawson SJ, 2013, NEW ENGL J MED, V368, P1199, DOI 10.1056/NEJMoa1213261
   de Castro DG, 2012, BRIT J CANCER, V107, P345, DOI 10.1038/bjc.2012.259
   Diehl F, 2008, NAT MED, V14, P985, DOI 10.1038/nm.1789
   Girotti MR, 2016, CANCER DISCOV, V6, P286, DOI 10.1158/2159-8290.CD-15-1336
   Gray ES, 2015, ONCOTARGET, V6, P42008, DOI 10.18632/oncotarget.5788
   Griewank KG, 2014, JNCI-J NATL CANCER I, V106, DOI 10.1093/jnci/dju246
   Hayward NK, 2017, NATURE, V545, P175, DOI 10.1038/nature22071
   Heidenreich B, 2014, NAT COMMUN, V5, DOI 10.1038/ncomms4401
   Heitzer E, 2015, CLIN CHEM, V61, P112, DOI 10.1373/clinchem.2014.222679
   Higgins MJ, 2012, CLIN CANCER RES, V18, P3462, DOI 10.1158/1078-0432.CCR-11-2696
   Hindson BJ, 2011, ANAL CHEM, V83, P8604, DOI 10.1021/ac202028g
   Horn S, 2013, SCIENCE, V339, P959, DOI 10.1126/science.1230062
   Huse JT, 2015, NEURO-ONCOLOGY, V17, P5, DOI 10.1093/neuonc/nou318
   Kamat AA, 2006, CANCER BIOL THER, V5, P1369, DOI 10.4161/cbt.5.10.3240
   Killela PJ, 2013, P NATL ACAD SCI USA, V110, P6021, DOI 10.1073/pnas.1303607110
   Kumar R, 2014, CANCER RES, V74, pS559
   Lee JH, 2017, ANN ONCOL, V28, P1130, DOI 10.1093/annonc/mdx026
   Li YH, 2016, P NATL ACAD SCI USA, V113, P14402, DOI 10.1073/pnas.1611106113
   Liu T, 2014, ONCOGENE, V33, P4978, DOI 10.1038/onc.2013.446
   Liu XL, 2013, CELL CYCLE, V12, P1637, DOI 10.4161/cc.24662
   Misale S, 2012, NATURE, V486, P532, DOI 10.1038/nature11156
   Nagore E, 2016, INT J CANCER, V139, P75, DOI 10.1002/ijc.30042
   Nagore E, 2016, PIGM CELL MELANOMA R, V29, P236, DOI 10.1111/pcmr.12441
   Narayan A, 2012, CANCER RES, V72, P3492, DOI 10.1158/0008-5472.CAN-11-4037
   Nault JC, 2013, NAT COMMUN, V4, DOI 10.1038/ncomms3218
   Newman AM, 2014, NAT MED, V20, P552, DOI 10.1038/nm.3519
   O'Rourke MGE, 2003, CANCER IMMUNOL IMMUN, V52, P387, DOI 10.1007/s00262-003-0375-x
   PARKINSON CA, 2016, J CLIN ONCOL S, V34
   Reid AL, 2015, CLIN BIOCHEM, V48, P999, DOI 10.1016/j.clinbiochem.2014.12.007
   Sanmamed MF, 2015, CLIN CHEM, V61, P297, DOI 10.1373/clinchem.2014.230235
   Santiago-Walker A, 2016, CLIN CANCER RES, V22, P567, DOI 10.1158/1078-0432.CCR-15-0321
   Simon M, 2015, NEURO-ONCOLOGY, V17, P45, DOI 10.1093/neuonc/nou158
   Thierry AR, 2016, CANCER METAST REV, V35, P347, DOI 10.1007/s10555-016-9629-x
   Thierry AR, 2010, NUCLEIC ACIDS RES, V38, P6159, DOI 10.1093/nar/gkq421
   Tsao SCH, 2015, SCI REP-UK, V5, DOI 10.1038/srep11198
   Tsiatis AC, 2010, J MOL DIAGN, V12, P425, DOI 10.2353/jmoldx.2010.090188
   Vinagre J, 2013, NAT COMMUN, V4, DOI 10.1038/ncomms3185
   Wang K, 2014, ONCOTARGET, V5, P1829, DOI 10.18632/oncotarget.1829
   Yin DT, 2016, CLIN ENDOCRINOL, V85, P299, DOI 10.1111/cen.13017
NR 45
TC 33
Z9 33
U1 0
U2 10
PU IMPACT JOURNALS LLC
PI ORCHARD PARK
PA 6666 E QUAKER ST, STE 1, ORCHARD PARK, NY 14127 USA
EI 1949-2553
J9 ONCOTARGET
JI Oncotarget
PD OCT 3
PY 2017
VL 8
IS 45
BP 78890
EP 78900
DI 10.18632/oncotarget.20354
PG 11
WC Oncology; Cell Biology
WE Science Citation Index Expanded (SCI-EXPANDED)
SC Oncology; Cell Biology
GA FI6MT
UT WOS:000412111300057
PM 29108273
OA Green Published, Green Submitted, gold
DA 2022-08-28
ER

PT J
AU Burgener, JM
   Rostami, A
   De Carvalho, DD
   Bratman, SV
AF Burgener, Justin M.
   Rostami, Ariana
   De Carvalho, Daniel D.
   Bratman, Scott V.
TI Cell-free DNA as a post-treatment surveillance strategy: current status
SO SEMINARS IN ONCOLOGY
LA English
DT Review
DE circulating tumor DNA; cell-free DNA; liquid biopsy; minimal residual
   disease
ID CIRCULATING TUMOR DNA; BARR-VIRUS DNA; COPY NUMBER ABERRATIONS;
   LUNG-CANCER; BREAST-CANCER; PLASMA DNA; CLONAL EVOLUTION; THERAPEUTIC
   RESPONSE; PANCREATIC-CANCER; BLOOD-PLASMA
AB Circulating tumor DNA (ctDNA) consists of cell-free DNA (cfDNA) fragments that are released from tumor cells into the bloodstream. ctDNA harbors cancer-specific genetic and epigenetic alterations that allow its detection and quantification using a variety of emerging techniques. The promise of convenient non-invasive access to the complex and dynamic molecular features of cancer through peripheral blood has galvanized translational researchers around this topic with compelling routes to clinical implementation, particularly in the post-treatment surveillance setting. Although analysis methods must contend with the small quantities of ctDNA present in most patients, and the relative over-abundance of background cfDNA derived from normal tissues, recent technical innovations have led to dramatic improvements in the sensitivity of ctDNA detection. As a result, ever more studies are investigating the clinical utility of ctDNA for applications in (1) treatment response assessment, (2) identification of emerging resistance mechanisms, (3) minimal residual disease detection, and (4) characterization of clonal heterogeneity and selection. In this review, we describe the detection methods currently used in clinical studies to assess low fractions of ctDNA, as well as their utility in the applications previously described. Finally, we address current limitations that have hampered the clinical implementation of ctDNA analysis for post-treatment surveillance and propose steps that could be made to address them. (C) 2018 Elsevier Inc. All rights reserved.
C1 [Burgener, Justin M.; Rostami, Ariana; De Carvalho, Daniel D.; Bratman, Scott V.] Univ Hlth Network, Princess Margaret Canc Ctr, Toronto, ON, Canada.
   [Burgener, Justin M.; Rostami, Ariana; De Carvalho, Daniel D.; Bratman, Scott V.] Univ Toronto, Dept Med Biophys, Toronto, ON, Canada.
   [Bratman, Scott V.] Univ Toronto, Dept Radiat Oncol, Toronto, ON, Canada.
RP Bratman, SV (通讯作者)，101 Coll St,MaRS PMCRT 14-313, Toronto, ON MSG 1L7, Canada.
EM scott.bratman@rmp.uhn.ca
RI De Carvalho, Daniel D/J-5503-2014
OI De Carvalho, Daniel D/0000-0002-8572-5259; Rostami,
   Ariana/0000-0002-3423-8303; Bratman, Scott/0000-0001-8610-4908
FU Princess Margaret Cancer Foundation; Joe and Cara Finley Centre for Head
   & Neck Translational Research; Cancer Research Society [CRS 21282];
   Canadian Cancer Society [CCSRI 704762, CCSRI 704716]; University of
   Toronto McLaughlin Centre [MC-2015-02]; Canadian Institutes of Health
   Research [CIHR FDN 148430]; Gattuso-Slaight Personalized Cancer Medicine
   Fund at The Princess Margaret Cancer Centre; Conquer Cancer Foundation
   of ASCO Career Development Award; Helen M. Cooke professorship from
   Princess Margaret Cancer Foundation; CIHR [201512MSH-360794-228629]
FX The authors gratefully acknowledge support from the Princess Margaret
   Cancer Foundation, the Joe and Cara Finley Centre for Head & Neck
   Translational Research, grants held by S.V.B. from Cancer Research
   Society (CRS 21282) and Canadian Cancer Society (CCSRI 704762), and
   grants held by D.D.C. from the University of Toronto McLaughlin Centre
   (MC-2015-02), Canadian Institutes of Health Research (CIHR FDN 148430),
   and Canadian Cancer Society (CCSRI 704716). S.V.B. and D.D.C. are
   supported by the Gattuso-Slaight Personalized Cancer Medicine Fund at
   The Princess Margaret Cancer Centre. This work was funded by a Conquer
   Cancer Foundation of ASCO Career Development Award to S.V.B. Any
   opinions, findings, and conclusions expressed in this material are those
   of the author(s) and do not necessarily reflect those of the American
   Society of Clinical Oncology or the Conquer Cancer Foundation. Work in
   D.D.C.'s laboratory is supported by the Helen M. Cooke professorship
   from Princess Margaret Cancer Foundation and the CIHR New Investigator
   Salary award (201512MSH-360794-228629).
CR Abbosh C, 2017, NATURE, V545, P446, DOI 10.1038/nature22364
   Anker P, 1972, BIOCH J, V128
   Ashida A, 2016, INT J CLIN ONCOL, V21, P981, DOI 10.1007/s10147-016-0976-y
   Avraham A, 2012, INT J CANCER, V131, pE1166, DOI 10.1002/ijc.27526
   Baccarani M, 2013, BLOOD, V122, P872, DOI 10.1182/blood-2013-05-501569
   Ballehaninna UK, 2013, TUMOR BIOL, V34, P3279, DOI 10.1007/s13277-013-1033-3
   Barbano R, 2015, SCI REP-UK, V5, DOI 10.1038/srep18592
   Bashashati A, 2013, J PATHOL, V231, P21, DOI 10.1002/path.4230
   Bates JA, 2001, MOL PLANT PATHOL, V2, P275, DOI 10.1046/j.1464-6722.2001.00074.x
   Beaver JA, 2014, CLIN CANCER RES, V20, P2643, DOI 10.1158/1078-0432.CCR-13-2933
   Bettegowda C, 2014, SCI TRANSL MED, V6, DOI 10.1126/scitranslmed.3007094
   Bratman SV, 2015, EXPERT REV MOL DIAGN, V15, P715, DOI 10.1586/14737159.2015.1019476
   Cai ZX, 2017, INT J CANCER, V141, P977, DOI 10.1002/ijc.30798
   Campana D, 2017, BLOOD, V129, P1913, DOI 10.1182/blood-2016-12-725804
   Chan ATC, 2002, JNCI-J NATL CANCER I, V94, P1614, DOI 10.1093/jnci/94.21.1614
   Chan KCA, 2013, P NATL ACAD SCI USA, V110, P18761, DOI 10.1073/pnas.1313995110
   Chan KCA, 2013, CLIN CHEM, V59, P211, DOI 10.1373/clinchem.2012.196014
   Cheng H, 2017, INT J CANCER, V140, P2344, DOI 10.1002/ijc.30650
   Cornelissen JJ, 2012, NAT REV CLIN ONCOL, V9, P579, DOI 10.1038/nrclinonc.2012.150
   Crowley E, 2013, NAT REV CLIN ONCOL, V10, P472, DOI 10.1038/nrclinonc.2013.110
   Danese E, 2015, PLOS ONE, V10, DOI 10.1371/journal.pone.0126417
   Dawson SJ, 2013, NEW ENGL J MED, V368, P1199, DOI 10.1056/NEJMoa1213261
   De Mattos-Arruda L, 2015, NAT COMMUN, V6, DOI 10.1038/ncomms9839
   Diaz LA, 2012, NATURE, V486, P537, DOI 10.1038/nature11219
   Diehl F, 2005, P NATL ACAD SCI USA, V102, P16368, DOI 10.1073/pnas.0507904102
   Diehl F, 2008, NAT MED, V14, P985, DOI 10.1038/nm.1789
   Douillard JY, 2014, BRIT J CANCER, V110, P55, DOI 10.1038/bjc.2013.721
   Dressman D, 2003, P NATL ACAD SCI USA, V100, P8817, DOI 10.1073/pnas.1133470100
   Elhamamsy AR, 2016, CELL BIOCHEM FUNCT, V34, P289, DOI 10.1002/cbf.3183
   Erdi YE, 2012, MOL IMAGING RADIONUC, V21, P23, DOI 10.4274/Mirt.138
   Fackler MJ, 2014, CANCER RES, V74, P2160, DOI 10.1158/0008-5472.CAN-13-3392
   Fan HC, 2010, CLIN CHEM, V56, P1279, DOI 10.1373/clinchem.2010.144188
   Forshew T, 2012, SCI TRANSL MED, V4, DOI 10.1126/scitranslmed.3003726
   Garcia-Murillas I, 2015, SCI TRANSL MED, V7, DOI [10.1126/scitranslmed.aab0021, 10.1126/scitranslmed.aac7551]
   Garrigou S, 2016, CLIN CHEM, V62, P1129, DOI 10.1373/clinchem.2015.253609
   Gerlinger M, 2012, NEW ENGL J MED, V366, P883, DOI 10.1056/NEJMoa1113205
   Giacona MB, 1998, PANCREAS, V17, P89, DOI 10.1097/00006676-199807000-00012
   Gregory MT, 2016, NUCLEIC ACIDS RES, V44, DOI 10.1093/nar/gkv915
   Grunau C, 2001, Nucleic Acids Res, V29, pE65, DOI 10.1093/nar/29.13.e65
   Gundry M, 2012, MUTAT RES-FUND MOL M, V729, P1, DOI [10.1016/mrfmmm.2011.10.001, 10.1016/j.mrfmmm.2011.10.001]
   Guo NN, 2016, SCI REP-UK, V6, DOI 10.1038/srep33519
   Guo SC, 2017, NAT GENET, V49, P635, DOI 10.1038/ng.3805
   Han JY, 2016, BMC CANCER, V16, DOI 10.1186/s12885-016-2678-2
   Helmig S, 2015, EUR J APPL PHYSIOL, V115, P2271, DOI 10.1007/s00421-015-3207-8
   Hong RL, 2004, CANCER, V100, P1429, DOI 10.1002/cncr.20129
   Hu WW, 2017, CANCER MED-US, V6, P962, DOI 10.1002/cam4.980
   Husain H, 2017, CLIN CANCER RES, V23, P4716, DOI 10.1158/1078-0432.CCR-17-0454
   Imamura F, 2016, LUNG CANCER, V94, P68, DOI 10.1016/j.lungcan.2016.01.023
   Jahr S, 2001, CANCER RES, V61, P1659
   Jensen TJ, 2015, GENOME BIOL, V16, DOI 10.1186/s13059-015-0645-x
   Jeong Y, 2017, CANCER DISCOV, V7, P86, DOI 10.1158/2159-8290.CD-16-0127
   Jiang PY, 2016, TRENDS GENET, V32, P360, DOI 10.1016/j.tig.2016.03.009
   Jiang PY, 2015, P NATL ACAD SCI USA, V112, pE1317, DOI 10.1073/pnas.1500076112
   Jones PA, 2012, NAT REV GENET, V13, P484, DOI 10.1038/nrg3230
   Kang SL, 2017, GENOME BIOL, V18, DOI 10.1186/s13059-017-1191-5
   Kato K, 2016, SCI REP-UK, V6, DOI 10.1038/srep29093
   Khalique L, 2007, J PATHOL, V211, P286, DOI 10.1002/path.2112
   Khalique L, 2009, INT J CANCER, V124, P1579, DOI 10.1002/ijc.24148
   Kinde I, 2011, P NATL ACAD SCI USA, V108, P9530, DOI 10.1073/pnas.1105422108
   Kis O, 2017, NAT COMMUN, V8, DOI 10.1038/ncomms15086
   Lanman RB, 2015, PLOS ONE, V10, DOI 10.1371/journal.pone.0140712
   Lauro S, 1999, ANTICANCER RES, V19, P3511
   Leafy RJ, 2010, SCI TRANSL MED, V2
   Leary RJ, 2012, SCI TRANSL MED, V4, DOI 10.1126/scitranslmed.3004742
   Lehmann-Werman R, 2016, P NATL ACAD SCI USA, V113, pE1826, DOI 10.1073/pnas.1519286113
   LEON SA, 1977, CANCER RES, V37, P646
   Leung SF, 2014, ANN ONCOL, V25, P1204, DOI 10.1093/annonc/mdu117
   Lin JC, 2004, NEW ENGL J MED, V350, P2461, DOI 10.1056/NEJMoa032260
   Lo YMD, 2010, SCI TRANSL MED, V2, DOI 10.1126/scitranslmed.3001720
   Lo YMD, 1999, CANCER RES, V59, P5452
   Lun FMF, 2013, CLIN CHEM, V59, P1583, DOI 10.1373/clinchem.2013.212274
   MANDEL P, 1948, CR SOC BIOL, V142, P241
   Martignetti JA, 2014, NEOPLASIA, V16, P97, DOI 10.1593/neo.131900
   Marzese DM, 2015, EXPERT REV MOL DIAGN, V15, P647, DOI 10.1586/14737159.2015.1027194
   Mohan S, 2014, PLOS GENET, V10, DOI 10.1371/journal.pgen.1004271
   Murtaza M, 2015, NAT COMMUN, V6, DOI 10.1038/ncomms9760
   Murtaza M, 2013, NATURE, V497, P108, DOI 10.1038/nature12065
   Muzny DM, 2012, NATURE, V487, P330, DOI 10.1038/nature11252
   Neal JW, 2015, NAT REV CLIN ONCOL, V12, P135, DOI 10.1038/nrclinonc.2014.222
   Newman AM, 2016, NAT BIOTECHNOL, V34, P547, DOI 10.1038/nbt.3520
   Newman AM, 2014, NAT MED, V20, P552, DOI 10.1038/nm.3519
   Ng SB, 2017, SCI REP-UK, V7, DOI 10.1038/srep40737
   Olsson E, 2015, EMBO MOL MED, V7, P1034, DOI 10.15252/emmm.201404913
   ORUM H, 1993, NUCLEIC ACIDS RES, V21, P5332, DOI 10.1093/nar/21.23.5332
   Ou XL, 2014, TRANSFUSION, V54, P2523, DOI 10.1111/trf.12659
   Oxnard GR, 2014, CLIN CANCER RES, V20, P1698, DOI 10.1158/1078-0432.CCR-13-2482
   Parkinson CA, 2016, PLOS MED, V13, DOI 10.1371/journal.pmed.1002198
   Ramon J, 2017, CLIN LUNG CANCER, V9291, P1
   Reinert T, 2016, GUT, V65, P625, DOI 10.1136/gutjnl-2014-308859
   ROGERS JC, 1972, P NATL ACAD SCI USA, V69, P1685, DOI 10.1073/pnas.69.7.1685
   Rothe F, 2014, ANN ONCOL, V25, P1959, DOI 10.1093/annonc/mdu288
   Sanmamed MF, 2015, CLIN CHEM, V61, P297, DOI 10.1373/clinchem.2014.230235
   Sawyers CL, 2008, NATURE, V452, P548, DOI 10.1038/nature06913
   Scherer F, 2016, SCI TRANSL MED, V8, DOI 10.1126/scitranslmed.aai8545
   Schmitt MW, 2012, P NATL ACAD SCI USA, V109, P14508, DOI 10.1073/pnas.1208715109
   Schreuer M, 2016, J TRANSL MED, V14, DOI 10.1186/s12967-016-0852-6
   Schrock A, 2017, CLIN CHEM, V63, P1288, DOI 10.1373/clinchem.2016.270207
   Shah SP, 2009, NATURE, V461, P809, DOI 10.1038/nature08489
   SHAPIRO B, 1983, CANCER, V51, P2116, DOI 10.1002/1097-0142(19830601)51:11<2116::AID-CNCR2820511127>3.0.CO;2-S
   Shoda K, 2017, GASTRIC CANCER, V20, P126, DOI 10.1007/s10120-016-0599-z
   Siravegna G, 2017, ANN ONCOL, V28, P1302, DOI 10.1093/annonc/mdx095
   Siravegna G, 2015, NAT MED, V21, P795, DOI 10.1038/nm.3870
   Snyder MW, 2016, CELL, V164, P57, DOI 10.1016/j.cell.2015.11.050
   Sorensen BS, 2014, CANCER-AM CANCER SOC, V120, P3896, DOI 10.1002/cncr.28964
   SORENSON GD, 1994, CANCER EPIDEM BIOMAR, V3, P67
   Spindler KLG, 2014, INT J CANCER, V135, P2215, DOI 10.1002/ijc.28863
   STROUN M, 1989, ONCOLOGY, V46, P318
   Sun K, 2015, P NATL ACAD SCI USA, V112, pE5503, DOI 10.1073/pnas.1508736112
   Takahashi H, 2017, CLIN BREAST CANCER, V17, P61, DOI 10.1016/j.clbc.2016.06.006
   Takeshita T, 2016, ONCOTARGET, V7, P32504, DOI 10.18632/oncotarget.8839
   Thierry AR, 2016, CANCER METAST REV, V35, P347, DOI 10.1007/s10555-016-9629-x
   Thierry AR, 2014, NAT MED, V20, P430, DOI 10.1038/nm.3511
   Tie J, 2015, ANN ONCOL, V26, P1715, DOI 10.1093/annonc/mdv177
   Tie J, 2016, SCI TRANSL MED, V8, DOI 10.1126/scitranslmed.aaf6219
   Tjensvoll K, 2016, MOL ONCOL, V10, P635, DOI 10.1016/j.molonc.2015.11.012
   Twu CW, 2007, INT J RADIAT ONCOL, V67, P130, DOI 10.1016/j.ijrobp.2006.07.012
   VASIOUKHIN V, 1994, BRIT J HAEMATOL, V86, P774, DOI 10.1111/j.1365-2141.1994.tb04828.x
   Vidal J, 2017, ANN ONCOL, V28, P1325, DOI 10.1093/annonc/mdx125
   Visvanathan K, 2017, J CLIN ONCOL, V35, P751, DOI 10.1200/JCO.2015.66.2080
   Vogelstein B, 1999, P NATL ACAD SCI USA, V96, P9236, DOI 10.1073/pnas.96.16.9236
   Wan JCM, 2017, NAT REV CANCER, V17, P223, DOI 10.1038/nrc.2017.7
   Wang W, 2017, ONCOTARGET, V8, P43180, DOI 10.18632/oncotarget.17858
   Wang Y, 2016, ONCOTARGET, V7, P65208, DOI 10.18632/oncotarget.11569
   Wang Z, 2014, PR GR LAK SYMP VLSI, P9, DOI 10.1145/2591513.2591519
   Warton K, 2016, ENDOCR-RELAT CANCER, V23, pR157, DOI 10.1530/ERC-15-0369
   Wen L, 2015, CELL RES, V25, P1376, DOI 10.1038/cr.2015.141
   Yamamoto N, 2012, BREAST CANCER RES TR, V132, P165, DOI 10.1007/s10549-011-1575-2
   Yao W, 2016, GENE, V590, P142, DOI 10.1016/j.gene.2016.06.033
   Yung TKF, 2009, CLIN CANCER RES, V15, P2076, DOI 10.1158/1078-0432.CCR-08-2622
   Zonta E, 2016, PLOS ONE, V11, DOI 10.1371/journal.pone.0159094
NR 130
TC 17
Z9 17
U1 0
U2 9
PU W B SAUNDERS CO-ELSEVIER INC
PI PHILADELPHIA
PA 1600 JOHN F KENNEDY BOULEVARD, STE 1800, PHILADELPHIA, PA 19103-2899 USA
SN 0093-7754
EI 1532-8708
J9 SEMIN ONCOL
JI Semin. Oncol.
PD OCT
PY 2017
VL 44
IS 5
BP 330
EP 346
DI 10.1053/j.seminoncol.2018.01.009
PG 17
WC Oncology
WE Science Citation Index Expanded (SCI-EXPANDED)
SC Oncology
GA GB5EE
UT WOS:000429085100004
PM 29580435
DA 2022-08-28
ER

PT J
AU Franovic, A
   Raymond, VM
   Erlander, MG
   Reckamp, KL
AF Franovic, Aleksandra
   Raymond, Victoria M.
   Erlander, Mark G.
   Reckamp, Karen L.
TI Urine test for EGFR analysis in patients with non-small cell lung cancer
SO JOURNAL OF THORACIC DISEASE
LA English
DT Review
DE Circulating tumor DNA (ctDNA); urine test; liquid biopsy; EGFR
   mutations; T790M
ID CIRCULATING TUMOR DNA; METASTATIC BREAST-CANCER; FREE NUCLEIC-ACIDS;
   COLORECTAL-CANCER; LIQUID BIOPSIES; 1ST-LINE TREATMENT; MUTATION
   DETECTION; CLONAL EVOLUTION; T790M MUTATION; INHIBITOR
AB Precision medicine approaches in oncology are reliant on the accurate genomic characterization of tumors. While tissue remains the mainstay specimen for molecular testing, tumor biopsies are riddled with challenges and limitations due to their invasive and site-specific nature. Tumor inaccessibility and intratumoral heterogeneity, in particular, represent significant obstacles to the identification of actionable genetic alterations and hence effective mono-and combination therapy strategies. Proof-of-concept studies indicate that circulating tumor DNA (ctDNA) released from multiple tumor regions and anatomical locations is more reflective of intra-and intertumoral heterogeneity. Non-invasive liquid biopsy approaches that allow for the analysis of ctDNA are thus being increasingly implemented in routine patient care for the detection and monitoring of cancer-associated mutations. Indeed, the use of plasma testing to screen for epidermal growth factor receptor (EGFR) T790M mutant positive non-small cell lung cancer (NSCLC) patients eligible for treatment with third-generation EGFR inhibitors was recently approved by the U.S. Food and Drug Administration and is incorporated into the most recent version of the National Comprehensive Cancer Center guidelines as an alternative to tissue biopsy. Urine represents another liquid biopsy specimen that is distinguished by its ease of collection, option for home collection, and lack of temporal and volumetric collection restrictions. Importantly, there is an accumulating body of evidence supporting the clinical validity of urinary EGFR mutant testing for the identification and stratification of patients likely to benefit from EGFR-directed therapies and as a means to assess patient response, the presence of residual disease, and emergence of resistant tumor cell populations.
C1 [Franovic, Aleksandra; Raymond, Victoria M.; Erlander, Mark G.] Trovagene Inc, San Diego, CA USA.
   [Reckamp, Karen L.] City Hope Comprehens Canc Ctr, Duarte, CA 91010 USA.
RP Reckamp, KL (通讯作者)，City Hope Comprehens Canc Ctr, Duarte, CA 91010 USA.
EM kreckamp@coh.org
CR Bardelli A, 2017, CANCER CELL, V31, P172, DOI 10.1016/j.ccell.2017.01.002
   Berz D, 2016, EXP HEMATOL ONCOL, V5, DOI 10.1186/s40164-016-0052-3
   Bettegowda C, 2014, SCI TRANSL MED, V6, DOI 10.1126/scitranslmed.3007094
   Botezatu I, 2000, CLIN CHEM, V46, P1078
   Bryzgunova OE, 2006, ANN NY ACAD SCI, V1075, P334, DOI 10.1196/annals.1368.045
   Chong CR, 2013, NAT MED, V19, P1389, DOI 10.1038/nm.3388
   Dawson SJ, 2013, NEW ENGL J MED, V368, P1199, DOI 10.1056/NEJMoa1213261
   Diehl F, 2008, NAT MED, V14, P985, DOI 10.1038/nm.1789
   Douillard JY, 2014, J THORAC ONCOL, V9, P1345, DOI 10.1097/JTO.0000000000000263
   Forshew T, 2012, SCI TRANSL MED, V4, DOI 10.1126/scitranslmed.3003726
   Fujii T, 2017, CLIN CANCER RES, V23, P3657, DOI 10.1158/1078-0432.CCR-16-2592
   Garcia-Murillas I, 2015, SCI TRANSL MED, V7, DOI [10.1126/scitranslmed.aab0021, 10.1126/scitranslmed.aac7551]
   Husain H, 2017, CLIN CANC RES
   Hyman DM, 2015, CANCER DISCOV, V5, P64, DOI 10.1158/2159-8290.CD-14-0742
   Janne PA, 2015, NEW ENGL J MED, V372, P1689, DOI 10.1056/NEJMoa1411817
   Janku F, 2014, ONCOTARGET, V5, P3607, DOI 10.18632/oncotarget.1964
   Karlovich C, 2016, CLIN CANCER RES, V22, P2386, DOI 10.1158/1078-0432.CCR-15-1260
   Kawamura T, 2016, CANCER SCI, V107, P1001, DOI 10.1111/cas.12963
   Khozin S, 2014, ONCOLOGIST, V19, P774, DOI 10.1634/theoncologist.2014-0089
   Klempner SJ, 2016, CANCER DISCOV, V6, P594, DOI 10.1158/2159-8290.CD-15-1192
   Kobayashi S, 2005, NEW ENGL J MED, V352, P786, DOI 10.1056/NEJMoa044238
   Lelais G, 2016, J MED CHEM, V59, P6671, DOI 10.1021/acs.jmedchem.5b01985
   LEON SA, 1977, CANCER RES, V37, P646
   Linardou H, 2009, NAT REV CLIN ONCOL, V6, P352, DOI 10.1038/nrclinonc.2009.62
   Lo YMD, 2000, CLIN CHEM, V46, P1039
   Lynch TJ, 2004, NEW ENGL J MED, V350, P2129, DOI 10.1056/NEJMoa040938
   Maemondo M, 2010, NEW ENGL J MED, V362, P2380, DOI 10.1056/NEJMoa0909530
   Melkonyan HS, 2008, ANN NY ACAD SCI, V1137, P73, DOI 10.1196/annals.1448.015
   Mok TS, 2017, NEW ENGL J MED, V376, P629, DOI 10.1056/NEJMoa1612674
   Mok TS, 2009, NEW ENGL J MED, V361, P947, DOI 10.1056/NEJMoa0810699
   Murtaza M, 2015, NAT COMMUN, V6, DOI 10.1038/ncomms9760
   Newman AM, 2014, NAT MED, V20, P552, DOI 10.1038/nm.3519
   Oxnard GR, 2016, J CLIN ONCOL, V34, P3375, DOI 10.1200/JCO.2016.66.7162
   Paez JG, 2004, SCIENCE, V304, P1497, DOI 10.1126/science.1099314
   Pao W, 2005, PLOS MED, V2, P225, DOI 10.1371/journal.pmed.0020073
   Park K, 2016, J THORAC ONCOL, V11, pS139, DOI 10.1016/S1556-0864(16)30299-4
   Piotrowska Z, 2015, CANCER DISCOV, V5, P713, DOI 10.1158/2159-8290.CD-15-0399
   Planken S, 2017, J MED CHEM, V60, P3002, DOI 10.1021/acs.jmedchem.6b01894
   Reckamp KL, 2016, J THORAC ONCOL, V11, P1690, DOI 10.1016/j.jtho.2016.05.035
   Rosell R, 2012, LANCET ONCOL, V13, P239, DOI 10.1016/S1470-2045(11)70393-X
   Rosell R, 2009, NEW ENGL J MED, V361, P958, DOI 10.1056/NEJMoa0904554
   Sacher AG, 2016, JAMA ONCOL, V2, P1014, DOI 10.1001/jamaoncol.2016.0173
   Sacher AG, 2016, JAMA ONCOL, V2, P313, DOI 10.1001/jamaoncol.2015.4482
   Sands J, 2017, J THORAC ONCOL, V12, pS1191, DOI 10.1016/j.jtho.2016.11.1677
   Schwaederle M, 2016, CLIN CANCER RES, V22, P5497, DOI 10.1158/1078-0432.CCR-16-0318
   Schwaederle M, 2014, ONCOLOGIST, V19, P631, DOI 10.1634/theoncologist.2013-0405
   Schwarzenbach H, 2011, NAT REV CANCER, V11, P426, DOI 10.1038/nrc3066
   Sequist LV, 2015, NEW ENGL J MED, V372, P1700, DOI 10.1056/NEJMoa1413654
   SIDRANSKY D, 1991, SCIENCE, V252, P706, DOI 10.1126/science.2024123
   Siravegna G, 2015, NAT MED, V21, P795, DOI 10.1038/nm.3870
   SORENSON GD, 1994, CANCER EPIDEM BIOMAR, V3, P67
   Su YH, 2004, J MOL DIAGN, V6, P101, DOI 10.1016/S1525-1578(10)60497-7
   Su Ying-Hsiu, 2005, Cancer Biomarkers, V1, P177
   Tchekmedyian N, 2017, LUNG CANCER, V108, P22, DOI 10.1016/j.lungcan.2017.02.010
   Thress KS, 2015, LUNG CANCER, V90, P509, DOI 10.1016/j.lungcan.2015.10.004
   Thress KS, 2015, NAT MED, V21, P560, DOI 10.1038/nm.3854
   Tie J, 2016, SCI TRANSL MED, V8, DOI 10.1126/scitranslmed.aaf6219
   Tsui NBY, 2012, PLOS ONE, V7, DOI 10.1371/journal.pone.0048319
   Wakelee H, 2017, J THORAC ONCOL, V12, pS384, DOI 10.1016/j.jtho.2016.11.434
   Wakelee HA, 2016, J CLIN ONCOL, V34, DOI 10.1200/JCO.2016.34.15_suppl.9001
   Wan JCM, 2017, NAT REV CANCER, V17, P223, DOI 10.1038/nrc.2017.7
   Yoon HJ, 2012, RADIOLOGY, V265, P939, DOI 10.1148/radiol.12112613
   Yu HA, 2013, CLIN CANCER RES, V19, P2240, DOI 10.1158/1078-0432.CCR-12-2246
   Yu SCY, 2013, CLIN CHEM, V59, P1228, DOI 10.1373/clinchem.2013.203679
NR 64
TC 15
Z9 15
U1 0
U2 7
PU AME PUBL CO
PI SHATIN
PA FLAT-RM C 16F, KINGS WING PLAZA 1, NO 3 KWAN ST, SHATIN, HONG KONG
   00000, PEOPLES R CHINA
SN 2072-1439
EI 2077-6624
J9 J THORAC DIS
JI J. Thorac. Dis.
PD OCT
PY 2017
VL 9
SU 13
BP S1323
EP S1331
DI 10.21037/jtd.2017.06.144
PG 9
WC Respiratory System
WE Science Citation Index Expanded (SCI-EXPANDED)
SC Respiratory System
GA FP6SG
UT WOS:000417755700002
PM 29184671
OA Green Published
DA 2022-08-28
ER

PT J
AU Ma, CX
   Bose, R
   Gao, F
   Freedman, RA
   Telli, ML
   Kimmick, G
   Winer, E
   Naughton, M
   Goetz, MP
   Russell, C
   Tripathy, D
   Cobleigh, M
   Forero, A
   Pluard, TJ
   Anders, C
   Niravath, PA
   Thomas, S
   Anderson, J
   Bumb, C
   Banks, KC
   Lanman, RB
   Bryce, R
   Lalani, AS
   Pfeifer, J
   Hayes, DF
   Pegram, M
   Blackwell, K
   Bedard, PL
   Al-Kateb, H
   Ellis, MJC
AF Ma, Cynthia X.
   Bose, Ron
   Gao, Feng
   Freedman, Rachel A.
   Telli, Melinda L.
   Kimmick, Gretchen
   Winer, Eric
   Naughton, Michael
   Goetz, Matthew P.
   Russell, Christy
   Tripathy, Debu
   Cobleigh, Melody
   Forero, Andres
   Pluard, Timothy J.
   Anders, Carey
   Niravath, Polly Ann
   Thomas, Shana
   Anderson, Jill
   Bumb, Caroline
   Banks, Kimberly C.
   Lanman, Richard B.
   Bryce, Richard
   Lalani, Alshad S.
   Pfeifer, John
   Hayes, Daniel F.
   Pegram, Mark
   Blackwell, Kimberly
   Bedard, Philippe L.
   Al-Kateb, Hussam
   Ellis, Matthew J. C.
TI Neratinib Efficacy and Circulating Tumor DNA Detection of HER2 Mutations
   in HER2 Nonamplified Metastatic Breast Cancer
SO CLINICAL CANCER RESEARCH
LA English
DT Article
ID TYROSINE KINASE INHIBITOR; PLUS ADJUVANT CHEMOTHERAPY; DOMAIN MUTATIONS;
   HIGH-FREQUENCY; SINGLE-AGENT; FOLLOW-UP; TRASTUZUMAB; THERAPY;
   AMPLIFICATION; COMBINATION
AB Purpose: Based on promising preclinical data, we conducted a single-arm phase II trial to assess the clinical benefit rate (CBR) of neratinib, defined as complete/partial response (CR/PR) or stable disease (SD) >= 24 weeks, in HER2(mut) nonamplified metastatic breast cancer (MBC). Secondary endpoints included progression-free survival (PFS), toxicity, and circulating tumor DNA (ctDNA) HER2(mut) detection.
   Experimental Design: Tumor tissue positive for HER2(mut) was required for eligibility. Neratinib was administered 240 mg daily with prophylactic loperamide. ctDNA sequencing was performed retrospectively for 54 patients (14 positive and 40 negative for tumor HER2(mut)).
   Results: Nine of 381 tumors (2.4%) sequenced centrally harbored HER2(mut) (lobular 7.8% vs. ductal 1.6%; P = 0.026). Thirteen additional HER2(mut) cases were identified locally. Twenty-one of these 22 HER2(mut) cases were estrogen receptor positive. Sixteen patients [median age 58 (31-74) years and three (2-10) prior metastatic regimens] received neratinib. The CBR was 31% [90% confidence interval (CI), 13%-55%], including one CR, one PR, and three SD >= 24 weeks. Median PFS was 16 (90% CI, 8-31) weeks. Diarrhea (grade 2, 44%; grade 3, 25%) was the most common adverse event. Baseline ctDNA sequencing identified the same HER2(mut) in 11 of 14 tumor-positive cases (sensitivity, 79%; 90% CI, 53%-94%) and correctly assigned 32 of 32 informative negative cases (specificity, 100%; 90% CI, 91%-100%). In addition, ctDNA HER2(mut) variant allele frequency decreased in nine of 11 paired samples at week 4, followed by an increase upon progression.
   Conclusions: Neratinib is active in HER2(mut), nonamplified MBC. ctDNA sequencing offers a noninvasive strategy to identify patients with HER2(mut) cancers for clinical trial participation. (C) 2017 AACR.
C1 [Ma, Cynthia X.; Bose, Ron; Naughton, Michael; Thomas, Shana; Anderson, Jill; Bumb, Caroline] Washington Univ, Sch Med, Dept Internal Med, Div Oncol, St Louis, MO 63110 USA.
   [Gao, Feng] Washington Univ, Sch Med, Dept Surg, Div Publ Hlth Sci, St Louis, MO 63110 USA.
   [Freedman, Rachel A.; Winer, Eric] Dana Farber Canc Inst, Med Oncol, Boston, MA 02115 USA.
   [Telli, Melinda L.] Stanford Univ, Dept Med, Sch Med, Stanford, CA 94305 USA.
   [Kimmick, Gretchen; Blackwell, Kimberly] Duke Canc Inst, Dept Med, Durham, NC USA.
   [Goetz, Matthew P.] Mayo Clin, Med Oncol, Rochester, MN USA.
   [Russell, Christy; Tripathy, Debu] Univ Southern Calif, Med Oncol, Los Angeles, CA USA.
   [Cobleigh, Melody] Rush Univ, Med Ctr, Med Oncol, Chicago, IL 60612 USA.
   [Forero, Andres] Univ Alabama Birmingham, Dept Med, Birmingham, AL USA.
   [Pluard, Timothy J.] St Lukes Canc Inst, Dept Oncol Hematol, Kansas City, MO USA.
   [Anders, Carey] Univ N Carolina, Dept Med, Chapel Hill, NC USA.
   [Niravath, Polly Ann; Ellis, Matthew J. C.] Baylor Coll Med, Lester & Sue Smith Breast Ctr, One Baylor Plaza,320A Cullen,MS 600, Houston, TX 77030 USA.
   [Banks, Kimberly C.; Lanman, Richard B.] Guardant Hlth Inc, Redwood City, CA USA.
   [Bryce, Richard; Lalani, Alshad S.] Puma Biotechnol, Los Angeles, CA USA.
   [Pfeifer, John; Al-Kateb, Hussam] Washington Univ, Sch Med, Genom & Pathol Serv, St Louis, MO USA.
   [Hayes, Daniel F.] Univ Michigan, Dept Hematol & Oncol, Ann Arbor, MI 48109 USA.
   [Pegram, Mark] Stanford Univ, Dept Med, Stanford Canc Inst, Sch Med, Stanford, CA 94305 USA.
   [Bedard, Philippe L.] Princess Margaret Canc Ctr, Med Oncol, Toronto, ON, Canada.
RP Ellis, MJC (通讯作者)，Baylor Coll Med, Lester & Sue Smith Breast Ctr, One Baylor Plaza,320A Cullen,MS 600, Houston, TX 77030 USA.; Ma, CX; Bose, R (通讯作者)，Washington Univ, Sch Med, 3rd Floor,4515 McKinley Res Bldg,Campus Box 8076, St Louis, MO 63110 USA.
EM cynthiaxma@wustl.edu; rbose@wustl.edu; mjellis@bcm.edu
RI Lanman, Richard B/D-8290-2016; Goetz, Matthew P/AAH-2333-2020; Hayes,
   Daniel/ABE-1129-2020
OI Lanman, Richard B/0000-0001-8122-4329; Gao, Feng/0000-0002-1425-1623;
   Harrington, Jon/0000-0003-1293-5201; Bedard,
   Philippe/0000-0002-6771-2999; Banks, Kimberly/0000-0002-1290-3114
FU Siteman Cancer Center; Foundation for Barnes-Jewish Hospital; NCI; Puma
   Biotechnology Inc.; NATIONAL CANCER INSTITUTE [P30CA016086, P30CA091842]
   Funding Source: NIH RePORTER
FX This work is funded in part by Siteman Cancer Center, The Foundation for
   Barnes-Jewish Hospital Cancer Frontier Team Science Award (C.X. Ma, R.
   Bose, M.J.C. Ellis, and J. Pfeifer), NCI Cancer Clinical Investigator
   Team Leadership Award (C.X. Ma), and Puma Biotechnology Inc. M.J.C.
   Ellis is a McNair Medical Foundation Scholar and a Cancer Prevention
   Institute of Texas established investigator.
CR Abramson V, 2011, CLIN CANCER RES, V17, P952, DOI 10.1158/1078-0432.CCR-09-1947
   Ali SM, 2014, J CLIN ONCOL, V32, pE88, DOI 10.1200/JCO.2013.49.0599
   Andrulis IL, 1998, J CLIN ONCOL, V16, P1340, DOI 10.1200/JCO.1998.16.4.1340
   Ben-Baruch NE, 2015, J NATL COMPR CANC NE, V13, P1061, DOI 10.6004/jnccn.2015.0131
   Bose R, 2013, CANCER DISCOV, V3, P224, DOI 10.1158/2159-8290.CD-12-0349
   Boulbes DR, 2015, MOL ONCOL, V9, P586, DOI 10.1016/j.molonc.2014.10.011
   Burstein HJ, 2010, J CLIN ONCOL, V28, P1301, DOI 10.1200/JCO.2009.25.8707
   Burstein HJ, 2005, NEW ENGL J MED, V353, P1652, DOI 10.1056/NEJMp058197
   Chan A, 2016, LANCET ONCOL, V17, P367, DOI 10.1016/S1470-2045(15)00551-3
   Chumsri S, 2015, J NATL COMPR CANC NE, V13, P1066, DOI 10.6004/jnccn.2015.0132
   DeMichele A, 2015, CLIN CANCER RES, V21, P995, DOI 10.1158/1078-0432.CCR-14-2258
   Desmedt C, 2016, J CLIN ONCOL, V34, P1872, DOI 10.1200/JCO.2015.64.0334
   Feldinger K, 2015, BREAST CANCER-TARGET, V7, P147, DOI 10.2147/BCTT.S54414
   Grellety T, 2016, ANN ONCOL, V27, P199, DOI 10.1093/annonc/mdv496
   Greulich H, 2012, P NATL ACAD SCI USA, V109, P14476, DOI 10.1073/pnas.1203201109
   Hanker AB, 2017, CANCER DISCOV, V7, P575, DOI 10.1158/2159-8290.CD-16-1431
   Kancha RK, 2011, PLOS ONE, V6, DOI 10.1371/journal.pone.0026760
   Kaufman B, 2009, J CLIN ONCOL, V27, P5529, DOI 10.1200/JCO.2008.20.6847
   Koboldt DC, 2012, NATURE, V490, P61, DOI 10.1038/nature11412
   Lanman RB, 2015, PLOS ONE, V10, DOI 10.1371/journal.pone.0140712
   Marcom PK, 2007, BREAST CANCER RES TR, V102, P43, DOI 10.1007/s10549-006-9307-8
   Martin M, 2013, EUR J CANCER, V49, P3763, DOI 10.1016/j.ejca.2013.07.142
   O'Shaughnessy J, 2005, ONCOLOGIST, V10, P20, DOI 10.1634/theoncologist.10-90003-20
   Perez EA, 2011, J CLIN ONCOL, V29, P3366, DOI 10.1200/JCO.2011.35.0868
   Rabindran SK, 2004, CANCER RES, V64, P3958, DOI 10.1158/0008-5472.CAN-03-2868
   Rexer BN, 2013, CLIN CANCER RES, V19, P5390, DOI 10.1158/1078-0432.CCR-13-1038
   Robert N, 2006, J CLIN ONCOL, V24, P2786, DOI 10.1200/JCO.2005.04.1764
   Romond EH, 2005, NEW ENGL J MED, V353, P1673, DOI 10.1056/NEJMoa052122
   Ross JS, 2016, BREAST CANCER RES TR, V155, P405, DOI 10.1007/s10549-016-3682-6
   Ross JS, 2015, BREAST CANCER RES TR, V154, P155, DOI 10.1007/s10549-015-3592-z
   Ross JS, 2013, CLIN CANCER RES, V19, P2668, DOI 10.1158/1078-0432.CCR-13-0295
   Schwarzberg LS, 2010, ONCOLOGIST, V15, P122, DOI 10.1634/theoncologist.2009-0240
   Siegel RL, 2016, CA-CANCER J CLIN, V66, P7, DOI [10.3322/caac.21332, 10.3322/caac.21708, 10.3322/caac.21551]
   Sjogren S, 1998, J CLIN ONCOL, V16, P462
   SLAMON DJ, 1989, SCIENCE, V244, P707, DOI 10.1126/science.2470152
   Slamon DJ, 2001, NEW ENGL J MED, V344, P783, DOI 10.1056/NEJM200103153441101
   SLAMON DJ, 1987, SCIENCE, V235, P177, DOI 10.1126/science.3798106
   Smith I, 2007, LANCET, V369, P29, DOI 10.1016/S0140-6736(07)60028-2
   Tsou HR, 2005, J MED CHEM, V48, P1107, DOI 10.1021/jm040159c
   Vogel CL, 2002, J CLIN ONCOL, V20, P719, DOI 10.1200/JCO.2002.20.3.719
   Wang SZE, 2006, CANCER CELL, V10, P25, DOI 10.1016/j.ccr.2006.05.023
   Wen WH, 2015, J MOL DIAGN, V17, P487, DOI 10.1016/j.jmoldx.2015.04.003
   Wolff AC, 2013, J CLIN ONCOL, V31, P3997, DOI 10.1200/JCO.2013.50.9984
   Wong KK, 2009, CLIN CANCER RES, V15, P2552, DOI 10.1158/1078-0432.CCR-08-1978
NR 44
TC 114
Z9 117
U1 0
U2 13
PU AMER ASSOC CANCER RESEARCH
PI PHILADELPHIA
PA 615 CHESTNUT ST, 17TH FLOOR, PHILADELPHIA, PA 19106-4404 USA
SN 1078-0432
EI 1557-3265
J9 CLIN CANCER RES
JI Clin. Cancer Res.
PD OCT 1
PY 2017
VL 23
IS 19
BP 5687
EP 5695
DI 10.1158/1078-0432.CCR-17-0900
PG 9
WC Oncology
WE Science Citation Index Expanded (SCI-EXPANDED)
SC Oncology
GA FI7EW
UT WOS:000412160500005
PM 28679771
OA Green Accepted, Bronze
DA 2022-08-28
ER

PT J
AU Manicone, M
   Poggiana, C
   Facchinetti, A
   Zamarchi, R
AF Manicone, Mariangela
   Poggiana, Cristina
   Facchinetti, Antonella
   Zamarchi, Rita
TI Critical issues in the clinical application of liquid biopsy in
   non-small cell lung cancer
SO JOURNAL OF THORACIC DISEASE
LA English
DT Review
DE Non-small cell lung cancer (NSCLC); liquid biopsy; circulating tumor
   cell (CTC); ctDNA; tumor marker
ID CIRCULATING-TUMOR-CELLS; METASTATIC BREAST-CANCER; PERIPHERAL-BLOOD;
   PROGNOSTIC-SIGNIFICANCE; ACQUIRED-RESISTANCE; FREE DNA; MUTATIONS;
   SURVIVAL; EGFR; BIOMARKERS
AB Current therapeutic options for non-small cell lung cancer (NSCLC) patients are chemotherapy and targeted therapy directed mainly against epidermal growth factor receptor (EGFR) mutations and anaplastic lymphoma kinase (ALK) rearrangements. Targeted therapy relies on the availability of tumor biopsies for molecular profiling at diagnosis and to longitudinally monitor treatment response and resistance development. Unfortunately, tumor biopsy might be invasive, recover poor material of suboptimal quality, and cause sample bias due to tumor heterogeneity. Many studies have illustrated the potential of liquid biopsy as minimal invasive approach to respond to the urgent need for real time monitoring, stratification, and personalized optimized treatment in NSCLC patients. In principle, the liquid biopsy could provide the genetic landscape of primary and metastatic cancerous lesions, detecting "druggable" genomic alterations or associated with treatment resistance. Moreover, it would guarantee the prognostic/predictive biomarkers evaluation in patients for whom biopsies are inaccessible or difficult to repeat. At this regard, the prognostic value of circulating tumor cells (CTCs) in NSCLC patients has been largely investigated, but still their clinical utility as tumor biomarker is hampered by the lack of a consensus on the criteria necessary and sufficient to define them and on the standard operating procedures (SOPs) for their assessment. This review will summarize current developments on liquid biopsy in NSCLC, addressing the technology issues that contribute to the poor ability to track CTCs in the blood of NSCLC patients, thus limiting their extensive use in the clinical practice, and analyzing the solutions adopted to overcome such limits, on the road towards the clinical validation.
C1 [Manicone, Mariangela; Poggiana, Cristina; Facchinetti, Antonella; Zamarchi, Rita] IOV IRCCS, Via Gattamelata 64, I-35128 Padua, PD, Italy.
   [Facchinetti, Antonella] Univ Padua, Dept Surg Oncol & Gastroenterol, Oncol Sect, Padua, Italy.
RP Zamarchi, R (通讯作者)，IOV IRCCS, Via Gattamelata 64, I-35128 Padua, PD, Italy.
EM rita.zamarchi@unipd.it
RI ravegnini, gloria/K-1330-2016; Zamarchi, Rita/K-4517-2016; poggiana,
   cristina/G-1108-2018; Facchinetti, Antonella/K-5036-2016
OI ravegnini, gloria/0000-0002-7774-402X; Zamarchi,
   Rita/0000-0001-6435-2257; poggiana, cristina/0000-0003-1366-110X;
   Facchinetti, Antonella/0000-0002-5628-5899
FU Innovative Medicine Initiative Joint Undertaking [115749]; Intramural
   5X1000 SINERGIA CTC/cfDNA IOV; IMI [115749]; 5x1000 IOV-Translational
   Oncology [DGRV 2980/12]
FX The concepts developed in this review were derived from the work
   performed at the CTC laboratory of IOV-IRCCS, Padova, Italy, and
   partially funded by Innovative Medicine Initiative Joint Undertaking
   [115749] CANCER-ID; and Intramural 5X1000 SINERGIA CTC/cfDNA IOV to R
   Zamarchi. The work of M Manicone is supported by IMI [115749] CANCER-ID.
   The work of C Poggiana is supported by 5x1000 IOV-Translational
   Oncology: from benchtop to bedside [DGRV 2980/12 to R Zamarchi].
CR Aieta M, 2016, CLIN LUNG CANCER, V17, pE173, DOI 10.1016/j.cllc.2016.05.002
   Allard WJ, 2004, CLIN CANCER RES, V10, P6897, DOI 10.1158/1078-0432.CCR-04-0378
   Andreopoulou E, 2012, INT J CANCER, V130, P1590, DOI 10.1002/ijc.26111
   Ashworth T.R., 1869, AUSTRALAS MED J, P146
   Bidard FC, 2014, LANCET ONCOL, V15, P406, DOI 10.1016/S1470-2045(14)70069-5
   Bulfoni M, 2016, BREAST CANCER RES, V18, DOI 10.1186/s13058-016-0687-3
   Calabuig-Farinas S, 2016, TRANSL LUNG CANCER R, V5, P466, DOI 10.21037/tlcr.2016.10.02
   Chudasama D, 2017, ANTICANCER RES, V37, P169, DOI 10.21873/anticanres.11302
   Coate LE, 2009, LANCET ONCOL, V10, P1001, DOI 10.1016/S1470-2045(09)70155-X
   Cohen SJ, 2009, ANN ONCOL, V20, P1223, DOI 10.1093/annonc/mdn786
   Coumans FAW, 2012, CLIN CANCER RES, V18, P5711, DOI 10.1158/1078-0432.CCR-12-1585
   Cristofanilli M, 2005, J CLIN ONCOL, V23, P1420, DOI 10.1200/JCO.2005.08.140
   Cristofanilli M, 2004, NEW ENGL J MED, V351, P781, DOI 10.1056/NEJMoa040766
   de Bono JS, 2008, CLIN CANCER RES, V14, P6302, DOI 10.1158/1078-0432.CCR-08-0872
   de Wit S, 2015, SCI REP-UK, V5, DOI 10.1038/srep12270
   Del Re M, 2017, ONCOTARGET, V8, P13611, DOI 10.18632/oncotarget.6957
   Diaz LA, 2014, J CLIN ONCOL, V32, P579, DOI 10.1200/JCO.2012.45.2011
   Dorsey JF, 2015, CANCER-AM CANCER SOC, V121, P139, DOI 10.1002/cncr.28975
   Fabbri F, 2013, CANCER LETT, V335, P225, DOI 10.1016/j.canlet.2013.02.015
   Farace F, 2011, BRIT J CANCER, V105, P847, DOI 10.1038/bjc.2011.294
   Fischer JC, 2013, P NATL ACAD SCI USA, V110, P16580, DOI 10.1073/pnas.1313594110
   Garofalo M, 2008, ONCOGENE, V27, P3845, DOI 10.1038/onc.2008.6
   Gorges TM, 2016, CLIN CANCER RES, V22, P2197, DOI 10.1158/1078-0432.CCR-15-1416
   Hamilton G, 2016, J THORAC DIS, V8, DOI 10.21037/jtd.2016.03.86
   Hanssen A, 2016, SCI REP-UK, V6, DOI 10.1038/srep28010
   Hayes DF, 1996, JNCI-J NATL CANCER I, V88, P1456, DOI 10.1093/jnci/88.20.1456
   He W, 2008, INT J CANCER, V123, P1968, DOI 10.1002/ijc.23717
   Hirose T, 2012, ONCOL RES, V20, P131, DOI 10.3727/096504012X13473664562583
   Hodgkinson CL, 2014, NAT MED, V20, P897, DOI 10.1038/nm.3600
   Hofman V, 2011, INT J CANCER, V129, P1651, DOI 10.1002/ijc.25819
   Hoshino A, 2015, NATURE, V527, P329, DOI 10.1038/nature15756
   Hou JM, 2012, J CLIN ONCOL, V30, P525, DOI 10.1200/JCO.2010.33.3716
   Ilie M, 2012, ANN ONCOL, V23, P2907, DOI 10.1093/annonc/mds137
   Isobe K, 2012, ANTICANCER RES, V32, P3339
   Krebs MG, 2014, NAT REV CLIN ONCOL, V11, P129, DOI 10.1038/nrclinonc.2013.253
   Krebs MG, 2012, J THORAC ONCOL, V7, P306, DOI 10.1097/JTO.0b013e31823c5c16
   Krebs MG, 2011, J CLIN ONCOL, V29, P1556, DOI 10.1200/JCO.2010.28.7045
   Kumar M, 2015, MOL ASPECTS MED, V45, P55, DOI 10.1016/j.mam.2015.06.009
   Lecharpentier A, 2011, BRIT J CANCER, V105, P1338, DOI 10.1038/bjc.2011.405
   Lim E, 2014, J THORAC CARDIOV SUR, V147, P1936, DOI 10.1016/j.jtcvs.2013.09.052
   Lin Jin, 2015, ScientificWorldJournal, V2015, P657086, DOI 10.1155/2015/657086
   Maheswaran S, 2008, NEW ENGL J MED, V359, P366, DOI 10.1056/NEJMoa0800668
   Marchetti A, 2014, PLOS ONE, V9, DOI 10.1371/journal.pone.0103883
   Marchetti A, 2012, PLOS ONE, V7, DOI 10.1371/journal.pone.0042164
   Mayo C, 2013, TRANSL LUNG CANCER R, V2, P65, DOI 10.3978/j.issn.2218-6751.2013.02.06
   MILTENYI S, 1990, CYTOMETRY, V11, P231, DOI 10.1002/cyto.990110203
   Mocellin S, 2006, TRENDS MOL MED, V12, P130, DOI 10.1016/j.molmed.2006.01.006
   Morrow CJ, 2016, ANN ONCOL, V27, P1155, DOI 10.1093/annonc/mdw122
   Muinelo-Romay L, 2014, CANCERS, V6, P153, DOI 10.3390/cancers6010153
   Nagrath S, 2007, NATURE, V450, P1235, DOI 10.1038/nature06385
   Narayan A, 2012, CANCER RES, V72, P3492, DOI 10.1158/0008-5472.CAN-11-4037
   Nilsson RJA, 2016, ONCOTARGET, V7, P1066, DOI 10.18632/oncotarget.6279
   Pachmann K, 2001, CLIN CHEM LAB MED, V39, P811, DOI 10.1515/CCLM.2001.134
   Pailler E, 2017, CANCER RES, V77, P2222, DOI 10.1158/0008-5472.CAN-16-3072
   Pailler E, 2013, J CLIN ONCOL, V31, P2273, DOI 10.1200/JCO.2012.44.5932
   Pantel K, 2016, ONCOGENE, V35, P1216, DOI 10.1038/onc.2015.192
   Park SM, 2016, P NATL ACAD SCI USA, V113, pE8379, DOI 10.1073/pnas.1608461113
   Parkinson DR, 2012, J TRANSL MED, V10, DOI 10.1186/1479-5876-10-138
   Perez-Callejo D, 2016, TRANSL LUNG CANCER R, V5, P455, DOI 10.21037/tlcr.2016.10.07
   Punnoose EA, 2012, CLIN CANCER RES, V18, P2391, DOI 10.1158/1078-0432.CCR-11-3148
   Rossi E, 2013, ONCOSCIENCE, V1, P49
   Rossi E, 2010, CLIN CANCER RES, V16, P5233, DOI 10.1158/1078-0432.CCR-10-1449
   Saucedo-Zeni N, 2012, INT J ONCOL, V41, P1241, DOI 10.3892/ijo.2012.1557
   Sequist LV, 2009, J THORAC ONCOL, V4, P281, DOI 10.1097/JTO.0b013e3181989565
   Siravegna G, 2017, NAT REV CLIN ONCOL, V14, P531, DOI 10.1038/nrclinonc.2017.14
   Stott SL, 2010, P NATL ACAD SCI USA, V107, P18392, DOI 10.1073/pnas.1012539107
   Sundaresan TK, 2016, CLIN CANCER RES, V22, P1103, DOI 10.1158/1078-0432.CCR-15-1031
   Tan CL, 2016, ONCOTARGET, V7, P23251, DOI 10.18632/oncotarget.8136
   Taniguchi K, 2011, CLIN CANCER RES, V17, P7808, DOI 10.1158/1078-0432.CCR-11-1712
   Taverna S, 2016, ONCOTARGET, V7, P28748, DOI 10.18632/oncotarget.7638
   Teutsch SM, 2009, GENET MED, V11, P3, DOI 10.1097/GIM.0b013e318184137c
   Tewes M, 2009, BREAST CANCER RES TR, V115, P581, DOI 10.1007/s10549-008-0143-x
   Tognela A, 2015, CRIT REV ONCOL HEMAT, V93, P90, DOI 10.1016/j.critrevonc.2014.10.001
   Toth K, 2017, PATHOL ONCOL RES, V23, P699, DOI 10.1007/s12253-016-0174-2
   Trzpis M, 2007, AM J PATHOL, V171, P386, DOI 10.2353/ajpath.2007.070152
   Yanaihara N, 2006, CANCER CELL, V9, P189, DOI 10.1016/j.ccr.2006.01.025
   Zhang H, 2013, PLOS ONE, V8, DOI 10.1371/journal.pone.0069301
   Zhang J, 2015, GENOM PROTEOM BIOINF, V13, P17, DOI 10.1016/j.gpb.2015.02.001
   Zhang Z, 2014, ONCOTARGET, V5, P12383, DOI 10.18632/oncotarget.2592
NR 79
TC 15
Z9 15
U1 0
U2 11
PU AME PUBL CO
PI SHATIN
PA FLAT-RM C 16F, KINGS WING PLAZA 1, NO 3 KWAN ST, SHATIN, HONG KONG
   00000, PEOPLES R CHINA
SN 2072-1439
EI 2077-6624
J9 J THORAC DIS
JI J. Thorac. Dis.
PD OCT
PY 2017
VL 9
SU 13
BP S1346
EP S1358
DI 10.21037/jtd.2017.07.28
PG 13
WC Respiratory System
WE Science Citation Index Expanded (SCI-EXPANDED)
SC Respiratory System
GA FP6SG
UT WOS:000417755700004
PM 29184673
OA Green Published
DA 2022-08-28
ER

PT J
AU Siravegna, G
   Geuna, E
   Mussolin, B
   Crisafulli, G
   Bartolini, A
   Galizia, D
   Casorzo, L
   Sarotto, I
   Scaltriti, M
   Sapino, A
   Bardelli, A
   Montemurro, F
AF Siravegna, Giulia
   Geuna, Elena
   Mussolin, Benedetta
   Crisafulli, Giovanni
   Bartolini, Alice
   Galizia, Danilo
   Casorzo, Laura
   Sarotto, Ivana
   Scaltriti, Maurizio
   Sapino, Anna
   Bardelli, Alberto
   Montemurro, Filippo
TI Genotyping tumour DNA in cerebrospinal fluid and plasma of a
   HER2-positive breast cancer patient with brain metastases
SO ESMO OPEN
LA English
DT Article
ID CENTRAL-NERVOUS-SYSTEM; TRASTUZUMAB
AB Background Central nervous system (CNS) involvement contributes to significant morbidity and mortality in patients with human epidermal growth factor receptor 2 (HER2)-positive metastatic breast cancer (mBC) and represents a major challenge for clinicians. Liquid biopsy of cerebrospinal fluid (CSF)-derived circulating tumour DNA (ctDNA) harbours clinically relevant genomic alterations in patients with CNS metastases and could be effective in tracking tumour evolution.
   Methods In a HER2-positive mBC patient with brain metastases, we applied droplet digital PCR (ddPCR) and next-generation whole exome sequencing (WES) analysis to measure ctDNA dynamic changes in CSF and plasma collected during treatment.
   Results Baseline CSF-derived ctDNA analysis revealed TP53 and PIK3CA mutations as well as ERBB2 and cMYC amplification. Post-treatment ctDNA analysis showed decreased markers level in plasma, consistent with extra-CNS disease control, while increased in the CSF, confirming poor treatment benefit in the CNS.
   Discussion Analysis of ctDNA in the CSF of HER2-positive mBC is feasible and could represent a useful companion for clinical management of brain metastases.
C1 [Siravegna, Giulia; Mussolin, Benedetta; Crisafulli, Giovanni; Bartolini, Alice; Casorzo, Laura; Sarotto, Ivana; Sapino, Anna; Bardelli, Alberto] IRCCS, Candiolo Canc Inst FPO, Candiolo, Italy.
   [Geuna, Elena; Galizia, Danilo; Montemurro, Filippo] IRCCS, Candiolo Canc Inst FPO, FPO, Invest Clin Oncol INCO, Candiolo, Italy.
   [Crisafulli, Giovanni; Bardelli, Alberto] Univ Torino, Dept Oncol, Candiolo, Italy.
   [Scaltriti, Maurizio] Mem Sloan Kettering Canc Ctr, Human Oncol & Pathogenesis Program, New York, NJ USA.
   [Scaltriti, Maurizio] Mem Sloan Kettering Canc Ctr, Dept Pathol, 1275 York Ave, New York, NY 10021 USA.
   [Sapino, Anna] Univ Turin, Dept Med Sci, Turin, Italy.
RP Bardelli, A (通讯作者)，IRCCS, Candiolo Canc Inst FPO, Candiolo, Italy.; Bardelli, A (通讯作者)，Univ Torino, Dept Oncol, Candiolo, Italy.
EM alberto.bardelli@unito.it
RI Galizia, Danilo/AAB-7337-2020; Sapino, Anna/AGY-9901-2022; Siravegna,
   Giulia/Z-2826-2019; Montemurro, Filippo/AAC-1957-2019; sarotto,
   ivana/AAB-7797-2020; Crisafulli, Giovanni/AAB-6256-2019; Casorzo,
   Laura/AAB-7684-2020; BARDELLI, Alberto/J-9721-2018; BARTOLINI,
   ALICE/K-2534-2018
OI Galizia, Danilo/0000-0003-4851-5938; Sapino, Anna/0000-0003-3542-9571;
   Siravegna, Giulia/0000-0002-7132-6484; Crisafulli,
   Giovanni/0000-0002-5511-1555; Casorzo, Laura/0000-0002-2509-7369; Geuna,
   Elena/0000-0002-4290-058X; MUSSOLIN, BENEDETTA/0000-0001-5723-5685;
   BARDELLI, Alberto/0000-0003-1647-5070; Montemurro,
   Filippo/0000-0003-4231-2291; BARTOLINI, ALICE/0000-0003-3492-0772
FU European Community's Seventh Framework Programme [602901]; H2020
   [635342-2]; IMI [115749]; AIRC Special Program Molecular Clinical
   Oncology 5 per mille [9970]; AIRC IG [16788]; Fondazione Piemontese per
   la Ricerca sul Cancro-ONLUS 5 per mille Ministero della Salute;
   Fondazione Piemontese per la Ricerca sul Cancro-ONLUS 5 per mille; AIRC;
   NCI [R03CA187094-01]; NCI Cancer Center [P30 CA008748]; Breast Cancer
   Research Foundation; NATIONAL CANCER INSTITUTE [R03CA187094,
   P30CA008748] Funding Source: NIH RePORTER
FX Supported by European Community's Seventh Framework Programme under
   grant agreement no. 602901 MErCuRIC (A. Bardelli); H2020 grant agreement
   no. 635342-2 MoTriColor (A. Bardelli); IMI contract n. 115749 CANCER-ID
   (AB); AIRC 2010 Special Program Molecular Clinical Oncology 5 per mille,
   Project n. 9970 Extension program (AB); AIRC IG n. 16788 (A. Bardelli);
   Fondazione Piemontese per la Ricerca sul Cancro-ONLUS 5 per mille 2011
   and 2014 Ministero della Salute (A. Bardelli); Fondazione Piemontese per
   la Ricerca sul Cancro-ONLUS 5 per mille 2012 (FM). GS is funded by AIRC
   3 years fellowship. MS was funded by the NCI grant R03CA187094-01, the
   NCI Cancer Center Support Grant P30 CA008748 and the Breast Cancer
   Research Foundation.
CR Askoxylakis V, 2016, JNCI-J NATL CANCER I, V108, DOI 10.1093/jnci/djv313
   Bendell JC, 2003, CANCER-AM CANCER SOC, V97, P2972, DOI 10.1002/cncr.11436
   Costa R, 2017, ANN ONCOL, V28, P44, DOI 10.1093/annonc/mdw532
   Diaz LA, 2014, J CLIN ONCOL, V32, P579, DOI 10.1200/JCO.2012.45.2011
   Loibl S, 2017, LANCET, V389, P2415, DOI 10.1016/S0140-6736(16)32417-5
   Martin AM, 2017, JAMA ONCOL, V3, P1069, DOI 10.1001/jamaoncol.2017.0001
   Montemurro F, 2017, CANCER RES, V77, DOI 10.1158/1538-7445.SABCS16-P1-12-10
   Montemurro F, 2014, MOL ONCOL, V8, P20, DOI 10.1016/j.molonc.2013.08.013
   Pentsova EI, 2016, J CLIN ONCOL, V34, P2404, DOI 10.1200/JCO.2016.66.6487
   Priedigkeit N, 2017, JAMA ONCOL, V3, P666, DOI 10.1001/jamaoncol.2016.5630
   Zekioglu O, 2004, HISTOPATHOLOGY, V44, P18, DOI 10.1111/j.1365-2559.2004.01757.x
NR 11
TC 39
Z9 40
U1 0
U2 7
PU ELSEVIER
PI AMSTERDAM
PA RADARWEG 29, 1043 NX AMSTERDAM, NETHERLANDS
EI 2059-7029
J9 ESMO OPEN
JI ESMO Open
PD OCT
PY 2017
VL 2
IS 4
AR UNSP e000253
DI 10.1136/esmoopen-2017-000253
PG 6
WC Oncology
WE Science Citation Index Expanded (SCI-EXPANDED)
SC Oncology
GA FQ7CA
UT WOS:000418519200013
PM 29067216
OA Green Published, gold
DA 2022-08-28
ER

PT J
AU Sefrioui, D
   Blanchard, F
   Toure, E
   Basile, P
   Beaussire, L
   Dolfus, C
   Perdrix, A
   Paresy, M
   Antonietti, M
   Iwanicki-Caron, I
   Alhameedi, R
   Lecleire, S
   Gangloff, A
   Schwarz, L
   Clatot, F
   Tuech, JJ
   Frebourg, T
   Jardin, F
   Sabourin, JC
   Sarafan-Vasseur, N
   Michel, P
   Di Fiore, F
AF Sefrioui, David
   Blanchard, France
   Toure, Emmanuel
   Basile, Paul
   Beaussire, Ludivine
   Dolfus, Claire
   Perdrix, Anne
   Paresy, Marianne
   Antonietti, Michel
   Iwanicki-Caron, Isabelle
   Alhameedi, Raied
   Lecleire, Stephane
   Gangloff, Alice
   Schwarz, Lilian
   Clatot, Florian
   Tuech, Jean-Jacques
   Frebourg, Thierry
   Jardin, Fabrice
   Sabourin, Jean-Christophe
   Sarafan-Vasseur, Nasrin
   Michel, Pierre
   Di Fiore, Frederic
TI Diagnostic value of CA19.9, circulating tumour DNA and circulating
   tumour cells in patients with solid pancreatic tumours
SO BRITISH JOURNAL OF CANCER
LA English
DT Article
DE endoscopic ultrasound-guided fine needle aspiration; pancreatic
   adenocarcinoma; CA19.9; circulating tumour cells; circulating tumour
   DNA; solid pancreatic tumours
ID FINE-NEEDLE-ASPIRATION; METASTATIC COLORECTAL-CANCER; EUS-GUIDED FNA;
   DIGITAL-PCR; CLINICAL UTILITY; KRAS MUTATIONS; ESR1 MUTATIONS;
   BREAST-CANCER; ADENOCARCINOMA; ANTIGEN
AB Background: The direct comparison of CA19.9, circulating tumour cells (CTCs) and circulating tumour DNA (ctDNA) using endoscopic ultrasound-guided fine needle aspiration (EUS-FNA) has never been performed for the diagnosis of solid pancreatic tumours (SPTs).
   Methods: We included 68 patients with a SPT referred for EUS-FNA. CTCs were analysed using size-based platform and ctDNA using digital PCR. The sensitivity, specificity, negative and positive predictive values were evaluated for each marker and their combination.
   Results: SPTs corresponded to 58 malignant tumours (52 pancreatic adenocarcinoma (PA) and 6 others) and 10 benign lesions. The sensitivity and specificity for PA diagnosis were 73% and 88% for EUS-FNA, 67% and 80% for CTC, 65% and 75% for ctDNA and 79% and 93% for CA19.9, respectively. The positivity of at least 2 markers was associated with a sensitivity and specificity of 78% and 91%, respectively. CtDNA was the only marker associated with overall survival (median 5.2 months for ctDNA+ vs 11.0 months for ctDNA-, P = 0.01).
   Conclusions: CA19.9 alone and in combination with ctDNA and/or CTC analysis may represent an efficient method for diagnosing PA in patients with SPTs. Further studies including a larger cohort of patients with both malignant and benign lesions will be necessary to confirm these promising results.
C1 [Sefrioui, David; Basile, Paul; Antonietti, Michel; Iwanicki-Caron, Isabelle; Alhameedi, Raied; Lecleire, Stephane; Gangloff, Alice; Michel, Pierre; Di Fiore, Frederic] Rouen Univ Hosp, Dept Hepatogastroenterol, Digest Oncol Unit, 1 Rue Germont, F-76031 Rouen, France.
   [Sefrioui, David; Beaussire, Ludivine; Perdrix, Anne; Clatot, Florian; Frebourg, Thierry; Jardin, Fabrice; Sabourin, Jean-Christophe; Sarafan-Vasseur, Nasrin; Michel, Pierre; Di Fiore, Frederic] Normandie Univ, Normandy Ctr Genom & Personalized Med, Rouen Univ Hosp, UNIROUEN,Inserm,U1245,Team 3,IRON Grp, F-76000 Rouen, France.
   [Blanchard, France; Toure, Emmanuel; Paresy, Marianne; Sabourin, Jean-Christophe] Rouen Univ Hosp, Dept Pathol, Iron Grp, 1 Rue Germont, F-76031 Rouen, France.
   [Perdrix, Anne] Henri Becquerel Ctr, Dept Biopathol, Rue Amiens, F-76038 Rouen, France.
   [Schwarz, Lilian] Rouen Univ Hosp, Dept Surg, 1 Rue Germont, F-76031 Rouen, France.
   [Clatot, Florian; Di Fiore, Frederic] Henri Becquerel Ctr, Dept Med Oncol, Rue Amiens, F-76038 Rouen, France.
   [Frebourg, Thierry] Rouen Univ Hosp, Dept Genet, 1 Rue Germont, F-76031 Rouen, France.
   [Jardin, Fabrice] Henri Becquerel Ctr, Dept Hematol, Rue Amiens, F-76038 Rouen, France.
RP Di Fiore, F (通讯作者)，Rouen Univ Hosp, Dept Hepatogastroenterol, Digest Oncol Unit, 1 Rue Germont, F-76031 Rouen, France.; Di Fiore, F (通讯作者)，Normandie Univ, Normandy Ctr Genom & Personalized Med, Rouen Univ Hosp, UNIROUEN,Inserm,U1245,Team 3,IRON Grp, F-76000 Rouen, France.; Di Fiore, F (通讯作者)，Henri Becquerel Ctr, Dept Med Oncol, Rue Amiens, F-76038 Rouen, France.
EM frederic.di-fiore@chu-rouen.fr
RI schwarz, lilian/H-8837-2017; Frebourg, Thierry/AAK-8390-2020; Clatot,
   Florian/AAC-1280-2020
OI Clatot, Florian/0000-0002-7074-9282; Frebourg,
   Thierry/0000-0003-0399-4007
CR Azuara D, 2012, CLIN CHEM, V58, P1332, DOI 10.1373/clinchem.2012.186577
   Ballehaninna UK, 2012, J GASTROINTEST ONCOL, V3, P105, DOI 10.3978/j.issn.2078-6891.2011.021
   Bettegowda C, 2014, SCI TRANSL MED, V6, DOI 10.1126/scitranslmed.3007094
   BEUTLER E, 1990, BIOTECHNIQUES, V9, P166
   Bidard FC, 2013, ANN ONCOL, V24, P2057, DOI 10.1093/annonc/mdt176
   Brychta N, 2016, CLIN CHEM, V62, P1482, DOI 10.1373/clinchem.2016.257469
   Chan A, 2014, CLIN CANCER RES, V20, P5787, DOI 10.1158/1078-0432.CCR-14-0289
   DeWitt J, 2005, GASTROINTEST ENDOSC, V61, P689, DOI 10.1016/S0016-5107(05)00287-7
   Diaz LA, 2014, J CLIN ONCOL, V32, P579, DOI 10.1200/JCO.2012.45.2011
   Earl J, 2015, BMC CANCER, V15, DOI 10.1186/s12885-015-1779-7
   Eloubeidi MA, 2003, CANCER CYTOPATHOL, V99, P285, DOI 10.1002/cncr.11643
   Eloubeidi MA, 2003, AM J GASTROENTEROL, V98, P2663, DOI 10.1016/S0002-9270(03)01699-X
   Eloubeidi MA, 2016, GASTROINTEST ENDOSC, V83, P17, DOI 10.1016/j.gie.2015.09.009
   Forbes SA, 2017, NUCLEIC ACIDS RES, V45, pD777, DOI 10.1093/nar/gkw1121
   Grover PK, 2014, ANN ONCOL, V25, P1506, DOI 10.1093/annonc/mdu018
   Hadano N, 2016, BRIT J CANCER, V115, P59, DOI 10.1038/bjc.2016.175
   Harewood GC, 2002, AM J GASTROENTEROL, V97, P1386, DOI 10.1016/S0002-9270(02)04133-3
   Hofman V, 2012, CYTOPATHOLOGY, V23, P30, DOI 10.1111/j.1365-2303.2010.00835.x
   Iwanicki-Caron I, 2013, AM J GASTROENTEROL, V108, P152, DOI 10.1038/ajg.2012.367
   Jackson JB, 2016, J MOL DIAGN, V18, P235, DOI 10.1016/j.jmoldx.2015.10.004
   Kamisawa T, 2016, LANCET, V388, P73, DOI 10.1016/S0140-6736(16)00141-0
   Khoja L, 2012, BRIT J CANCER, V106, P508, DOI 10.1038/bjc.2011.545
   Kinugasa H, 2015, CANCER-AM CANCER SOC, V121, P2271, DOI 10.1002/cncr.29364
   Kulemann B, 2015, PANCREAS, V44, P547, DOI 10.1097/MPA.0000000000000324
   Kurihara T, 2008, J HEPATO-BILIARY-PAN, V15, P189, DOI 10.1007/s00534-007-1250-5
   Lamy A, 2011, MODERN PATHOL, V24, P1090, DOI 10.1038/modpathol.2011.60
   LeBlanc JK, 2004, GASTROINTEST ENDOSC, V59, P475, DOI 10.1016/S0016-5107(03)02863-3
   Nouts A, 1998, GASTROEN CLIN BIOL, V22, P152
   Poruk KE, 2016, ANN SURG, V264, P1073, DOI 10.1097/SLA.0000000000001600
   Sausen M, 2015, NAT COMMUN, V6, DOI 10.1038/ncomms8686
   Sefrioui D, 2015, DIGEST LIVER DIS, V47, P884, DOI 10.1016/j.dld.2015.05.023
   Sefrioui D, 2015, INT J CANCER, V137, P2513, DOI 10.1002/ijc.29612
   Singh N, 2015, CANCER INVEST, V33, P78, DOI 10.3109/07357907.2014.1001894
   Slesak B, 2000, CANCER, V89, P83, DOI 10.1002/1097-0142(20000701)89:1<83::AID-CNCR12>3.0.CO;2-J
   STEINBERG W, 1990, AM J GASTROENTEROL, V85, P350
   Su SB, 2015, WORLD J GASTROENTERO, V21, P4323, DOI 10.3748/wjg.v21.i14.4323
   Sweeney AD, 2009, J SURG RES, V156, P189, DOI 10.1016/j.jss.2009.01.017
   Tadic M, 2008, DIGEST DIS, V26, P377, DOI 10.1159/000177025
   Takai E, 2015, SCI REP-UK, V5, DOI 10.1038/srep18425
   Uehara H, 2011, J GASTROEN HEPATOL, V26, P1256, DOI 10.1111/j.1440-1746.2011.06747.x
   Varadarajulu S, 2005, GASTROINTEST ENDOSC, V62, P728, DOI 10.1016/j.gie.2005.06.051
   Visani M, 2013, INT J SURG PATHOL, V21, P546, DOI 10.1177/1066896912475073
   Wang PL, 2016, CLIN CANCER RES, V22, P1130, DOI 10.1158/1078-0432.CCR-15-1534
   Winter JM, 2013, J SURG ONCOL, V107, P15, DOI 10.1002/jso.23192
   Yoshinaga S, 2011, DIGEST ENDOSC, V23, P29, DOI 10.1111/j.1443-1661.2011.01112.x
   Zill OA, 2015, CANCER DISCOV, V5, P1040, DOI 10.1158/2159-8290.CD-15-0274
NR 46
TC 62
Z9 65
U1 2
U2 15
PU NATURE PUBLISHING GROUP
PI LONDON
PA MACMILLAN BUILDING, 4 CRINAN ST, LONDON N1 9XW, ENGLAND
SN 0007-0920
EI 1532-1827
J9 BRIT J CANCER
JI Br. J. Cancer
PD SEP 26
PY 2017
VL 117
IS 7
BP 1017
EP 1025
DI 10.1038/bjc.2017.250
PG 9
WC Oncology
WE Science Citation Index Expanded (SCI-EXPANDED)
SC Oncology
GA FI1RF
UT WOS:000411710900013
PM 28772284
OA hybrid, Green Published
DA 2022-08-28
ER

PT J
AU Wang, R
   Li, X
   Zhang, HM
   Wang, K
   He, JJ
AF Wang, Ru
   Li, Xiao
   Zhang, Huimin
   Wang, Ke
   He, Jianjun
TI Cell-free circulating tumor DNA analysis for breast cancer and its
   clinical utilization as a biomarker
SO ONCOTARGET
LA English
DT Review
DE biomarker; liquid biopsy; ctDNA; breast cancer
ID PLASMA DNA; SERUM DNA; ESR1 MUTATIONS; PROMOTER METHYLATION; SUPPRESSOR
   GENES; RARE MUTATIONS; NUCLEIC-ACIDS; BLOOD-PLASMA; MARKER;
   HYPERMETHYLATION
AB Circulating tumor DNA (ctDNA) in the blood of cancer patients contains much information on genetic and epigenetic profiles associated with cancer development, progression, and response to therapy. Analysis of ctDNA provides an opportunity for non-invasive sampling of tumor DNA repetitiously and therefore advance precision medicine. Recent development in massively parallel sequencing and digital genomic techniques support the analytical and clinical validity of ctDNA as a promising 'liquid biopsy' in human cancer. In this review, we discussed the current status of cell-free ctDNA including ctDNA biology, recently developed techniques for ctDNA detection, breast cancer specific detecting strategies, with a focus on clinical applications of ctDNA-based biomarkers in breast oncology.
C1 [Wang, Ru; Li, Xiao; Zhang, Huimin; Wang, Ke; He, Jianjun] Xi An Jiao Tong Univ, Affiliated Hosp 1, Dept Breast Surg, Xian, Shaanxi, Peoples R China.
RP He, JJ (通讯作者)，Xi An Jiao Tong Univ, Affiliated Hosp 1, Dept Breast Surg, Xian, Shaanxi, Peoples R China.
EM chinahjj@163.com
CR Agassi R, 2015, AM J CLIN PATHOL, V143, P18, DOI 10.1309/AJCPI5YHG0OGFAHM
   Agostini M, 2012, CANCER BIOMARK, V11, P89, DOI 10.3233/CBM-2012-0263
   An Q, 2002, CANCER LETT, V188, P109, DOI 10.1016/S0304-3835(02)00496-2
   Beaver JA, 2014, CLIN CANCER RES, V20, P2643, DOI 10.1158/1078-0432.CCR-13-2933
   Benesova L, 2013, ANAL BIOCHEM, V433, P227, DOI 10.1016/j.ab.2012.06.018
   Bennett EA, 2008, GENOME RES, V18, P1875, DOI 10.1101/gr.081737.108
   Bettegowda C, 2014, SCI TRANSL MED, V6, DOI 10.1126/scitranslmed.3007094
   Breitbach S, 2012, SPORTS MED, V42, P565, DOI 10.2165/11631380-000000000-00000
   Byler S, 2014, ANTICANCER RES, V34, P1071
   Canzoniero JV, 2016, BBA-REV CANCER, V1865, P266, DOI 10.1016/j.bbcan.2016.03.006
   Catarino R, 2008, DNA CELL BIOL, V27, P415, DOI 10.1089/dna.2008.0744
   Chandarlapaty S, 2016, JAMA ONCOL, V2, P1310, DOI 10.1001/jamaoncol.2016.1279
   Chang CPY, 2003, CLIN CHIM ACTA, V327, P95, DOI 10.1016/S0009-8981(02)00337-6
   Chaudhuri AA, 2015, SEMIN RADIAT ONCOL, V25, P305, DOI 10.1016/j.semradonc.2015.05.001
   Choi JJ, 2005, IMMUNOLOGY, V115, P55, DOI 10.1111/j.1365-2567.2005.02130.x
   Gil EMC, 2014, CANCER TREAT REV, V40, P862, DOI 10.1016/j.ctrv.2014.03.004
   Dawson SJ, 2013, NEW ENGL J MED, V368, P1199, DOI 10.1056/NEJMoa1213261
   De Mattos-Arruda L, 2014, ANN ONCOL, V25, P1729, DOI 10.1093/annonc/mdu239
   DeSantis CE, 2016, CA-CANCER J CLIN, V66, P31, DOI 10.3322/caac.21320
   Devonshire AS, 2014, ANAL BIOANAL CHEM, V406, P6499, DOI 10.1007/s00216-014-7835-3
   Diehl F, 2005, P NATL ACAD SCI USA, V102, P16368, DOI 10.1073/pnas.0507904102
   Diehl F, 2006, NAT METHODS, V3, P551, DOI 10.1038/NMETH898
   El Messaoudi S, 2013, CLIN CHIM ACTA, V424, P222, DOI 10.1016/j.cca.2013.05.022
   Ellinger J, 2008, PROSTATE, V68, P42, DOI 10.1002/pros.20651
   Fiegl H, 2005, CANCER RES, V65, P1141, DOI 10.1158/0008-5472.CAN-04-2438
   Fleischhacker M, 2007, BBA-REV CANCER, V1775, P181, DOI 10.1016/j.bbcan.2006.10.001
   Forshew T, 2012, SCI TRANSL MED, V4, DOI 10.1126/scitranslmed.3003726
   Fribbens C, 2016, J CLIN ONCOL, V34, P2961, DOI 10.1200/JCO.2016.67.3061
   Fujita N, 2012, ONCOLOGY-BASEL, V83, P273, DOI 10.1159/000342083
   Garcia-Murillas I, 2015, SCI TRANSL MED, V7, DOI [10.1126/scitranslmed.aab0021, 10.1126/scitranslmed.aac7551]
   Gevensleben H, 2013, CLIN CANCER RES, V19, P3276, DOI 10.1158/1078-0432.CCR-12-3768
   Guo Y, 2015, APOPTOSIS, V20, P1109, DOI 10.1007/s10495-015-1138-9
   Heidary M, 2014, BREAST CANCER RES, V16, DOI 10.1186/s13058-014-0421-y
   Heitzer E, 2013, INT J CANCER, V133, P346, DOI 10.1002/ijc.28030
   Higgins MJ, 2012, CLIN CANCER RES, V18, P3462, DOI 10.1158/1078-0432.CCR-11-2696
   Hindson BJ, 2011, ANAL CHEM, V83, P8604, DOI 10.1021/ac202028g
   Holdenrieder S, 2004, CLIN CANCER RES, V10, P5981, DOI 10.1158/1078-0432.CCR-04-0625
   Hoque MO, 2006, J CLIN ONCOL, V24, P4262, DOI 10.1200/JCO.2005.01.3516
   Jahr S, 2001, CANCER RES, V61, P1659
   Jansen MPHM, 2016, ONCOTARGET, V7, P43412, DOI 10.18632/oncotarget.9727
   Kinde I, 2011, P NATL ACAD SCI USA, V108, P9530, DOI 10.1073/pnas.1105422108
   Kockan C, 2017, BIOINFORMATICS, V33, P26, DOI 10.1093/bioinformatics/btw536
   Koren S, 2015, MOL CELL, V60, P537, DOI 10.1016/j.molcel.2015.10.031
   Kremer A, 2005, TUMOR BIOL, V26, P44, DOI 10.1159/000084339
   Kremer A, 2006, TUMOR BIOL, V27, P235, DOI 10.1159/000094694
   Leary RJ, 2010, SCI TRANSL MED, V2, DOI 10.1126/scitranslmed.3000702
   Lehner J, 2013, CLIN CHIM ACTA, V425, P206, DOI 10.1016/j.cca.2013.07.027
   LEON SA, 1977, CANCER RES, V37, P646
   Liang DH, 2016, BREAST CANCER RES TR, V155, P139, DOI 10.1007/s10549-015-3635-5
   Liggett TE, 2011, INT J CANCER, V128, P492, DOI 10.1002/ijc.25363
   Liu Y, 2003, CARCINOGENESIS, V24, P1897, DOI 10.1093/carcin/bgg169
   Lo YMD, 2000, CANCER RES, V60, P2351
   Lo YMD, 1997, LANCET, V350, P485, DOI 10.1016/S0140-6736(97)02174-0
   MANDEL P, 1948, CR SOC BIOL, V142, P241
   Ines FM, 2014, J CELL MOL MED, V18, P1113, DOI 10.1111/jcmm.12256
   Martelotto LG, 2014, BREAST CANCER RES, V16, DOI 10.1186/bcr3658
   Martinez-Galan J, 2014, BMC CANCER, P14
   Marusyk Andriy, 2010, Biochim Biophys Acta, V1805, P105, DOI 10.1016/j.bbcan.2009.11.002
   Massihnia D, 2016, TUMOR BIOL, V37, P4263, DOI 10.1007/s13277-016-4856-x
   Miozzo M, 2015, FUTURE ONCOL, V11, P333, DOI [10.2217/FON.14.237, 10.2217/fon.14.237]
   Murtaza M, 2015, NAT COMMUN, V6, DOI 10.1038/ncomms9760
   Murtaza M, 2013, NATURE, V497, P108, DOI 10.1038/nature12065
   Nakayama G, 2007, ANTICANCER RES, V27, P1459
   Newman AM, 2014, NAT MED, V20, P552, DOI 10.1038/nm.3519
   Olsson E, 2015, EMBO MOL MED, V7, P1034, DOI 10.15252/emmm.201404913
   Parsons HA, 2016, ADV EXP MED BIOL, V882, P259, DOI 10.1007/978-3-319-22909-6_11
   Perkins G, 2012, PLOS ONE, V7, DOI 10.1371/journal.pone.0047020
   Rack B, 2014, JNCI-J NATL CANCER I, V106
   Rhodes A, 2006, CRIT CARE, V10, DOI 10.1186/cc4894
   Riva F, 2017, CLIN CHEM, V63, P691, DOI 10.1373/clinchem.2016.262337
   Rivenbark AG, 2013, AM J PATHOL, V183, P1113, DOI 10.1016/j.ajpath.2013.08.002
   Rodriguez-Paredes M, 2011, NAT MED, V17, P330, DOI 10.1038/nm.2305
   Schmitt MW, 2012, P NATL ACAD SCI USA, V109, P14508, DOI 10.1073/pnas.1208715109
   Schwarzenbach H, 2012, CLIN CANCER RES, V18, P5719, DOI 10.1158/1078-0432.CCR-12-0142
   Schwarzenbach H, 2011, NAT REV CANCER, V11, P426, DOI 10.1038/nrc3066
   Schwarzenbach H, 2009, BREAST CANCER RES, V11, DOI 10.1186/bcr2404
   Schwarzenbach H, 2009, CLIN CANCER RES, V15, P1032, DOI 10.1158/1078-0432.CCR-08-1910
   Sharma G, 2012, TUMOR BIOL, V33, P1837, DOI 10.1007/s13277-012-0443-y
   Sharma G, 2010, LIFE SCI, V87, P83, DOI 10.1016/j.lfs.2010.05.001
   Siegel RL, 2015, CA-CANCER J CLIN, V65, P5, DOI [10.3322/caac.21254, 10.3322/caac.21208, 10.1001/jamaoto.2014.2530, 10.1136/bmj.g1502]
   Silwal-Pandit L, 2014, CLIN CANCER RES, V20, P3569, DOI 10.1158/1078-0432.CCR-13-2943
   Skvortsova TE, 2006, BRIT J CANCER, V94, P1492, DOI 10.1038/sj.bjc.6603117
   Song Z, 2010, MOL BIOL REP, V37, P4091, DOI 10.1007/s11033-010-0069-3
   Spitzwieser M, 2015, BREAST CANCER RES, V17, DOI 10.1186/s13058-015-0637-5
   Spoerke JM, 2016, NAT COMMUN, V7, DOI 10.1038/ncomms11579
   Spreafico F, 2013, J UROLOGY, V189, P260, DOI 10.1016/j.juro.2012.09.009
   Stollar BD, 2002, LUPUS, V11, P787, DOI 10.1191/0961203302lu318oa
   Stroun M, 2000, ANN NY ACAD SCI, V906, P161
   Sturgeon SR, 2012, EPIGENETICS-US, V7, P1258, DOI 10.4161/epi.22220
   SYKES PJ, 1992, BIOTECHNIQUES, V13, P444
   Takahashi H, 2017, CLIN BREAST CANCER, V17, P61, DOI 10.1016/j.clbc.2016.06.006
   Takeshita T, 2016, ONCOTARGET, V7, P32504, DOI 10.18632/oncotarget.8839
   Tangvarasittichai O, 2015, INDIAN J CLIN BIOCHE, V30, P55, DOI 10.1007/s12291-013-0407-z
   Umetani N, 2006, J CLIN ONCOL, V24, P4270, DOI 10.1200/JCO.2006.05.9493
   Vogelstein B, 1999, P NATL ACAD SCI USA, V96, P9236, DOI 10.1073/pnas.96.16.9236
   Ward T, 2008, BRIT J CANCER, V99, P841, DOI 10.1038/sj.bjc.6604519
   Warton K, 2016, ENDOCR-RELAT CANCER, V23, pR157, DOI 10.1530/ERC-15-0369
   Yamamoto N, 2012, BREAST CANCER RES TR, V132, P165, DOI 10.1007/s10549-011-1575-2
   Zanetti-Daellenbach R, 2008, ANTICANCER RES, V28, P921
   Zardavas D, 2015, NAT REV CLIN ONCOL, V12, P381, DOI 10.1038/nrclinonc.2015.73
NR 100
TC 27
Z9 29
U1 2
U2 16
PU IMPACT JOURNALS LLC
PI ORCHARD PARK
PA 6666 E QUAKER ST, STE 1, ORCHARD PARK, NY 14127 USA
EI 1949-2553
J9 ONCOTARGET
JI Oncotarget
PD SEP 26
PY 2017
VL 8
IS 43
BP 75742
EP 75755
DI 10.18632/oncotarget.20608
PG 14
WC Oncology; Cell Biology
WE Science Citation Index Expanded (SCI-EXPANDED)
SC Oncology; Cell Biology
GA FI2HT
UT WOS:000411760400198
PM 29088906
OA Green Published, Green Submitted, gold
DA 2022-08-28
ER

PT J
AU Han, CH
   Brastianos, PK
AF Han, Catherine H.
   Brastianos, Priscilla K.
TI Genetic Characterization of Brain Metastases in the era of Targeted
   Therapy
SO FRONTIERS IN ONCOLOGY
LA English
DT Review
DE brain metastases; genomics; targeted therapy; sequencing; cancer
   heterogeneity
ID CELL LUNG-CANCER; CENTRAL-NERVOUS-SYSTEM; TYROSINE KINASE INHIBITORS;
   BREAST-CANCER; OPEN-LABEL; MUTANT MELANOMA; PHASE-II;
   ACQUIRED-RESISTANCE; BRANCHED EVOLUTION; EXPANDED-ACCESS
AB In the current era of molecularly targeted therapies and precision medicine, choice of cancer treatment has been increasingly tailored according to the molecular or genomic characterization of the cancer the individual has. Previously, the clinical observation of inadequate control of brain metastases was widely attributed to a lack of central nervous system (CNS) penetration of the anticancer drugs. However, more recent data have suggested that there are genetic explanations for such observations. Genomic analyses of brain metastases and matching primary tumor and other extracranial metastases have revealed that brain metastases can harbor potentially actionable driver mutations that are unique to them. Identification of genomic alterations specific to brain metastases and targeted therapies against these mutations represent an important research area to potentially improve survival outcomes for patients who develop brain metastases. Novel approaches in genomic testing such as that using cell-free circulating tumor DNA (ctDNA) in the cerebrospinal fluid (CSF) facilitate advancing our understanding of the genomics of brain metastases, which is critical for precision medicine. CSF-derived ctDNA sequencing may be particularly useful in patients who are unfit for surgical resection or have multiple brain metastases, which can harbor mutations that are distinct from their primary tumors. Compared to the traditional chemotherapeutics, novel targeted agents appear to be more effective in controlling the CNS disease with better safety profiles. Several brain metastases-dedicated trials of various targeted therapies are currently underway to address the role of these agents in the treatment of CNS disease. This review focuses on recent advances in genomic profiling of brain metastases and current knowledge of targeted therapies in the management of brain metastases from cancers of the breast, lung, colorectum, kidneys, and ovaries as well as melanoma.
C1 [Han, Catherine H.; Brastianos, Priscilla K.] Harvard Med Sch, Massachusetts Gen Hosp, Canc Ctr, Dept Neurol & Radiat Oncol,Div Hematol Oncol, Boston, MA 02115 USA.
   [Han, Catherine H.] Univ Auckland, Sch Med Sci, Fac Med & Hlth Sci, Auckland Canc Soc Res Ctr, Auckland, New Zealand.
RP Brastianos, PK (通讯作者)，Harvard Med Sch, Massachusetts Gen Hosp, Canc Ctr, Dept Neurol & Radiat Oncol,Div Hematol Oncol, Boston, MA 02115 USA.
EM pbrastianos@mgh.harvard.edu
OI Brastianos, Priscilla/0000-0003-4470-8425
CR Andre F, 2014, LANCET ONCOL, V15, P580, DOI 10.1016/S1470-2045(14)70138-X
   Arvold ND, 2012, BREAST CANCER RES TR, V136, P153, DOI 10.1007/s10549-012-2243-x
   Bachelot T, 2013, LANCET ONCOL, V14, P64, DOI 10.1016/S1470-2045(12)70432-1
   Bachmann C, 2013, J CANCER RES CLIN, V139, P551, DOI 10.1007/s00432-012-1358-0
   Balendran S, 2017, J NEURO-ONCOL, V133, P469, DOI 10.1007/s11060-017-2459-z
   Ballard P, 2016, CLIN CANCER RES, V22, P5130, DOI 10.1158/1078-0432.CCR-16-0399
   Baselga J, 2012, NEW ENGL J MED, V366, P520, DOI 10.1056/NEJMoa1109653
   Beck J, 2011, ANN ONCOL, V22, P1812, DOI 10.1093/annonc/mdq651
   Berghoff AS, 2014, ACTA NEUROPATHOL, V128, P879, DOI 10.1007/s00401-014-1350-7
   Bianchi M, 2012, ANN ONCOL, V23, P973, DOI 10.1093/annonc/mdr362
   Borghaei H, 2015, NEW ENGL J MED, V373, P1627, DOI 10.1056/NEJMoa1507643
   Brastianos PK, 2015, CANCER DISCOV, V5, P1164, DOI 10.1158/2159-8290.CD-15-0369
   Brastianos PK, 2013, J NATL COMPR CANC NE, V11, P1153, DOI 10.6004/jnccn.2013.0133
   Chang EL, 2005, NEUROSURGERY, V56, P936, DOI 10.1227/01.NEU.0000158324.20757.AC
   Chapman PB, 2011, NEW ENGL J MED, V364, P2507, DOI 10.1056/NEJMoa1103782
   Chen G, 2014, CLIN CANCER RES, V20, P5537, DOI 10.1158/1078-0432.CCR-13-3003
   Christensen TD, 2016, BMC CANCER, V16, DOI 10.1186/s12885-016-2290-5
   Consonni D, 2015, JNCI-J NATL CANCER I, V107, DOI 10.1093/jnci/djv059
   Costa DB, 2015, J CLIN ONCOL, V33, P1881, DOI 10.1200/JCO.2014.59.0539
   Dagogo-Jack I, 2017, PHARMACOL THERAPEUT, V170, P64, DOI 10.1016/j.pharmthera.2016.10.011
   Dawson SJ, 2013, NEW ENGL J MED, V368, P1199, DOI 10.1056/NEJMoa1213261
   De Mattos-Arruda L, 2015, NAT COMMUN, V6, DOI 10.1038/ncomms9839
   Fife KM, 2004, J CLIN ONCOL, V22, P1293, DOI 10.1200/JCO.2004.08.140
   Forster MD, 2011, NAT REV CLIN ONCOL, V8, P302, DOI 10.1038/nrclinonc.2011.42
   Gainor JF, 2015, CLIN CANCER RES, V21, P2745, DOI 10.1158/1078-0432.CCR-14-3009
   Gerlinger M, 2012, NEW ENGL J MED, V366, P883, DOI 10.1056/NEJMoa1113205
   Goldberg SB, 2016, LANCET ONCOL, V17, P976, DOI 10.1016/S1470-2045(16)30053-5
   Gore ME, 2015, BRIT J CANCER, V113, P12, DOI 10.1038/bjc.2015.196
   Harding JJ, 2015, ONCOLOGIST, V20, P789, DOI 10.1634/theoncologist.2014-0012
   HARDY JR, 1989, GYNECOL ONCOL, V33, P296, DOI 10.1016/0090-8258(89)90515-5
   Herbst RS, 2016, LANCET, V387, P1540, DOI 10.1016/S0140-6736(15)01281-7
   Hodi FS, 2010, NEW ENGL J MED, V363, P711, DOI 10.1056/NEJMoa1003466
   Hoefnagel LDC, 2010, BREAST CANCER RES, V12, DOI 10.1186/bcr2645
   Hoffknecht P, 2015, J THORAC ONCOL, V10, P156, DOI 10.1097/JTO.0000000000000380
   Hsu F, 2016, LUNG CANCER, V96, P101, DOI 10.1016/j.lungcan.2016.04.004
   Hubbs JL, 2010, CANCER-AM CANCER SOC, V116, P5038, DOI 10.1002/cncr.25254
   Jager D, 2015, CLIN GENITOURIN CANC, V13, P156, DOI 10.1016/j.clgc.2014.07.007
   Janne PA, 2015, NEW ENGL J MED, V372, P1689, DOI 10.1056/NEJMoa1411817
   Kennecke H, 2010, J CLIN ONCOL, V28, P3271, DOI 10.1200/JCO.2009.25.9820
   Kwak EL, 2010, NEW ENGL J MED, V363, P1693, DOI 10.1056/NEJMoa1006448
   Langer CJ, 2016, LANCET ONCOL, V17, P1497, DOI 10.1016/S1470-2045(16)30498-3
   Larkin J, 2015, NEW ENGL J MED, V373, P23, DOI [10.1056/NEJMoa1504030, 10.1056/NEJMc1509660]
   Lee SML, 2014, PLOS ONE, V9, DOI 10.1371/journal.pone.0107567
   Lin NU, 2008, J CLIN ONCOL, V26, P1993, DOI 10.1200/JCO.2007.12.3588
   Lin NU, 2009, CLIN CANCER RES, V15, P1452, DOI 10.1158/1078-0432.CCR-08-1080
   Lockman PR, 2010, CLIN CANCER RES, V16, P5664, DOI 10.1158/1078-0432.CCR-10-1564
   Long GV, 2014, NEW ENGL J MED, V371, P1877, DOI 10.1056/NEJMoa1406037
   Long GV, 2015, LANCET, V386, P444, DOI 10.1016/S0140-6736(15)60898-4
   Long GV, 2012, LANCET ONCOL, V13, P1087, DOI 10.1016/S1470-2045(12)70431-X
   Long GV, 2011, J CLIN ONCOL, V29, P1239, DOI 10.1200/JCO.2010.32.4327
   Margolin K, 2012, LANCET ONCOL, V13, P459, DOI 10.1016/S1470-2045(12)70090-6
   Mateo J, 2017, EUR UROL, V71, P417, DOI 10.1016/j.eururo.2016.08.037
   Meier FE, 2013, J CLIN ONCOL, V31
   Mok TS, 2009, NEW ENGL J MED, V361, P947, DOI 10.1056/NEJMoa0810699
   Motzer RJ, 2015, NEW ENGL J MED, V373, P1803, DOI 10.1056/NEJMoa1510665
   Murtaza M, 2013, NATURE, V497, P108, DOI 10.1038/nature12065
   Nayak L, 2012, CURR ONCOL REP, V14, P48, DOI 10.1007/s11912-011-0203-y
   Niikura N, 2014, BREAST CANCER RES TR, V147, P103, DOI 10.1007/s10549-014-3090-8
   Niikura N, 2012, J CLIN ONCOL, V30, P593, DOI 10.1200/JCO.2010.33.8889
   Ou SHI, 2016, J CLIN ONCOL, V34, P661, DOI 10.1200/JCO.2015.63.9443
   Owens Marilyn A, 2004, Clin Breast Cancer, V5, P63, DOI 10.3816/CBC.2004.n.011
   Paik PK, 2015, CANCER DISCOV, V5, P610, DOI 10.1158/2159-8290.CD-14-1129
   Pangeni RP, 2015, CLIN EPIGENETICS, V7, DOI 10.1186/s13148-015-0089-x
   Park SJ, 2012, LUNG CANCER, V77, P556, DOI 10.1016/j.lungcan.2012.05.092
   Pentsova EI, 2016, J CLIN ONCOL, V34, P2404, DOI 10.1200/JCO.2016.66.6487
   Pestalozzi BC, 2006, ANN ONCOL, V17, P935, DOI 10.1093/annonc/mdl064
   Porta R, 2011, EUR RESPIR J, V37, P624, DOI 10.1183/09031936.00195609
   Rangachari D, 2015, LUNG CANCER, V88, P108, DOI 10.1016/j.lungcan.2015.01.020
   Reardon DA, 2016, J CLIN ONCOL, V34, DOI 10.1200/JCO.2016.34.15_suppl.2014
   Reck M, 2016, NEW ENGL J MED, V375, P1823, DOI 10.1056/NEJMoa1606774
   Robert C, 2015, NEW ENGL J MED, V372, P2521, DOI 10.1056/NEJMoa1503093
   Robert C, 2015, NEW ENGL J MED, V372, P30, DOI 10.1056/NEJMoa1412690
   Robert C, 2014, LANCET, V384, P1109, DOI 10.1016/S0140-6736(14)60958-2
   Rosell R, 2012, LANCET ONCOL, V13, P239, DOI 10.1016/S1470-2045(11)70393-X
   Sanna G, 2007, ANTICANCER RES, V27, P2865
   Schuler M, 2016, J THORAC ONCOL, V11, P380, DOI 10.1016/j.jtho.2015.11.014
   Sequist LV, 2013, J CLIN ONCOL, V31, P3327, DOI 10.1200/JCO.2012.44.2806
   Shaw AT, 2016, LANCET ONCOL, V17, P234, DOI 10.1016/S1470-2045(15)00488-X
   Shaw AT, 2014, NEW ENGL J MED, V370, P1189, DOI [10.1056/NEJMoa1311107, 10.1056/NEJMc1404894]
   Shaw AT, 2013, NEW ENGL J MED, V368, P2385, DOI 10.1056/NEJMoa1214886
   Shen Q, 2015, ONCOLOGIST, V20, P466, DOI 10.1634/theoncologist.2014-0107
   Soda M, 2007, NATURE, V448, P561, DOI 10.1038/nature05945
   Solomon BJ, 2016, J CLIN ONCOL, V34, P2858, DOI 10.1200/JCO.2015.63.5888
   Solomon BJ, 2014, NEW ENGL J MED, V371, P2167, DOI [10.1056/NEJMoa1408440, 10.1056/NEJMx150034]
   Song ZB, 2014, J CLIN NEUROSCI, V21, P591, DOI 10.1016/j.jocn.2013.05.022
   Sosman JA, 2012, NEW ENGL J MED, V366, P707, DOI 10.1056/NEJMoa1112302
   Stemmler HJ, 2007, ANTI-CANCER DRUG, V18, P23, DOI 10.1097/01.cad.0000236313.50833.ee
   Su JM, 2014, NEURO-ONCOLOGY, V16, P1661, DOI 10.1093/neuonc/nou103
   Swain SM, 2014, ANN ONCOL, V25, P1116, DOI 10.1093/annonc/mdu133
   Swain SM, 2015, NEW ENGL J MED, V372, P724, DOI 10.1056/NEJMoa1413513
   Taskar KS, 2012, PHARM RES-DORDR, V29, P770, DOI 10.1007/s11095-011-0601-8
   Tie J, 2011, CLIN CANCER RES, V17, P1122, DOI 10.1158/1078-0432.CCR-10-1720
   Tran B, 2011, CANCER-AM CANCER SOC, V117, P4623, DOI 10.1002/cncr.26086
   Turner NC, 2015, NEW ENGL J MED, V373, P209, DOI 10.1056/NEJMoa1505270
   Venur VA, 2016, INT J MOL SCI, V17, DOI 10.3390/ijms17091543
   Verma J, 2013, AM J CLIN ONCOL-CANC, V36, P620, DOI 10.1097/COC.0b013e31825d59db
   Wikman H, 2012, BREAST CANCER RES, V14, DOI 10.1186/bcr3150
   Wolchok JD, 2008, ONCOLOGIST, V13, P2, DOI 10.1634/theoncologist.13-S4-2
   Wu YL, 2013, ANN ONCOL, V24, P993, DOI 10.1093/annonc/mds529
   Yaeger R, 2015, CANCER-AM CANCER SOC, V121, P1195, DOI 10.1002/cncr.29196
   Yu HA, 2013, CLIN CANCER RES, V19, P2240, DOI 10.1158/1078-0432.CCR-12-2246
NR 101
TC 26
Z9 26
U1 0
U2 11
PU FRONTIERS MEDIA SA
PI LAUSANNE
PA AVENUE DU TRIBUNAL FEDERAL 34, LAUSANNE, CH-1015, SWITZERLAND
SN 2234-943X
J9 FRONT ONCOL
JI Front. Oncol.
PD SEP 25
PY 2017
VL 7
AR 230
DI 10.3389/fonc.2017.00230
PG 11
WC Oncology
WE Science Citation Index Expanded (SCI-EXPANDED)
SC Oncology
GA FH9JH
UT WOS:000411526300001
PM 28993799
OA gold, Green Published
DA 2022-08-28
ER

PT J
AU Chimonidou, M
   Strati, A
   Malamos, N
   Kouneli, S
   Georgoulias, V
   Lianidou, E
AF Chimonidou, Maria
   Strati, Areti
   Malamos, Nikos
   Kouneli, Sophia
   Georgoulias, Vassilis
   Lianidou, Evi
TI Direct comparison study of DNA methylation markers in EpCAM-positive
   circulating tumour cells, corresponding circulating tumour DNA, and
   paired primary tumours in breast cancer
SO ONCOTARGET
LA English
DT Article
DE liquid biopsy; circulating tumour cells; circulating tumour DNA; breast
   cancer; methylation specific PCR
ID METASTASIS-SUPPRESSOR GENE; PROMOTER METHYLATION; MOLECULAR
   CHARACTERIZATION; CARCINOMA METASTASIS; PERIPHERAL-BLOOD; PROGNOSTIC
   VALUE; LIQUID BIOPSY; PLASMA DNA; BRMS1; BIOMARKERS
AB Circulating Tumour Cells (CTCs) and circulating tumour DNA (ctDNA) represent a non-invasive liquid biopsy approach for the follow-up and therapy management of cancer patients. We evaluated whether DNA methylation status in CTCs and ctDNA is comparable and whether it reflects the status of primary tumours. We compared the methylation status of three genes, SOX17, CST6 and BRMS1 in primary tumours, corresponding CTCs and ctDNA in 153 breast cancer patients and healthy individuals, by using real time methylation specific PCR. We report a clear association between the EpCAM-positive CTC-fraction and ctDNA for SOX17 promoter methylation both for patients with early (P = 0.001) and metastatic breast cancer (P = 0.046) but not for CST6 and BRMS1. In early breast cancer, SOX17 promoter methylation in the EpCAM-positive CTC-fraction was associated with CK-19 mRNA expression (P = 0.006) and worse overall survival (OS) (P = 0.044). In the metastatic setting SOX17 promoter methylation in ctDNA was highly correlated with CK-19 (P = 0.04) and worse OS (P = 0.016). SOX17 methylation status in CTCs and ctDNA was comparable and was associated with CK-19 expression but was not reflecting the status of primary tumours in breast cancer. DNA methylation analysis of SOX17 in CTCs and matched ctDNA provides significant prognostic value.
C1 [Chimonidou, Maria; Strati, Areti; Lianidou, Evi] Univ Athens, Dept Chem, Anal Circulating Tumour Cells Lab, Lab Analyt Chem, Athens, Greece.
   [Malamos, Nikos; Kouneli, Sophia] Helena Venizelou Hosp, Dept Pathol, Oncol Unit, Athens, Greece.
   [Georgoulias, Vassilis] Univ Crete, Med Sch, Lab Tumour Cell Biol, Iraklion, Greece.
RP Lianidou, E (通讯作者)，Univ Athens, Dept Chem, Anal Circulating Tumour Cells Lab, Lab Analyt Chem, Athens, Greece.
EM lianidou@chem.uoa.gr
FU European Union's Seventh Framework Programme (FP7) for the Innovative
   Medicine Initiative [115749]; "Onco-Seed diagnostics" grant, under the
   Sinergasia - European Regional Development Fund
FX This work has received funding from the European Union's Seventh
   Framework Programme (FP7/2007-2013) for the Innovative Medicine
   Initiative under grant agreement no (115749). It was also partly funded
   by "Onco-Seed diagnostics" grant, under the Sinergasia 2009 program that
   was co-funded by the European Regional Development Fund and National
   Resources (General Secretariat of Research and Technology in Greece),
   Project code: Onco-Seed diagnostics. We would like to thank Dr. G.
   Kalergi (Lab of Tumour Biology, University of Crete) for kindly donating
   the MCF-7 cell line. MC, AS, performed the experiments, NM, SK and VG
   provided the patients' samples and all the clinical data needed, ES
   conceived and supervised the whole study and wrote the manuscript.
CR Alix-Panabieres C, 2013, CLIN CHEM, V59, P110, DOI 10.1373/clinchem.2012.194258
   Barekati Z, 2012, BMC CANCER, V12, DOI 10.1186/1471-2407-12-244
   Bednarz-Knoll N, 2012, CANCER METAST REV, V31, P673, DOI 10.1007/s10555-012-9370-z
   BERRY CC, 1992, JAMA-J AM MED ASSOC, V268, P2513, DOI 10.1001/jama.268.18.2513
   Bidard FC, 2013, CANCER METAST REV, V32, P179, DOI 10.1007/s10555-012-9398-0
   Chimonidou M, 2013, MOL CANCER RES, V11, P1248, DOI 10.1158/1541-7786.MCR-13-0096
   Chimonidou M, 2013, CLIN BIOCHEM, V46, P235, DOI 10.1016/j.clinbiochem.2012.09.015
   Chimonidou M, 2013, CLIN CHEM, V59, P270, DOI 10.1373/clinchem.2012.191551
   Chimonidou M, 2011, CLIN CHEM, V57, P1169, DOI 10.1373/clinchem.2011.165902
   Cristofanilli M, 2004, NEW ENGL J MED, V351, P781, DOI 10.1056/NEJMoa040766
   Dawson SJ, 2013, NEW ENGL J MED, V368, P1199, DOI 10.1056/NEJMoa1213261
   Diaz LA, 2014, J CLIN ONCOL, V32, P579, DOI 10.1200/JCO.2012.45.2011
   Du YC, 2009, GASTROENTEROLOGY, V137, P1346, DOI 10.1053/j.gastro.2009.06.041
   Esteller M, 2008, NEW ENGL J MED, V358, P1148, DOI 10.1056/NEJMra072067
   Fackler MJ, 2014, CANCER RES, V74, P2160, DOI 10.1158/0008-5472.CAN-13-3392
   Forshew T, 2012, SCI TRANSL MED, V4, DOI 10.1126/scitranslmed.3003726
   Heitzer E, 2013, CANCER RES, V73, P2965, DOI 10.1158/0008-5472.CAN-12-4140
   Kioulafa M, 2009, INT J CANCER, V125, P2887, DOI 10.1002/ijc.24686
   Klevebring D, 2014, PLOS ONE, V9, DOI 10.1371/journal.pone.0104417
   Kroupis C, 2008, CLIN CHIM ACTA, V390, P141, DOI 10.1016/j.cca.2007.12.024
   Li LC, 2002, BIOINFORMATICS, V18, P1427, DOI 10.1093/bioinformatics/18.11.1427
   Lianidou ES, 2013, BRIT J CANCER, V108, P2426, DOI 10.1038/bjc.2013.265
   Lianidou ES, 2014, CLIN CHEM, V60, P1249, DOI 10.1373/clinchem.2014.230144
   Lianidou Evi S, 2013, Breast Cancer Res, V15, P319, DOI 10.1186/bcr3582
   Lianidou ES, 2014, CRIT REV CL LAB SCI, V51, P160, DOI 10.3109/10408363.2014.896316
   Luke JJ, 2014, JNCI-J NATL CANCER I, V106, DOI 10.1093/jnci/dju214
   Madhavan D, 2014, BREAST CANCER RES TR, V146, P163, DOI 10.1007/s10549-014-2946-2
   Madic J, 2015, INT J CANCER, V136, P2158, DOI 10.1002/ijc.29265
   Marzese DM, 2013, EXPERT REV MOL DIAGN, V13, P827, DOI 10.1586/14737159.2013.845088
   Murtaza M, 2013, NATURE, V497, P108, DOI 10.1038/nature12065
   Phadke PA, 2008, AM J PATHOL, V172, P809, DOI 10.2353/ajpath.2008.070772
   Polzer B, 2013, NAT MED, V19, P274, DOI 10.1038/nm.3121
   Powell AA, 2012, PLOS ONE, V7, DOI 10.1371/journal.pone.0033788
   Rothe F, 2014, ANN ONCOL, V25, P1959, DOI 10.1093/annonc/mdu288
   Schlange T, 2016, PHARMACOGENOMICS, V17, P183, DOI 10.2217/pgs.15.163
   Seraj MJ, 2000, CANCER RES, V60, P2764
   Shevde LA, 2002, EXP CELL RES, V273, P229, DOI 10.1006/excr.2001.5452
   Speicher MR, 2014, NAT BIOTECHNOL, V32, P441, DOI 10.1038/nbt.2897
   Stathopoulou A, 2002, J CLIN ONCOL, V20, P3404, DOI 10.1200/JCO.2002.08.135
   Stathopoulou A, 2006, INT J CANCER, V119, P1654, DOI 10.1002/ijc.22017
   Strati A, 2013, BREAST CANCER RES, V15, DOI 10.1186/bcr3395
   Strati A, 2011, BMC CANCER, V11, DOI 10.1186/1471-2407-11-422
   Swennenhuis JF, 2013, GENOME MED, V5, DOI 10.1186/gm510
   Xenidis N, 2009, J CLIN ONCOL, V27, P2177, DOI 10.1200/JCO.2008.18.0497
   Yang JY, 2008, CANCER LETT, V269, P46, DOI 10.1016/j.canlet.2008.04.016
   Yu M, 2014, SCIENCE, V345, P216, DOI 10.1126/science.1253533
   Zhang LL, 2012, CLIN CANCER RES, V18, P5701, DOI 10.1158/1078-0432.CCR-12-1587
   Zhang S, 2006, INT J GYNECOL CANCER, V16, P522, DOI 10.1111/j.1525-1438.2006.00547.x
   Zhang W, 2008, CANCER RES, V68, P2764, DOI 10.1158/0008-5472.CAN-07-6349
NR 49
TC 25
Z9 25
U1 1
U2 11
PU IMPACT JOURNALS LLC
PI ORCHARD PARK
PA 6666 E QUAKER ST, STE 1, ORCHARD PARK, NY 14127 USA
EI 1949-2553
J9 ONCOTARGET
JI Oncotarget
PD SEP 22
PY 2017
VL 8
IS 42
BP 72054
EP 72068
DI 10.18632/oncotarget.18679
PG 15
WC Oncology; Cell Biology
WE Science Citation Index Expanded (SCI-EXPANDED)
SC Oncology; Cell Biology
GA FH9DW
UT WOS:000411509400056
PM 29069768
OA gold, Green Published
DA 2022-08-28
ER

PT J
AU Ma, F
   Li, Q
   Chen, SS
   Zhu, WJ
   Fan, Y
   Wang, JY
   Luo, Y
   Xing, PY
   Lan, B
   Li, MY
   Yi, ZB
   Cai, RG
   Yuan, P
   Zhang, P
   Li, Q
   Xu, BH
AF Ma, Fei
   Li, Qiao
   Chen, Shanshan
   Zhu, Wenjie
   Fan, Ying
   Wang, Jiayu
   Luo, Yang
   Xing, Puyuan
   Lan, Bo
   Li, Meiying
   Yi, Zongbi
   Cai, Ruigang
   Yuan, Peng
   Zhang, Pin
   Li, Qing
   Xu, Binghe
TI Phase I Study and Biomarker Analysis of Pyrotinib, a Novel Irreversible
   Pan-ErbB Receptor Tyrosine Kinase Inhibitor, in Patients With Human
   Epidermal Growth Factor Receptor 2-Positive Metastatic Breast Cancer
SO JOURNAL OF CLINICAL ONCOLOGY
LA English
DT Article
ID ADVANCED SOLID TUMORS; PIK3CA MUTATION; NERATINIB HKI-272; TRASTUZUMAB;
   LAPATINIB; EFFICACY; SAFETY; TRIAL; CHEMOTHERAPY; METAANALYSIS
AB Purpose
   This phase I study assessed the safety, tolerability, pharmacokinetics, antitumor activity, and predictive biomarkers of pyrotinib, an irreversible pan-ErbB inhibitor, in patients with human epidermal growth factor receptor 2 (HER2)-positive metastatic breast cancer.
   Patients and Methods
   Pyrotinib was administered continuously, orally, once per day to patients who did not have prior exposure to tyrosine kinase inhibitors of HER2. Planned dose escalation was 80, 160, 240, 320, 400, and 480 mg. For pharmacokinetic analysis, timed blood samples were collected on day 1 and day 28. Next-generation sequencing was performed on circulating tumor DNA and genomic DNA from tumor samples.
   Results
   Thirty-eight patients were enrolled. The dose-limiting toxicity was grade 3 diarrhea, which occurred in two patients administered 480 mg of pyrotinib; thus, the maximum tolerated dose was 400 mg. Common pyrotinib-related adverse events included diarrhea (44.7% [17 of 38]), nausea (13.2% [five of 38]), oral ulceration (13.2% [five of 38]), asthenia (10.5% [four of 38]), and leukopenia (10.5% [four of 38]). The only grade 3 adverse event was diarrhea. Pharmacokinetic analyses indicated that pyrotinib exposure was dose dependent. The overall response rate was 50.0% (18 of 36), and the clinical benefit rate (complete response + partial response + stable disease 24 weeks) was 61.1% (22 of 36). The median progression-free survival was 35.4 weeks (95% CI, 23.3 to 40.0 weeks). The overall response rate was 83.3% (10 of 12) in trastuzumab-naive patients and 33.3% (eight of 24) in trastuzumab-pretreated patients. Preliminary results suggest that PIK3CA and TP53 mutations in circulating tumor DNA (P = .013) rather than in archival tumor tissues (P = .474) may predict the efficacy of pyrotinib.
   Conclusion
   Continuous once-per-day pyrotinib was well tolerated and demonstrated promising antitumor activity in HER2-positive patients with metastatic breast cancer. The maximum tolerated dose was established as 400 mg. Diarrhea was the dose-limiting toxicity. The promising antitumor activity and acceptable tolerability of pyrotinib warrant its further evaluation in a phase II study.
C1 [Ma, Fei; Li, Qiao; Chen, Shanshan; Zhu, Wenjie; Fan, Ying; Wang, Jiayu; Luo, Yang; Xing, Puyuan; Lan, Bo; Li, Meiying; Yi, Zongbi; Cai, Ruigang; Yuan, Peng; Zhang, Pin; Li, Qing; Xu, Binghe] Peking Union Med Coll, 17 PanjiayuanNanli, Beijing 100021, Peoples R China.
   [Ma, Fei; Li, Qiao; Chen, Shanshan; Zhu, Wenjie; Fan, Ying; Wang, Jiayu; Luo, Yang; Xing, Puyuan; Lan, Bo; Li, Meiying; Yi, Zongbi; Cai, Ruigang; Yuan, Peng; Zhang, Pin; Li, Qing; Xu, Binghe] Chinese Acad Med Sci, Canc Hosp, Natl Canc Ctr, Beijing, Peoples R China.
RP Xu, BH (通讯作者)，Chinese Acad Med Sci, Canc Hosp, Natl Canc Ctr, Dept Med Oncol, 17 PanjiayuanNanli, Beijing 100021, Peoples R China.; Xu, BH (通讯作者)，Peking Union Med Coll, 17 PanjiayuanNanli, Beijing 100021, Peoples R China.
EM bhxu@hotmail.com
OI Ma, Fei/0000-0001-9432-1902
FU Jiangsu Hengrui Pharmaceutical; National Science and Technology Major
   Projects of the Ministry of Science and Technology of China
   [2015ZX09101-007]
FX Supported by Jiangsu Hengrui Pharmaceutical and by Grant No.
   2015ZX09101-007 from National Science and Technology Major Projects of
   the Ministry of Science and Technology of China.
CR Baselga J, 2012, NEW ENGL J MED, V366, P109, DOI 10.1056/NEJMoa1113216
   Baselga J, 2009, NAT REV CANCER, V9, P463, DOI 10.1038/nrc2656
   Burris HA, 2004, ONCOLOGIST, V9, P10, DOI 10.1634/theoncologist.9-suppl_3-10
   Burstein HJ, 2008, ANN ONCOL, V19, P1068, DOI 10.1093/annonc/mdm601
   Burstein HJ, 2010, J CLIN ONCOL, V28, P1301, DOI 10.1200/JCO.2009.25.8707
   Cobleigh MA, 1999, J CLIN ONCOL, V17, P2639, DOI 10.1200/JCO.1999.17.9.2639
   Eisenhauer EA, 2009, EUR J CANCER, V45, P228, DOI 10.1016/j.ejca.2008.10.026
   Geyer CE, 2006, NEW ENGL J MED, V355, P2733, DOI 10.1056/NEJMoa064320
   Ibrahim EM, 2015, BREAST CANCER RES TR, V152, P463, DOI 10.1007/s10549-015-3480-6
   Ito Y, 2012, JPN J CLIN ONCOL, V42, P278, DOI 10.1093/jjco/hys012
   Ligibel JA, 2002, SEMIN ONCOL, V29, P38, DOI 10.1053/sonc.2002.34054
   Ma F, 2016, ONCOTARGET, V7, P66020, DOI 10.18632/oncotarget.11791
   Majewski IJ, 2015, J CLIN ONCOL, V33, P1334, DOI 10.1200/JCO.2014.55.2158
   Marty M, 2005, J CLIN ONCOL, V23, P4265, DOI 10.1200/JCO.2005.04.173
   Murtaza M, 2013, NATURE, V497, P108, DOI 10.1038/nature12065
   Pogue-Geile KL, 2015, J CLIN ONCOL, V33, P1340, DOI 10.1200/JCO.2014.56.2439
   Rothe F, 2014, ANN ONCOL, V25, P1959, DOI 10.1093/annonc/mdu288
   Seidman A, 2002, J CLIN ONCOL, V20, P1215, DOI 10.1200/JCO.20.5.1215
   SLAMON DJ, 1989, SCIENCE, V244, P707, DOI 10.1126/science.2470152
   SLAMON DJ, 1987, SCIENCE, V235, P177, DOI 10.1126/science.3798106
   Swanton C, 2012, CANCER RES, V72, P4875, DOI 10.1158/0008-5472.CAN-12-2217
   Verma S, 2012, NEW ENGL J MED, V367, P1783, DOI 10.1056/NEJMoa1209124
   Wang YH, 2013, CURR MED RES OPIN, V29, P633, DOI 10.1185/03007995.2013.794775
   Wong KK, 2009, CLIN CANCER RES, V15, P2552, DOI 10.1158/1078-0432.CCR-08-1978
   Yap TA, 2012, SCI TRANSL MED, V4, DOI 10.1126/scitranslmed.3003854
   Yap TA, 2010, J CLIN ONCOL, V28, P3965, DOI 10.1200/JCO.2009.26.7278
   Zhu YT, 2016, J CHROMATOGR B, V1033, P117, DOI 10.1016/j.jchromb.2016.08.009
NR 27
TC 96
Z9 112
U1 4
U2 46
PU AMER SOC CLINICAL ONCOLOGY
PI ALEXANDRIA
PA 2318 MILL ROAD, STE 800, ALEXANDRIA, VA 22314 USA
SN 0732-183X
EI 1527-7755
J9 J CLIN ONCOL
JI J. Clin. Oncol.
PD SEP 20
PY 2017
VL 35
IS 27
BP 3105
EP +
DI 10.1200/JCO.2016.69.6179
PG 13
WC Oncology
WE Science Citation Index Expanded (SCI-EXPANDED)
SC Oncology
GA FG8ZE
UT WOS:000410726800005
PM 28498781
DA 2022-08-28
ER

PT J
AU Janku, F
   Zhang, S
   Waters, J
   Liu, L
   Huang, HJ
   Subbiah, V
   Hong, DS
   Karp, DD
   Fu, SQ
   Cai, XY
   Ramzanali, NM
   Madwani, K
   Cabrilo, G
   Andrews, DL
   Zhao, Y
   Javle, M
   Kopetz, ES
   Luthra, R
   Kim, HJ
   Gnerre, S
   Satya, RV
   Chuang, HY
   Kruglyak, KM
   Toung, J
   Zhao, C
   Shen, R
   Heymach, JV
   Meric-Bernstam, F
   Mills, GB
   Fan, JB
   Salathia, NS
AF Janku, Filip
   Zhang, Shile
   Waters, Jill
   Liu, Li
   Huang, Helen J.
   Subbiah, Vivek
   Hong, David S.
   Karp, Daniel D.
   Fu, Siqing
   Cai, Xuyu
   Ramzanali, Nishma M.
   Madwani, Kiran
   Cabrilo, Goran
   Andrews, Debra L.
   Zhao, Yue
   Javle, Milind
   Kopetz, E. Scott
   Luthra, Rajyalakshmi
   Kim, Hyunsung J.
   Gnerre, Sante
   Satya, Ravi Vijaya
   Chuang, Han-Yu
   Kruglyak, Kristina M.
   Toung, Jonathan
   Zhao, Chen
   Shen, Richard
   Heymach, John V.
   Meric-Bernstam, Funda
   Mills, Gordon B.
   Fan, Jian-Bing
   Salathia, Neeraj S.
TI Development and Validation of an Ultradeep Next-Generation Sequencing
   Assay for Testing of Plasma Cell-Free DNA from Patients with Advanced
   Cancer
SO CLINICAL CANCER RESEARCH
LA English
DT Article
ID CIRCULATING TUMOR DNA; METASTATIC BREAST-CANCER; LUNG-CANCER;
   COLORECTAL-CANCER; NSCLC PATIENTS; ACQUIRED-RESISTANCE; MUTATION
   DETECTION; KRAS MUTATIONS; EGFR MUTATIONS; BRAF MUTATIONS
AB Purpose: Tumor-derived cell-free DNA (cfDNA) in plasma can be used for molecular testing and provide an attractive alternative to tumor tissue. Commonly used PCR-based technologies can test for limited number of alterations at the time. Therefore, novel ultrasensitive technologies capable of testing for a broad spectrum of molecular alterations are needed to further personalized cancer therapy.
   Experimental Design: We developed a highly sensitive ultradeep next-generation sequencing (NGS) assay using reagents from TruSeqNano library preparation and NexteraRapid Capture target enrichment kits to generate plasma cfDNA sequencing libraries for mutational analysis in 61 cancer-related genes using common bioinformatics tools. The results were retrospectively compared with molecular testing of archival primary or metastatic tumor tissue obtained at different points of clinical care.
   Results: In a study of 55 patients with advanced cancer, the ultradeep NGS assay detected 82% (complete detection) to 87% (complete and partial detection) of the aberrations identified in discordantly collected corresponding archival tumor tissue. Patients with a low variant allele frequency (VAF) of mutant cfDNA survived longer than those with a high VAF did (P = 0.018). In patients undergoing systemic therapy, radiological response was positively associated with changes in cfDNA VAF (P = 0.02), and compared with unchanged/increased mutant cfDNA VAF, decreased cfDNA VAF was associated with longer time to treatment failure (TTF; P = 0.03).
   Conclusions: Ultradeep NGS assay has good sensitivity compared with conventional clinical mutation testing of archival specimens. A high VAF in mutant cfDNA corresponded with shorter survival. Changes in VAF of mutated cfDNA were associated with TTF. (C) 2017 AACR.
C1 [Janku, Filip; Huang, Helen J.; Subbiah, Vivek; Hong, David S.; Karp, Daniel D.; Fu, Siqing; Ramzanali, Nishma M.; Madwani, Kiran; Cabrilo, Goran; Andrews, Debra L.; Meric-Bernstam, Funda] Univ Texas MD Anderson Canc Ctr, Phase Clin Trials Program 1, Dept Invest Canc Therapeut, 1515 Holcombe Blvd,Unit 0455, Houston, TX 77030 USA.
   [Zhang, Shile; Waters, Jill; Liu, Li; Cai, Xuyu; Zhao, Yue; Kim, Hyunsung J.; Gnerre, Sante; Satya, Ravi Vijaya; Chuang, Han-Yu; Kruglyak, Kristina M.; Toung, Jonathan; Zhao, Chen; Shen, Richard; Fan, Jian-Bing; Salathia, Neeraj S.] Illumina Inc, San Diego, CA USA.
   [Javle, Milind; Kopetz, E. Scott] Univ Texas MD Anderson Canc Ctr, Dept Gastrointestinal Med Oncol, Houston, TX 77030 USA.
   [Luthra, Rajyalakshmi] Univ Texas MD Anderson Canc Ctr, Mol Diagnost Lab, Houston, TX 77030 USA.
   [Heymach, John V.] Univ Texas MD Anderson Canc Ctr, Dept Thorac Head & Neck Med Oncol, Houston, TX 77030 USA.
   [Mills, Gordon B.] Univ Texas MD Anderson Canc Ctr, Dept Syst Biol, Houston, TX 77030 USA.
RP Janku, F (通讯作者)，Univ Texas MD Anderson Canc Ctr, Phase Clin Trials Program 1, Dept Invest Canc Therapeut, 1515 Holcombe Blvd,Unit 0455, Houston, TX 77030 USA.
EM fjanku@me.com
RI Heymach, John/AAG-2361-2019; Kopetz, Scott/AAC-1387-2019; Janku,
   Filip/ABB-9136-2020; Subbiah, Vivek/O-3347-2019
OI Heymach, John/0000-0001-9068-8942; Kopetz, Scott/0000-0001-9647-3416;
   Subbiah, Vivek/0000-0002-6064-6837; Salathia,
   Neeraj/0000-0002-1235-2439; Fu, Siqing/0000-0002-1933-0419; Mills,
   Gordon/0000-0002-0144-9614
FU Sidney Kimmel Foundation for Cancer Research; Sheikh Khalifa Al Nahyan
   Ben Zayed Institute for Personalized Cancer Therapy; National Center for
   Advancing Translational Sciences [UL1 TR000371]; NIH through MD
   Anderson's Cancer Center support grant [P30 CA016672]; NATIONAL CANCER
   INSTITUTE [P30CA016672] Funding Source: NIH RePORTER; NATIONAL CENTER
   FOR ADVANCING TRANSLATIONAL SCIENCES [UL1TR000371] Funding Source: NIH
   RePORTER
FX This study was supported by the Sidney Kimmel Foundation for Cancer
   Research (to F. Janku), the Sheikh Khalifa Al Nahyan Ben Zayed Institute
   for Personalized Cancer Therapy (to F. Janku), the National Center for
   Advancing Translational Sciences (grant no. UL1 TR000371), and the NIH
   through MD Anderson's Cancer Center support grant (P30 CA016672).
CR Arkenau HT, 2009, J CLIN ONCOL, V27, P2692, DOI 10.1200/JCO.2008.19.5081
   Bettegowda C, 2014, SCI TRANSL MED, V6, DOI 10.1126/scitranslmed.3007094
   Dawson SJ, 2013, NEW ENGL J MED, V368, P1199, DOI 10.1056/NEJMoa1213261
   Diehl F, 2008, NAT MED, V14, P985, DOI 10.1038/nm.1789
   Eisenhauer EA, 2009, EUR J CANCER, V45, P228, DOI 10.1016/j.ejca.2008.10.026
   Forshew T, 2012, SCI TRANSL MED, V4, DOI 10.1126/scitranslmed.3003726
   Frenel JS, 2015, CLIN CANCER RES, V21, P4586, DOI 10.1158/1078-0432.CCR-15-0584
   Fu Y, 2016, CANCER RES, V76, P5954, DOI 10.1158/0008-5472.CAN-15-3457
   Higgins MJ, 2012, CLIN CANCER RES, V18, P3462, DOI 10.1158/1078-0432.CCR-11-2696
   Hyman DM, 2015, CANCER DISCOV, V5, P64, DOI 10.1158/2159-8290.CD-14-0742
   Janku F, 2016, MOL CANCER THER, V15, P1397, DOI 10.1158/1535-7163.MCT-15-0712
   Janku F, 2015, ONCOTARGET, V6, P12809, DOI 10.18632/oncotarget.3373
   Jovelet C, 2016, CLIN CANCER RES, V22, P2960, DOI 10.1158/1078-0432.CCR-15-2470
   Karlovich C, 2016, CLIN CANCER RES, V22, P2386, DOI 10.1158/1078-0432.CCR-15-1260
   Kim ST, 2015, ONCOTARGET, V6, P40360, DOI 10.18632/oncotarget.5465
   Kinde I, 2011, P NATL ACAD SCI USA, V108, P9530, DOI 10.1073/pnas.1105422108
   Marchetti A, 2015, J THORAC ONCOL, V10, P1437, DOI 10.1097/JTO.0000000000000643
   Misale S, 2012, NATURE, V486, P532, DOI 10.1038/nature11156
   Mok T, 2015, CLIN CANCER RES, V21, P3196, DOI 10.1158/1078-0432.CCR-14-2594
   Murtaza M, 2013, NATURE, V497, P108, DOI 10.1038/nature12065
   Newman AM, 2016, NAT BIOTECHNOL, V34, P547, DOI 10.1038/nbt.3520
   Newman AM, 2014, NAT MED, V20, P552, DOI 10.1038/nm.3519
   Nygaard AD, 2013, LUNG CANCER, V79, P312, DOI 10.1016/j.lungcan.2012.11.016
   Oxnard GR, 2014, CLIN CANCER RES, V20, P1698, DOI 10.1158/1078-0432.CCR-13-2482
   Polivka J, 2015, EXPERT REV MOL DIAGN, V15, P1631, DOI 10.1586/14737159.2015.1110021
   Sacher AG, 2016, JAMA ONCOL, V2, P1014, DOI 10.1001/jamaoncol.2016.0173
   Santiago-Walker A, 2016, CLIN CANCER RES, V22, P567, DOI 10.1158/1078-0432.CCR-15-0321
   Sherry ST, 2001, NUCLEIC ACIDS RES, V29, P308, DOI 10.1093/nar/29.1.308
   Siravegna G, 2015, NAT MED, V21, P795, DOI 10.1038/nm.3870
   Spindler KLG, 2012, CLIN CANCER RES, V18, P1177, DOI 10.1158/1078-0432.CCR-11-0564
   Tabernero J, 2015, LANCET ONCOL, V16, P937, DOI 10.1016/S1470-2045(15)00138-2
   Thierry AR, 2014, NAT MED, V20, P430, DOI 10.1038/nm.3511
   Thompson JC, 2016, CLIN CANCER RES, V22, P5772, DOI 10.1158/1078-0432.CCR-16-1231
   Wang YX, 2015, P NATL ACAD SCI USA, V112, P9704, DOI 10.1073/pnas.1511694112
NR 34
TC 39
Z9 39
U1 0
U2 8
PU AMER ASSOC CANCER RESEARCH
PI PHILADELPHIA
PA 615 CHESTNUT ST, 17TH FLOOR, PHILADELPHIA, PA 19106-4404 USA
SN 1078-0432
EI 1557-3265
J9 CLIN CANCER RES
JI Clin. Cancer Res.
PD SEP 15
PY 2017
VL 23
IS 18
BP 5648
EP 5656
DI 10.1158/1078-0432.CCR-17-0291
PG 9
WC Oncology
WE Science Citation Index Expanded (SCI-EXPANDED)
SC Oncology
GA FH2DD
UT WOS:000410948000033
PM 28536309
OA Green Accepted
DA 2022-08-28
ER

PT J
AU Gao, J
   Wang, HX
   Zang, WC
   Li, BF
   Rao, GH
   Li, L
   Yu, Y
   Li, ZW
   Dong, B
   Lu, ZH
   Jiang, Z
   Shen, L
AF Gao, Jing
   Wang, Haixing
   Zang, Wanchun
   Li, Beifang
   Rao, Guanhua
   Li, Lei
   Yu, Yang
   Li, Zhongwu
   Dong, Bin
   Lu, Zhihao
   Jiang, Zhi
   Shen, Lin
TI Circulating tumor DNA functions as an alternative for tissue to overcome
   tumor heterogeneity in advanced gastric cancer
SO CANCER SCIENCE
LA English
DT Article
DE Advanced gastric cancer; ctDNA; HER2 amplification; heterogeneity;
   next-generation sequencing
ID COPY NUMBER ABERRATIONS; ADENOCARCINOMA; LANDSCAPE; BIOMARKER;
   RESECTION; VARIANTS
AB Overcoming tumor heterogeneity is a major challenge for personalized treatment of gastric cancer, especially for human epidermal growth factor receptor-2 targeted therapy. Analysis of circulating tumor DNA allows a more comprehensive analysis of tumor heterogeneity than traditional biopsies in lung cancer and breast cancer, but little is known in gastric cancer. We assessed mutation profiles of ctDNA and primary tumors from 30 patients with advanced gastric cancer, then performed a comprehensive analysis of tumor mutations by multiple biopsies from five patients, and finally analyzed the concordance of HER2 amplification in ctDNA and paired tumor tissues in 70 patients. By comparing with a single tumor sample, ctDNA displayed a low concordance of mutation profile, only approximately 50% (138/275) somatic mutations were found in paired tissue samples, however, when compared with multiple biopsies, most DNA mutations in ctDNA were also shown in paired tumor tissues. ctDNA had a high concordance (91.4%, Kappa index = 0.784, P < 0.001) of HER2 amplification with tumor tissues, suggesting it might be an alternative for tissue. It implied that ctDNA-based assessment could partially overcome the tumor heterogeneity, and might serve as a potential surrogate for HER2 analysis in gastric cancer.
C1 [Gao, Jing; Wang, Haixing; Li, Beifang; Lu, Zhihao; Shen, Lin] Peking Univ, Key Lab Carcinogenesis & Translat Res, Dept Gastrointestinal Oncol, Minist Educ Beijing,Canc Hosp & Inst, Fu Cheng Rd 52, Beijing 100142, Peoples R China.
   [Zang, Wanchun; Rao, Guanhua; Li, Lei; Yu, Yang; Jiang, Zhi] Novogene Bioinformat Inst, Xue Qing Rd 38, Beijing 100083, Peoples R China.
   [Li, Zhongwu] Peking Univ, Canc Hosp & Inst, Key Lab Carcinogenesis & Translat Res, Minist Educ Beijing,Dept Pathol, Beijing, Peoples R China.
RP Shen, L (通讯作者)，Peking Univ, Key Lab Carcinogenesis & Translat Res, Dept Gastrointestinal Oncol, Minist Educ Beijing,Canc Hosp & Inst, Fu Cheng Rd 52, Beijing 100142, Peoples R China.; Jiang, Z (通讯作者)，Novogene Bioinformat Inst, Xue Qing Rd 38, Beijing 100083, Peoples R China.
EM jiangzhi@novogene.com; lin100@medmail.com.cn
FU Beijing Municipal Science & Technology Commission Program
   [Z141107002514013]; Beijing Natural Science Foundation [7161002];
   Beijing Municipal Administration of Hospital Clinical Medicine
   Development of Special Funding Support [ZYLX201701]; Beijing Municipal
   Senior Technical Training Plan in Health System [2015-3-073]
FX This study was funded by Beijing Municipal Science & Technology
   Commission Program (No. Z141107002514013), Beijing Natural Science
   Foundation (7161002), Beijing Municipal Administration of Hospital
   Clinical Medicine Development of Special Funding Support (ZYLX201701),
   and Beijing Municipal Senior Technical Training Plan in Health System
   (2015-3-073).
CR Ahn S, 2015, ONCOTARGET, V6, P38372, DOI 10.18632/oncotarget.5368
   Bang YJ, 2010, LANCET, V376, P1302
   Bang YJ, 2010, LANCET, V376, P687, DOI 10.1016/S0140-6736(10)61121-X
   Beije N, 2016, MOL ONCOL, V10, P1575, DOI 10.1016/j.molonc.2016.10.001
   Chabon JJ, 2016, NAT COMMUN, V7, DOI 10.1038/ncomms11815
   Chan KCA, 2013, P NATL ACAD SCI USA, V110, P18761, DOI 10.1073/pnas.1313995110
   Chan KCA, 2013, CLIN CHEM, V59, P211, DOI 10.1373/clinchem.2012.196014
   Chen KX, 2015, P NATL ACAD SCI USA, V112, P1107, DOI 10.1073/pnas.1422640112
   Chen WQ, 2016, CA-CANCER J CLIN, V66, P115, DOI 10.3322/caac.21338
   Diehl F, 2008, NAT MED, V14, P985, DOI 10.1038/nm.1789
   Hudler P, 2015, WORLD J GASTROENTERO, V21, P10510, DOI 10.3748/wjg.v21.i37.10510
   Iqbal Nida, 2014, Mol Biol Int, V2014, P852748, DOI 10.1155/2014/852748
   Kohler C, 2011, ANTICANCER RES, V31, P2623
   Li YL, 2014, ONCOTARGET, V5, P6594, DOI 10.18632/oncotarget.2175
   Marzese DM, 2013, EXPERT REV MOL DIAGN, V13, P827, DOI 10.1586/14737159.2013.845088
   Meza-Junco Judith, 2011, Cancer Manag Res, V3, P57, DOI 10.2147/CMR.S12698
   Rakha EA, 2010, BREAST CANCER RES TR, V120, P293, DOI 10.1007/s10549-010-0746-x
   Schwarzenbach H, 2011, NAT REV CANCER, V11, P426, DOI 10.1038/nrc3066
   Shen L, 2013, LANCET ONCOL, V14, pE535, DOI 10.1016/S1470-2045(13)70436-4
   Shoda K, 2017, GASTRIC CANCER, V20, P126, DOI 10.1007/s10120-016-0599-z
   Shoda K, 2015, GASTRIC CANCER, V18, P698, DOI 10.1007/s10120-014-0432-5
   Spackman E, 2013, PHARMACOECONOMICS, V31, P185, DOI 10.1007/s40273-013-0023-z
   Wong SS, 2014, NAT COMMUN, V5, DOI 10.1038/ncomms6477
   Xu S, 2016, CANCER LETT, V370, P324, DOI 10.1016/j.canlet.2015.11.005
   Yang JY, 2012, CELL BIOCHEM BIOPHYS, V62, P221, DOI 10.1007/s12013-011-9286-1
   Yoon ST, 2009, GENOME RES, V19, P1586, DOI 10.1101/gr.092981.109
NR 26
TC 41
Z9 44
U1 1
U2 16
PU WILEY
PI HOBOKEN
PA 111 RIVER ST, HOBOKEN 07030-5774, NJ USA
SN 1349-7006
J9 CANCER SCI
JI Cancer Sci.
PD SEP
PY 2017
VL 108
IS 9
BP 1881
EP 1887
DI 10.1111/cas.13314
PG 7
WC Oncology
WE Science Citation Index Expanded (SCI-EXPANDED)
SC Oncology
GA FF4RW
UT WOS:000408945300021
PM 28677165
OA Green Published, gold
DA 2022-08-28
ER

PT J
AU Jiang, N
   Qiao, GL
   Wang, XL
   Morse, MA
   Gwin, WR
   Zhou, L
   Song, YG
   Zhao, YJ
   Chen, F
   Zhou, XN
   Huang, LF
   Hobeika, A
   Yi, X
   Xia, XF
   Guan, YF
   Song, J
   Ren, J
   Lyerly, HK
AF Jiang, Ni
   Qiao, Guoliang
   Wang, Xiaoli
   Morse, Michael A.
   Gwin, William R.
   Zhou, Lei
   Song, Yuguang
   Zhao, Yanjie
   Chen, Feng
   Zhou, Xinna
   Huang, Lefu
   Hobeika, Amy
   Yi, Xin
   Xia, Xuefeng
   Guan, Yanfang
   Song, Jin
   Ren, Jun
   Lyerly, H. Kim
TI Dendritic Cell/Cytokine-Induced Killer Cell Immunotherapy Combined with
   S-1 in Patients with Advanced Pancreatic Cancer: A Prospective Study
SO CLINICAL CANCER RESEARCH
LA English
DT Article
ID METASTATIC BREAST-CANCER; COLORECTAL-CANCER; PHASE-II; CARCINOEMBRYONIC
   ANTIGEN; CARCINOMA CELLS; 5-FLUOROURACIL; PEPTIDE; THERAPY; VACCINATION;
   CEA
AB Purpose: Advanced pancreatic cancer has remained challenging to treat effectively. This study aimed to investigate the clinical effects and safety of immunotherapy with dendritic cells and cytokine-induced killer cells (DC-CIK) administered with the chemotherapy (CT) S-1 in this malignancy.
   Experimental Design: Consecutive patients (n - 47) with advanced pancreatic cancer were treated with either DC-CIK + S-1, DC-CIK alone, S-1 alone, or best supportive care.
   Results: DC-CIK plus S-1 produced significantly longer median OS and PFS (212 and 136 days) compared with DC-CIK (128 and 85 days), CT (141 and 92 days), or supportive care only (52 and 43 days; P < 0.001). After adjusting for competing risk factors, DC-CIK combined with S-1 and receipt of 2 or more cycles of DC-CIK treatment remained independent predictors of disease-free and overall survival (P < 0.05). Phenotypic analysis of PBMCs demonstrated that the CD3(+), CD3(+)/CD4(+), and CD8(+)/CD28(+) T-cell subsets were elevated (P < 0.05), while the CD3(+)/CD8(+), CD3(+)/CD16(+)/CD56(+) and CD4(+)/CD25(+) cell subsets were significantly decreased after DC-CIK cell therapy (P < 0.05). There were no grade 3 or 4 toxicities. In addition, the mutational frequency in cell-free tumor DNA (cfDNA) declined in 4 of 14 patients who received DC-CIK, and was associated with a more favorable survival.
   Conclusions: Treatment of advanced pancreatic cancer with combined DC-CIK infusions and S-1 was safe, resulted in favorable PFS and OS, and modulated the peripheral blood immune repertoire. (C) 2017 AACR.
C1 [Jiang, Ni; Qiao, Guoliang; Wang, Xiaoli; Zhou, Lei; Song, Yuguang; Zhao, Yanjie; Chen, Feng; Zhou, Xinna; Huang, Lefu; Ren, Jun] Capital Med Univ, Beijing Shijitan Hosp, Beijing Key Lab Therapeut Canc Vaccines, Dept Med Oncol,Canc Ctr, Beijing, Peoples R China.
   [Morse, Michael A.] Duke Univ, Med Ctr, Dept Med, Durham, NC 27710 USA.
   [Morse, Michael A.; Hobeika, Amy; Ren, Jun; Lyerly, H. Kim] Duke Univ, Med Ctr, Dept Surg, Durham, NC 27710 USA.
   [Gwin, William R.] Univ Washington, Dept Med, Seattle, WA USA.
   [Yi, Xin; Xia, Xuefeng; Guan, Yanfang; Song, Jin] Geneplus Beijing Inst, Beijing, Peoples R China.
RP Ren, J (通讯作者)，Capital Med Univ, Beijing Shijitan Hosp, Ctr Canc, 10 Tieyi Rd, Beijing 100038, Peoples R China.; Lyerly, HK (通讯作者)，Duke Univ, Med Ctr, 571 Res Dr,Suite 433,Box 2606, Durham, NC 27710 USA.
EM jun.ren@duke.edu; kim.lyerly@duke.edu
RI Lyerly, Herbert Kim/AAX-4925-2020; Chen, Feng/AAM-6939-2020; Lyerly,
   Herbert K/B-6528-2014
OI Lyerly, Herbert Kim/0000-0002-0063-4770; Lyerly, Herbert
   K/0000-0002-0063-4770
CR Backus HHJ, 2001, ANN ONCOL, V12, P209, DOI 10.1023/A:1008331525368
   Bailey P, 2016, NATURE, V531, P47, DOI 10.1038/nature16965
   Chang JH, 2016, MEDICINE, V95, DOI 10.1097/MD.0000000000005541
   Chung MJ, 2014, CANCER IMMUNOL IMMUN, V63, P939, DOI 10.1007/s00262-014-1566-3
   Correale P, 2005, JNCI-J NATL CANCER I, V97, P1437, DOI 10.1093/jnci/dji188
   Correale P, 2003, INT J CANCER, V104, P437, DOI 10.1002/ijc.10969
   COX DR, 1972, J R STAT SOC B, V34, P187
   Dauer M, 2005, J IMMUNOTHER, V28, P332, DOI 10.1097/01.cji.0000164038.41104.f5
   Hagihara Kiyotaka, 2016, Gan To Kagaku Ryoho, V43, P2313
   Harrop R, 2007, CLIN CANCER RES, V13, P4487, DOI 10.1158/1078-0432.CCR-07-0704
   Hontscha C, 2011, J CANCER RES CLIN, V137, P305, DOI 10.1007/s00432-010-0887-7
   Hoskovec D, 2012, ACTA CIR BRAS, V27, P410, DOI 10.1590/S0102-86502012000600009
   Huang HY, 2015, ONCOTARGET, V6, P20278, DOI 10.18632/oncotarget.4275
   KAPLAN EL, 1958, J AM STAT ASSOC, V53, P457, DOI 10.2307/2281868
   Kleeff J, 2016, NAT REV DIS PRIMERS, V2, DOI 10.1038/nrdp.2016.22
   Koizumi W, 2000, ONCOLOGY-BASEL, V58, P191, DOI 10.1159/000012099
   Li W, 2013, ONCOL LETT, V5, P1427, DOI 10.3892/ol.2013.1200
   Li YF, 2010, J IMMUNOL, V184, P452, DOI 10.4049/jimmunol.0901101
   Morizane C, 2009, CANCER CHEMOTH PHARM, V63, P313, DOI 10.1007/s00280-008-0741-7
   OKEN MM, 1982, AM J CLIN ONCOL-CANC, V5, P649, DOI 10.1097/00000421-198212000-00014
   Ren J, 2017, ONCOIMMUNOLOGY, V6, DOI 10.1080/2162402X.2016.1264563
   Ren J, 2013, CLIN TRANSL ONCOL, V15, P780, DOI 10.1007/s12094-013-1001-9
   Sakaguchi K, 2016, ANTICANCER RES, V36, P6515, DOI 10.21873/anticanres.11252
   Sato Y, 2007, CANCER SCI, V98, P1113, DOI 10.1111/j.1349-7006.2007.00498.x
   SCHMIDTWOLF IGH, 1991, J EXP MED, V174, P139, DOI 10.1084/jem.174.1.139
   Song QK, 2015, ONCOTARGET, V6, P41350, DOI 10.18632/oncotarget.5534
   Ueno H, 2005, ONCOLOGY-BASEL, V68, P171, DOI 10.1159/000086771
   Ueno H, 2013, J CLIN ONCOL, V31, P1640, DOI 10.1200/JCO.2012.43.3680
   Vincent A, 2011, LANCET, V378, P607, DOI 10.1016/S0140-6736(10)62307-0
   Wang Z, 2014, MOL CLIN ONCOL, V2, P265, DOI 10.3892/mco.2013.226
   Weihrauch MR, 2005, CLIN CANCER RES, V11, P5993, DOI 10.1158/1078-0432.CCR-05-0018
   Yabar CS, 2016, GASTROENTEROL CLIN N, V45, P429, DOI 10.1016/j.gtc.2016.04.003
   Yi X, 2017, INT J CANCER, V140, P2642, DOI 10.1002/ijc.30620
NR 33
TC 46
Z9 53
U1 0
U2 10
PU AMER ASSOC CANCER RESEARCH
PI PHILADELPHIA
PA 615 CHESTNUT ST, 17TH FLOOR, PHILADELPHIA, PA 19106-4404 USA
SN 1078-0432
EI 1557-3265
J9 CLIN CANCER RES
JI Clin. Cancer Res.
PD SEP 1
PY 2017
VL 23
IS 17
BP 5066
EP 5073
DI 10.1158/1078-0432.CCR-17-0492
PG 8
WC Oncology
WE Science Citation Index Expanded (SCI-EXPANDED)
SC Oncology
GA FF5NB
UT WOS:000409037300013
PM 28611200
DA 2022-08-28
ER

PT J
AU Qi, W
   Zhang, BY
   Qi, YF
   Guo, SL
   Tian, R
   Sun, JH
   Zhao, MM
AF Qi, Wen
   Zhang, Boyu
   Qi, Yanfei
   Guo, Shuanli
   Tian, Rui
   Sun, Jiaheng
   Zhao, Mingming
TI The Anti-Proliferation Activity and Mechanism of Action of
   K-12[V18O42(H2O)]center dot 6H(2)O on Breast Cancer Cell Lines
SO MOLECULES
LA English
DT Article
DE polyoxometalates; anti-proliferation; DNA binding effect; BSA binding
   effect
ID VITRO ANTITUMOR-ACTIVITY; HUMAN SERUM-ALBUMIN; ANTILEUKEMIC ACTIVITY;
   HUMAN HL-60; POLYOXOMETALATE; BINDING; SPECTROSCOPY; INHIBITION;
   PEPTIDES; CLUSTERS
AB Polyoxometalates (POMs) are inorganic clusters that possess potential anti-bacterial, anti-viral, and anti-tumor activities. Herein, the in vitro anti-proliferation activities of K-12[V18O42(H2O)]center dot 6H(2)O (V-18) have been investigated on the MCF-7 and MDA-MB-231 cell lines. The results indicated that V-18 could inhibit the proliferation of MCF-7 (IC50, 11.95 mu M at 48 h) in a dose-dependent manner compared to the positive control, 5-fluorouracil (5-Fu, p < 0.05). The anti-proliferation activity of V-18 might be mediated by arrest of the MCF-7 cells in the G2/M phase and induction of apoptosis and necrosis. Moreover, V-18 can effectively quench the fluorescence of ctDNA. The binding mode between them may be groove or outside stacking binding. V-18 can also effectively quench the intrinsic fluorescence of bovine serum albumin (BSA) and human serum albumin (HSA) via static quenching, and changed the conformation of BSA and HSA.
C1 [Qi, Wen; Zhang, Boyu; Qi, Yanfei; Guo, Shuanli; Tian, Rui; Sun, Jiaheng; Zhao, Mingming] Jilin Univ, Sch Publ Hlth, Changchun 130021, Jilin, Peoples R China.
RP Qi, YF (通讯作者)，Jilin Univ, Sch Publ Hlth, Changchun 130021, Jilin, Peoples R China.
EM qiwen16@mails.jlu.edu.cn; Zhangboyu_1993@163.com; qiyanfei@jlu.edu.cn;
   guos115@mails.jlu.edu.cn; Tianrui16@mails.jlu.edu.cn;
   sunjh15@mails.jlu.edu.cn; doubleming1993@163.com
FU NSFC [81402719]; Norman Bethune Program of Jilin University [2015228]
FX This work was financially supported by NSFC (81402719), Norman Bethune
   Program of Jilin University (2015228).
CR Chen WQ, 2016, CA-CANCER J CLIN, V66, P115, DOI 10.3322/caac.21338
   Cheng ZJ, 2012, J LUMIN, V132, P2719, DOI 10.1016/j.jlumin.2012.05.032
   Cindric M, 2006, INORG CHIM ACTA, V359, P1673, DOI 10.1016/j.ica.2005.10.061
   Dablemont C, 2004, INORG CHEM, V43, P3514, DOI 10.1021/ic0499042
   Dianat S, 2014, CHEM-BIOL INTERACT, V215, P25, DOI 10.1016/j.cbi.2014.02.011
   Dianat S, 2013, J PHOTOCH PHOTOBIO B, V124, P27, DOI 10.1016/j.jphotobiol.2013.04.001
   Fu L, 2015, SMALL, V11, P2938, DOI 10.1002/smll.201500232
   Gao PF, 2015, LANGMUIR, V31, P10888, DOI 10.1021/acs.langmuir.5b02868
   Geisberger G, 2013, DALTON T, V42, P9914, DOI 10.1039/c3dt50414j
   Guss J. M., 2011, ENCY INORGANIC BIOIN, P10, DOI [10.1002/9781119951438.eibc0611, DOI 10.1002/9781119951438.EIBC0611]
   Hemmateenejad B, 2012, J PHARMACEUT BIOMED, V67-68, P201, DOI 10.1016/j.jpba.2012.04.012
   Jiang H, 2012, CHINESE CHEM LETT, V23, P599, DOI 10.1016/j.cclet.2012.02.003
   Judd DA, 2001, J AM CHEM SOC, V123, P886, DOI 10.1021/ja001809e
   Lee SY, 2015, BIOCHEM PHARMACOL, V93, P171, DOI 10.1016/j.bcp.2014.11.002
   Li CY, 2017, J INORG BIOCHEM, V168, P67, DOI 10.1016/j.jinorgbio.2016.12.002
   Li JF, 2016, ANGEW CHEM INT EDIT, V55, P2592, DOI 10.1002/anie.201511276
   Li M, 2013, SMALL, V9, P3455, DOI 10.1002/smll.201202612
   Liu ZJ, 2016, COORDIN CHEM REV, V313, P94, DOI 10.1016/j.ccr.2015.12.006
   Gabas IM, 2016, NEW J CHEM, V40, P1039, DOI 10.1039/c5nj02775f
   Muller A, 1997, INORG CHEM, V36, P5239, DOI 10.1021/ic9703641
   Pan XR, 2011, J AGR FOOD CHEM, V59, P6650, DOI 10.1021/jf200907x
   Qi W, 2015, J CHEM-NY, V2015, DOI 10.1155/2015/753751
   Qi YF, 2012, ANTIVIR RES, V93, P118, DOI 10.1016/j.antiviral.2011.11.003
   Rhule JT, 1998, CHEM REV, V98, P327, DOI 10.1021/cr960396q
   Stephan H, 2013, EUR J INORG CHEM, P1585, DOI 10.1002/ejic.201201224
   Sun XF, 2010, GASTROENTEROLOGY, V139, P1030, DOI 10.1053/j.gastro.2010.05.007
   Thomadaki H, 2007, J MED CHEM, V50, P1316, DOI 10.1021/jm0610797
   Yamase T, 2005, J MATER CHEM, V15, P4773, DOI 10.1039/b504585a
   Yamase T, 1998, CHEM REV, V98, P307, DOI 10.1021/cr9604043
   Zhang X, 2013, PLOS ONE, V8, DOI 10.1371/journal.pone.0059106
NR 30
TC 8
Z9 8
U1 1
U2 24
PU MDPI AG
PI BASEL
PA ST ALBAN-ANLAGE 66, CH-4052 BASEL, SWITZERLAND
SN 1420-3049
J9 MOLECULES
JI Molecules
PD SEP
PY 2017
VL 22
IS 9
AR 1535
DI 10.3390/molecules22091535
PG 13
WC Biochemistry & Molecular Biology; Chemistry, Multidisciplinary
WE Science Citation Index Expanded (SCI-EXPANDED)
SC Biochemistry & Molecular Biology; Chemistry
GA FH9AV
UT WOS:000411499400119
PM 28895907
OA Green Published, Green Submitted, gold
DA 2022-08-28
ER

PT J
AU Sefrioui, D
   Beaussire, L
   Clatot, F
   Delacour, J
   Perdrix, A
   Frebourg, T
   Michel, P
   Di Fiore, F
   Sarafan-Vasseur, N
AF Sefrioui, David
   Beaussire, Ludivine
   Clatot, Florian
   Delacour, Julien
   Perdrix, Anne
   Frebourg, Thierry
   Michel, Pierre
   Di Fiore, Frederic
   Sarafan-Vasseur, Nasrin
TI Heparinase enables reliable quantification of circulating tumor DNA from
   heparinized plasma samples by droplet digital PCR
SO CLINICA CHIMICA ACTA
LA English
DT Article
DE Cell-free DNA; Circulating tumor DNA; Heparin; Droplet digital PCR;
   KRAS; ESR1; Heparinase
ID CELL-FREE DNA; METASTATIC BREAST-CANCER; POLYMERASE-CHAIN-REACTION; ESR1
   MUTATIONS; PANCREATIC-CANCER; VIRUS-RNA; BLOOD; INHIBITION; ASSAYS;
   SERUM
AB \ Background: Heparin is often used as a blood anticoagulant for tumor marker analysis but results in the inhibition of PCR detection of circulating tumor DNA (ctDNA), which has been deemed a potential "liquid biopsy". We aimed to evaluate the impact of heparinase addition on heparinized plasma samples to allow ctDNA analysis.
   Methods: Plasma samples were collected in heparinized (n = 194) and EDTA (n = 8) tubes from hormone receptor -positive metastatic breast cancer (HR + MBC) (n = 144) and pancreatic adenocarcinoma (PA) patients (n = 50). Circulating ESR1 and KRAS mutations were detected with or without heparinase by digital PCR in HR + MBC and PA patients, respectively. Patients were classified into 2 subgroups i) inhibition, I + and ii) no inhibition, I based on a threshold of 200 copies/pL for PCR inhibition by heparin.
   Results: In the I + subgroup (91/144 HR + MBC and 26/50 PA), heparinase treatment significantly improved PCR efficacy, enabling ctDNA detection in 22/91 and 13/26 patients. Moreover, comparable results for ctDNA detection (4/8) were obtained with heparinized and EDTA PA samples. In the I subgroup, heparinase addition did not quantitatively and qualitatively alter ctDNA detection.
   Conclusion: Heparinase addition removes the heparin inhibition and allows accurate ctDNA detection in heparinized samples. These findings could make the samples from heparinized blood suitable for ctDNA analysis.
C1 [Sefrioui, David; Beaussire, Ludivine; Clatot, Florian; Delacour, Julien; Perdrix, Anne; Frebourg, Thierry; Michel, Pierre; Sarafan-Vasseur, Nasrin] Normandie Univ, UNIROUEN, INSERM, U1245,IRON Grp,Rouen Univ Hosp,Normandy Ctr Genom, F-76000 Rouen, France.
   [Sefrioui, David; Michel, Pierre] Normandie Univ, UNIROUEN, INSERM, U1245,IRON Grp,Rouen Univ Hosp,Digest Oncol Unit, F-76000 Rouen, France.
   [Clatot, Florian; Di Fiore, Frederic] Normandie Univ, UNIROUEN, INSERM, U1245,IRON Grp,Rouen Univ Hosp,Dept Med Oncol,Hen, F-76000 Rouen, France.
   [Perdrix, Anne] Normandie Univ, UNIROUEN, INSERM, U1245,IRON Grp,Rouen Univ Hosp,Dept Biopathol,Hen, F-76000 Rouen, France.
   [Di Fiore, Frederic] Normandie Univ, UNIROUEN, INSERM,Digest Oncol Unit, U1245,IRON Grp,Rouen Univ Hosp,Normandy Ctr Genom, F-76000 Rouen, France.
RP Sarafan-Vasseur, N (通讯作者)，INSERM, U1245, Fac Med Pharm, 22 Bd Gambetta,CS 76183, Rouen, France.
EM Nasrin.Vasseur@univ-rouen.fr
RI Clatot, Florian/AAC-1280-2020; Frebourg, Thierry/AAK-8390-2020
OI Clatot, Florian/0000-0002-7074-9282; Frebourg,
   Thierry/0000-0003-0399-4007
CR [Anonymous], 1999, Anticancer Res, V19, P2791
   Barra GB, 2015, CLIN BIOCHEM, V48, P976, DOI 10.1016/j.clinbiochem.2015.02.014
   BEUTLER E, 1990, BIOTECHNIQUES, V9, P166
   Brychta N, 2016, CLIN CHEM, V62, P1482, DOI 10.1373/clinchem.2016.257469
   Chandarlapaty S, 2016, JAMA ONCOL, V2, P1310, DOI 10.1001/jamaoncol.2016.1279
   Clatot F, 2016, ONCOTARGET, V7, P74448, DOI 10.18632/oncotarget.12950
   DICIOCCIO RA, 1978, CANCER RES, V38, P2401
   Dickover RE, 1998, J CLIN MICROBIOL, V36, P1070, DOI 10.1128/JCM.36.4.1070-1073.1998
   El Messaoudi S, 2013, CLIN CHIM ACTA, V424, P222, DOI 10.1016/j.cca.2013.05.022
   Fribbens C, 2016, J CLIN ONCOL, V34, P2961, DOI 10.1200/JCO.2016.67.3061
   Garcia ME, 2002, J CLIN MICROBIOL, V40, P1567, DOI 10.1128/JCM.40.4.1567-1568.2002
   Guttery DS, 2015, CLIN CHEM, V61, P974, DOI 10.1373/clinchem.2015.238717
   HOLODNIY M, 1991, J CLIN MICROBIOL, V29, P676, DOI 10.1128/JCM.29.4.676-679.1991
   Huber PR, 1996, EUR J CLIN CHEM CLIN, V34, P77
   IMAI H, 1992, J VIROL METHODS, V36, P181, DOI 10.1016/0166-0934(92)90149-8
   Jackson JB, 2016, J MOL DIAGN, V18, P235, DOI 10.1016/j.jmoldx.2015.10.004
   Kinugasa H, 2015, CANCER-AM CANCER SOC, V121, P2271, DOI 10.1002/cncr.29364
   Kondratov Kirill, 2016, Biomol Detect Quantif, V8, P9, DOI 10.1016/j.bdq.2016.03.001
   Lam NYL, 2004, CLIN CHEM, V50, P256, DOI 10.1373/clinchem.2003.026013
   Lin HJ, 1997, J MED VIROL, V51, P56, DOI 10.1002/(SICI)1096-9071(199701)51:1&lt;56::AID-JMV9&gt;3.0.CO;2-R
   PARDOE IU, 1995, J VIROL METHODS, V51, P277
   Parpart-Li S, 2017, CLIN CANCER RES, V23, P2471, DOI 10.1158/1078-0432.CCR-16-1691
   Pietrasz D, 2017, CLIN CANCER RES, V23, P116, DOI 10.1158/1078-0432.CCR-16-0806
   Plieskatt JL, 2014, BIOMARK RES, V2, DOI 10.1186/2050-7771-2-13
   Sefrioui D, 2017, CLIN CHIM ACTA, V465, P1, DOI 10.1016/j.cca.2016.12.004
   Sefrioui D, 2015, DIGEST LIVER DIS, V47, P884, DOI 10.1016/j.dld.2015.05.023
   Sefrioui D, 2015, INT J CANCER, V137, P2513, DOI 10.1002/ijc.29612
   Sturgeon CM, 2008, CLIN CHEM, V54, pE1, DOI 10.1373/clinchem.2007.094144
   Takai E, 2015, SCI REP-UK, V5, DOI 10.1038/srep18425
   Takeshita T, 2016, ONCOTARGET, V7, P32504, DOI 10.18632/oncotarget.8839
   Te SH, 2015, APPL ENVIRON MICROB, V81, P5203, DOI 10.1128/AEM.00931-15
   Vallee A, 2013, LUNG CANCER, V82, P373, DOI 10.1016/j.lungcan.2013.08.014
   Wan JCM, 2017, NAT REV CANCER, V17, P223, DOI 10.1038/nrc.2017.7
   Wang PL, 2016, CLIN CANCER RES, V22, P1130, DOI 10.1158/1078-0432.CCR-15-1534
NR 34
TC 5
Z9 5
U1 1
U2 5
PU ELSEVIER SCIENCE BV
PI AMSTERDAM
PA PO BOX 211, 1000 AE AMSTERDAM, NETHERLANDS
SN 0009-8981
EI 1873-3492
J9 CLIN CHIM ACTA
JI Clin. Chim. Acta
PD SEP
PY 2017
VL 472
BP 75
EP 79
DI 10.1016/j.cca.2017.07.015
PG 5
WC Medical Laboratory Technology
WE Science Citation Index Expanded (SCI-EXPANDED)
SC Medical Laboratory Technology
GA FH9RU
UT WOS:000411550200014
PM 28729136
DA 2022-08-28
ER

PT J
AU Goto, T
   Hirotsu, Y
   Amemiya, K
   Nakagomi, T
   Shikata, D
   Yokoyama, Y
   Okimoto, K
   Oyama, T
   Mochizuki, H
   Omata, M
AF Goto, Taichiro
   Hirotsu, Yosuke
   Amemiya, Kenji
   Nakagomi, Takahiro
   Shikata, Daichi
   Yokoyama, Yujiro
   Okimoto, Kenichiro
   Oyama, Toshio
   Mochizuki, Hitoshi
   Omata, Masao
TI Distribution of circulating tumor DNA in lung cancer: analysis of the
   primary lung and bone marrow along with the pulmonary venous and
   peripheral blood
SO ONCOTARGET
LA English
DT Article
DE circulating tumor DNA; distribution; lung cancer; next-generation
   sequencing; plasma
ID SQUAMOUS-CELL CARCINOMA; ACQUIRED-RESISTANCE; CLINICAL-SIGNIFICANCE;
   GERMLINE MUTATIONS; KRAS MUTATIONS; BREAST-CANCER; NUCLEIC-ACIDS;
   PLASMA; THERAPY; GENOME
AB Circulating tumor DNA (ctDNA), extracted from plasma, is a non-invasive surrogate biomarker. However, the distribution of ctDNA in the body still remains to be elucidated. In this study, resected lung tumors, with simultaneous blood and bone marrow samples, were analyzed to elucidate the distribution of ctDNA. Rib bone marrow, pulmonary venous blood (Pul. V) and peripheral blood (Peri. B) were obtained from 30 patients. The liquid samples were divided into cell pellets and supernatant by centrifugation; a total of 212 DNA samples were subjected to massively parallel sequencing. ctDNA was detected in 5 patients. Given that the frequency of mutations in the primary tumor was considered to be 100%, those in the other specimens were as follows; Pul. V plasma 20%, Peri. B plasma 11%, and the other samples 0%. Furthermore, ctDNA reflected the predominant mutations in the primary lesion. Clinically, the presence of ctDNA was associated with significantly poorer survival. These results suggest ctDNA "spill over" into an immediate outflow tract (Pul. V), and from there is disseminated to the entire body. Thus, it can be inferred that ctDNA reflects the cancer progression and could function as a prognostic marker.
C1 [Goto, Taichiro; Nakagomi, Takahiro; Shikata, Daichi; Yokoyama, Yujiro] Yamanashi Cent Hosp, Lung Canc & Resp Dis Ctr, Yamanashi, Japan.
   [Hirotsu, Yosuke; Amemiya, Kenji; Okimoto, Kenichiro; Mochizuki, Hitoshi; Omata, Masao] Yamanashi Cent Hosp, Genome Anal Ctr, Yamanashi, Japan.
   [Oyama, Toshio] Yamanashi Cent Hosp, Dept Pathol, Yamanashi, Japan.
   [Omata, Masao] Univ Tokyo, Tokyo, Japan.
RP Goto, T (通讯作者)，Yamanashi Cent Hosp, Lung Canc & Resp Dis Ctr, Yamanashi, Japan.
EM taichiro@1997.jukuin.keio.ac.jp
RI Goto, Taichiro/AAM-5276-2020; Yokoyama, Yujiro/ABE-2111-2020
OI Goto, Taichiro/0000-0002-2560-3639; Yokoyama, Yujiro/0000-0001-8552-9496
FU YASUDA Medical Foundation; Yamanashi Prefecture
FX This study was supported by a Grant-in-Aid for Genome Research Project
   from Yamanashi Prefecture (YH and MO) and a grant from The YASUDA
   Medical Foundation (YH).
CR Alix-Panabieres C, 2012, ANNU REV MED, V63, P199, DOI 10.1146/annurev-med-062310-094219
   Ballehaninna UK, 2011, INDIA J SURG ONCOL, V2, P88, DOI 10.1007/s13193-011-0042-1
   Bettegowda C, 2014, SCI TRANSL MED, V6, DOI 10.1126/scitranslmed.3007094
   Board RE, 2010, BREAST CANCER RES TR, V120, P461, DOI 10.1007/s10549-010-0747-9
   Bordi P, 2015, TRANSL LUNG CANCER R, V4, P584, DOI 10.3978/j.issn.2218-6751.2015.08.09
   Collisson EA, 2014, NATURE, V511, P543, DOI 10.1038/nature13385
   Crowley E, 2013, NAT REV CLIN ONCOL, V10, P472, DOI 10.1038/nrclinonc.2013.110
   Dawson SJ, 2013, NEW ENGL J MED, V368, P1199, DOI 10.1056/NEJMoa1213261
   Diaz LA, 2012, NATURE, V486, P537, DOI 10.1038/nature11219
   Diehl F, 2008, NAT MED, V14, P985, DOI 10.1038/nm.1789
   Edwards SL, 2008, NATURE, V451, P1111, DOI 10.1038/nature06548
   Fleischhacker M, 2007, BBA-REV CANCER, V1775, P181, DOI 10.1016/j.bbcan.2006.10.001
   Forshew T, 2012, SCI TRANSL MED, V4, DOI 10.1126/scitranslmed.3003726
   Garcia-Murillas I, 2015, SCI TRANSL MED, V7, DOI [10.1126/scitranslmed.aab0021, 10.1126/scitranslmed.aac7551]
   George J, 2015, NATURE, V524, P47, DOI 10.1038/nature14664
   Gibbons DL, 2014, MOL CANCER RES, V12, P3, DOI 10.1158/1541-7786.MCR-13-0539
   Goto T, 2016, MED ONCOL, V33, DOI 10.1007/s12032-016-0744-x
   Gou LY, 2015, CANCER-AM CANCER SOC, V121, P3069, DOI 10.1002/cncr.29531
   Govindan R, 2012, CELL, V150, P1121, DOI 10.1016/j.cell.2012.08.024
   Gray ES, 2015, ONCOTARGET, V6, P42008, DOI 10.18632/oncotarget.5788
   Hammerman PS, 2012, NATURE, V489, P519, DOI 10.1038/nature11404
   Hirotsu Y, 2015, MOL GENET GENOM MED, V3, P459, DOI 10.1002/mgg3.157
   Hirotsu Y, 2015, MOL GENET GENOM MED, V3, P121, DOI 10.1002/mgg3.120
   Hou JM, 2012, J CLIN ONCOL, V30, P525, DOI 10.1200/JCO.2010.33.3716
   Hou JM, 2011, AM J PATHOL, V178, P989, DOI 10.1016/j.ajpath.2010.12.003
   Imielinski M, 2012, CELL, V150, P1107, DOI 10.1016/j.cell.2012.08.029
   Kawase A, 2012, JPN J CLIN ONCOL, V42, P189, DOI 10.1093/jjco/hyr188
   Kinoshita T, 2015, J THORAC ONCOL, V10, P619, DOI 10.1097/JTO.0000000000000480
   Kohno T, 2013, CANCER SCI, V104, P1396, DOI 10.1111/cas.12275
   Krebs MG, 2011, J CLIN ONCOL, V29, P1556, DOI 10.1200/JCO.2010.28.7045
   Leary RJ, 2010, SCI TRANSL MED, V2, DOI 10.1126/scitranslmed.3000702
   LEON SA, 1977, CANCER RES, V37, P646
   Maheswaran S, 2008, NEW ENGL J MED, V359, P366, DOI 10.1056/NEJMoa0800668
   Mardis ER, 2012, CURR OPIN GENET DEV, V22, P245, DOI 10.1016/j.gde.2012.03.005
   Mazzucchelli R, 2000, Adv Clin Path, V4, P111
   McBride DJ, 2010, GENE CHROMOSOME CANC, V49, P1062, DOI 10.1002/gcc.20815
   Meyerson M, 2010, NAT REV GENET, V11, P685, DOI 10.1038/nrg2841
   Misale S, 2012, NATURE, V486, P532, DOI 10.1038/nature11156
   Murtaza M, 2013, NATURE, V497, P108, DOI 10.1038/nature12065
   Norquist B, 2011, J CLIN ONCOL, V29, P3008, DOI 10.1200/JCO.2010.34.2980
   Pailler E, 2013, J CLIN ONCOL, V31, P2273, DOI 10.1200/JCO.2012.44.5932
   Pantel K, 2008, NAT REV CANCER, V8, P329, DOI 10.1038/nrc2375
   Peifer M, 2012, NAT GENET, V44, P1104, DOI 10.1038/ng.2396
   Riethdorf S, 2008, INT J CANCER, V123, P1991, DOI 10.1002/ijc.23825
   Rizvi NA, 2015, SCIENCE, V348, P124, DOI 10.1126/science.aaa1348
   Rud AK, 2013, BRIT J CANCER, V109, P1264, DOI 10.1038/bjc.2013.450
   Rudin CM, 2012, NAT GENET, V44, P1111, DOI 10.1038/ng.2405
   Sacher AG, 2016, JAMA ONCOL, V2, P1014, DOI 10.1001/jamaoncol.2016.0173
   Sausen M, 2013, NAT GENET, V45, P12, DOI 10.1038/ng.2493
   Schumacher TN, 2015, SCIENCE, V348, P69, DOI 10.1126/science.aaa4971
   Schwarzenbach H, 2011, NAT REV CANCER, V11, P426, DOI 10.1038/nrc3066
   Seidel D, 2013, SCI TRANSL MED, V5, DOI 10.1126/scitranslmed.3006802
   Sikaris KA, 2011, HEART LUNG CIRC, V20, P634, DOI 10.1016/j.hlc.2010.08.001
   Stratton MR, 2011, SCIENCE, V331, P1553, DOI 10.1126/science.1204040
   Stroun M, 2001, CLIN CHIM ACTA, V313, P139, DOI 10.1016/S0009-8981(01)00665-9
   Tjensvoll K, 2016, MOL ONCOL, V10, P635, DOI 10.1016/j.molonc.2015.11.012
   Tsui DWY, 2016, CLIN CANCER RES, V22, P790, DOI 10.1158/1078-0432.CCR-15-2514
   Vogelstein B, 2013, SCIENCE, V339, P1546, DOI 10.1126/science.1235122
   Xu S, 2016, CANCER LETT, V370, P324, DOI 10.1016/j.canlet.2015.11.005
   Yates LR, 2012, NAT REV GENET, V13, P795, DOI 10.1038/nrg3317
   Zhang JJ, 2014, SCIENCE, V346, P256, DOI 10.1126/science.1256930
NR 61
TC 17
Z9 18
U1 0
U2 1
PU IMPACT JOURNALS LLC
PI ORCHARD PARK
PA 6666 E QUAKER ST, STE 1, ORCHARD PARK, NY 14127 USA
EI 1949-2553
J9 ONCOTARGET
JI Oncotarget
PD AUG 29
PY 2017
VL 8
IS 35
BP 59268
EP 59281
DI 10.18632/oncotarget.19538
PG 14
WC Oncology; Cell Biology
WE Science Citation Index Expanded (SCI-EXPANDED)
SC Oncology; Cell Biology
GA FF4RD
UT WOS:000408941900110
PM 28938635
OA Green Published, Green Submitted, gold
DA 2022-08-28
ER

PT J
AU Kato, S
   Krishnamurthy, N
   Banks, KC
   De, P
   Williams, K
   Williams, C
   Leyland-Jones, B
   Lippman, SM
   Lanman, RB
   Kurzrock, R
AF Kato, Shumei
   Krishnamurthy, Nithya
   Banks, Kimberly C.
   De, Pradip
   Williams, Kirstin
   Williams, Casey
   Leyland-Jones, Brian
   Lippman, Scott M.
   Lanman, Richard B.
   Kurzrock, Razelle
TI Utility of Genomic Analysis In Circulating Tumor DNA from Patients with
   Carcinoma of Unknown Primary
SO CANCER RESEARCH
LA English
DT Article
ID CELL-FREE DNA; ADVANCED BREAST-CANCER; PRIMARY SITE; 1ST-LINE TREATMENT;
   ACTIONABLE MUTATIONS; PRECISION ONCOLOGY; CLINICAL-TRIALS; DIVERSE
   CANCERS; OPEN-LABEL; THERAPY
AB Carcinomaof unknown primary (CUP) is a rare and difficult-to-treat malignancy, themanagement of which might be improved by the identification of actionable driver mutations. We interrogated 54 to 70 genes in 442 patients with CUP using targeted clinicalgrade, next-generation sequencing of circulating tumor DNA (ctDNA). Overall, 80% of patients exhibited ctDNA alterations; 66% (290/442) >= 1 characterized alteration(s), excluding variants of unknown significance. TP53-associated genes were most commonly altered [37.8% (167/442)], followed by genes involved in the MAPK pathway [31.2% (138/442)], PI3K signaling [18.1% (80/442)], and the cell-cyclemachinery [10.4%(46/442)]. Among 290 patients harboring characterized alterations, distinct genomic profiles were observed in 87.9% (255/290) of CUP cases, with 99.7% (289/290) exhibiting potentially targetable alterations. An illustrative patient with dynamic changes in ctDNA content during therapy and a responder given a checkpoint inhibitor-based regimen because of a mismatch repair gene anomaly are presented. Our results demonstrate that ctDNA evaluation is feasible in CUP and that most patients harbor a unique somatic profile with pharmacologically actionable alterations, justifying the inclusion of noninvasive liquid biopsies in next-generation clinical trials. (C) 2017 AACR.
C1 [Kato, Shumei; Krishnamurthy, Nithya; Lippman, Scott M.; Kurzrock, Razelle] UC San Diego Moores Canc Ctr, Ctr Personalized Canc Therapy, La Jolla, CA 92093 USA.
   [Kato, Shumei; Krishnamurthy, Nithya; Lippman, Scott M.; Kurzrock, Razelle] UC San Diego Moores Canc Ctr, Div Hematol & Oncol, Dept Med, La Jolla, CA 92093 USA.
   [Banks, Kimberly C.; Lanman, Richard B.] Guardant Hlth Inc, Redwood City, CA USA.
   [De, Pradip; Williams, Kirstin; Williams, Casey; Leyland-Jones, Brian] Avera Canc Inst, Sioux Falls, SD USA.
RP Kato, S (通讯作者)，UC San Diego Moores Canc Ctr, 3855 Hlth Sci Dr, La Jolla, CA 92093 USA.
EM smkato@ucsd.edu
RI Lanman, Richard B/D-8290-2016; Kurzrock, Razelle/AAU-9782-2020
OI Lanman, Richard B/0000-0001-8122-4329; Banks,
   Kimberly/0000-0002-1290-3114
FU Joan and Irwin Jacobs fund; NCI [P30 CA016672]; NATIONAL CANCER
   INSTITUTE [P30CA016672] Funding Source: NIH RePORTER
FX This study was funded in part by the Joan and Irwin Jacobs fund and by
   the NCI grant P30 CA016672 (R. Kurzrock).
CR Andre F, 2016, J CLIN ONCOL, V34, P2115, DOI 10.1200/JCO.2015.63.9161
   Briasoulis E, 2000, J CLIN ONCOL, V18, P3101, DOI 10.1200/JCO.2000.18.17.3101
   Cox AD, 2014, NAT REV DRUG DISCOV, V13, P828, DOI 10.1038/nrd4389
   De Greve J, 2012, LUNG CANCER, V76, P123, DOI 10.1016/j.lungcan.2012.01.008
   DeMichele A, 2015, CLIN CANCER RES, V21, P995, DOI 10.1158/1078-0432.CCR-14-2258
   Falchook GS, 2012, LANCET ONCOL, V13, P782, DOI 10.1016/S1470-2045(12)70269-3
   Fizazi K, 2011, ANN ONCOL, V22, pvi64, DOI 10.1093/annonc/mdr389
   Gatalica Z, 2014, ONCOTARGET, V5, P12440, DOI 10.18632/oncotarget.2574
   Gerlinger M, 2012, NEW ENGL J MED, V366, P883, DOI 10.1056/NEJMoa1113205
   Geyer CE, 2006, NEW ENGL J MED, V355, P2733, DOI 10.1056/NEJMoa064320
   Golfinopoulos V, 2009, CANCER TREAT REV, V35, P570, DOI 10.1016/j.ctrv.2009.05.005
   Greco FA, 2000, ANN ONCOL, V11, P211, DOI 10.1023/A:1008369812295
   Greenlee RT, 2010, PUBLIC HEALTH REP, V125, P28, DOI 10.1177/003335491012500106
   Guntinas-Lichius O, 2014, NEW ENGL J MED, V371, P2039, DOI 10.1056/NEJMc1411384
   Hainsworth JD, 2007, J CLIN ONCOL, V25, P1747, DOI 10.1200/JCO.2006.09.3047
   Helsten T, 2016, MOL CANCER THER, V15, P1682, DOI 10.1158/1535-7163.MCT-16-0071
   Hyman DM, 2015, NEW ENGL J MED, V373, P726, DOI 10.1056/NEJMoa1502309
   Janku F, 2016, MOL CANCER THER, V15, P1397, DOI 10.1158/1535-7163.MCT-15-0712
   Janku F, 2015, ONCOTARGET, V6, P12809, DOI 10.18632/oncotarget.3373
   Janku F, 2014, CELL REP, V6, P377, DOI 10.1016/j.celrep.2013.12.035
   Jardim DL, 2015, JNCI-J NATL CANCER I, P107
   Kato S, 2015, BIOMARK MED, V9, P703, DOI [10.2217/BMM.15.38, 10.2217/bmm.15.38]
   Koehler K, 2016, ANN ONCOL, V27, P539, DOI 10.1093/annonc/mdv598
   Kurzrock R, 2015, CELL CYCLE, V14, P2219, DOI 10.1080/15384101.2015.1041695
   Lanman RB, 2015, PLOS ONE, V10, DOI 10.1371/journal.pone.0140712
   Le DT, 2015, NEW ENGL J MED, V372, P2509, DOI 10.1056/NEJMoa1500596
   Massard C, 2011, NAT REV CLIN ONCOL, V8, P701, DOI 10.1038/nrclinonc.2011.158
   Mueller S, 2015, J CLIN ONCOL, V33, P3485, DOI 10.1200/JCO.2015.62.2290
   Murtaza M, 2013, NATURE, V497, P108, DOI 10.1038/nature12065
   Murugaesu N, 2015, CANCER DISCOV, V5, P821, DOI 10.1158/2159-8290.CD-15-0412
   Pavlidis N, 2012, LANCET, V379, P1428, DOI 10.1016/S0140-6736(11)61178-1
   Pillai R, 2011, J MOL DIAGN, V13, P48, DOI 10.1016/j.jmoldx.2010.11.001
   Robert C, 2015, NEW ENGL J MED, V372, P30, DOI 10.1056/NEJMoa1412690
   Ross JS, 2015, JAMA ONCOL, V1, P40, DOI 10.1001/jamaoncol.2014.216
   Said R, 2013, ONCOTARGET, V4, P705, DOI 10.18632/oncotarget.974
   Schwaederle M, 2016, CLIN CANCER RES, V22, P5497, DOI 10.1158/1078-0432.CCR-16-0318
   Schwaederle M, 2016, ONCOTARGET, V7, P9707, DOI 10.18632/oncotarget.7110
   Schwaederle M, 2016, MOL CANCER THER, V15, P743, DOI 10.1158/1535-7163.MCT-15-0795
   Schwaederle M, 2015, J CLIN ONCOL, V33, P3817, DOI 10.1200/JCO.2015.61.5997
   Schwaederle M, 2015, CANCER RES, V75, P1187, DOI 10.1158/0008-5472.CAN-14-2305
   Stephen AG, 2014, CANCER CELL, V25, P272, DOI 10.1016/j.ccr.2014.02.017
   STROUN M, 1987, EUR J CANCER CLIN ON, V23, P707, DOI 10.1016/0277-5379(87)90266-5
   Tsimberidou AM, 2012, CLIN CANCER RES, V18, P6373, DOI 10.1158/1078-0432.CCR-12-1627
   Turski ML, 2016, MOL CANCER THER, V15, P533, DOI 10.1158/1535-7163.MCT-15-0643
   Vogel CL, 2002, J CLIN ONCOL, V20, P719, DOI 10.1200/JCO.2002.20.3.719
   Wheler J, 2014, CANCER RES, V74, P7181, DOI 10.1158/0008-5472.CAN-14-2329
   Wheler JJ, 2016, MOL CANCER THER, V15, P2475, DOI 10.1158/1535-7163.MCT-16-0196
   Wheler JJ, 2016, CANCER RES, V76, P3690, DOI 10.1158/0008-5472.CAN-15-3043
   Wu YL, 2014, LANCET ONCOL, V15, P213, DOI 10.1016/S1470-2045(13)70604-1
   Zhou CC, 2011, LANCET ONCOL, V12, P735, DOI 10.1016/S1470-2045(11)70184-X
NR 50
TC 67
Z9 67
U1 0
U2 3
PU AMER ASSOC CANCER RESEARCH
PI PHILADELPHIA
PA 615 CHESTNUT ST, 17TH FLOOR, PHILADELPHIA, PA 19106-4404 USA
SN 0008-5472
EI 1538-7445
J9 CANCER RES
JI Cancer Res.
PD AUG 15
PY 2017
VL 77
IS 16
BP 4238
EP 4246
DI 10.1158/0008-5472.CAN-17-0628
PG 9
WC Oncology
WE Science Citation Index Expanded (SCI-EXPANDED)
SC Oncology
GA FD6BK
UT WOS:000407613500004
PM 28642281
OA Green Accepted
DA 2022-08-28
ER

PT J
AU Beane, J
   Campbell, JD
   Lel, J
   Vick, J
   Spira, A
AF Beane, Jennifer
   Campbell, Joshua D.
   Lel, Julian
   Vick, Jessica
   Spira, Avrum
TI Genomic approaches to accelerate cancer interception
SO LANCET ONCOLOGY
LA English
DT Article
ID CARCINOMA IN-SITU; CIRCULATING TUMOR DNA; EXOME SEQUENCING REVEALS;
   MULTITARGET STOOL DNA; LUNG-CANCER; COLORECTAL-CANCER; ESOPHAGEAL
   ADENOCARCINOMA; BARRETTS-ESOPHAGUS; BREAST-CANCER; MUTATIONAL SIGNATURES
AB Although major advances have been reported in the last decade in the treatment of late-stage cancer with targeted and immune-based therapies, there is a crucial unmet need to develop new approaches to improve the prevention and early detection of cancer. Advances in genomics and computational biology offer unprecedented opportunities to understand the earliest molecular events associated with carcinogenesis, enabling novel strategies to intercept the development of invasive cancers. This Series paper will highlight emerging big data genomic approaches with the potential to accelerate advances in cancer prevention, screening, and early detection across various tumour types, and the challenges inherent in the development of these tools for clinical use. Through coordinated multicentre consortia, these genomic approaches are likely to transform the landscape of cancer interception in the coming years.
C1 [Beane, Jennifer; Campbell, Joshua D.; Lel, Julian; Vick, Jessica; Spira, Avrum] Boston Univ, Dept Med, Boston, MA 02118 USA.
   [Beane, Jennifer; Campbell, Joshua D.; Lel, Julian; Vick, Jessica; Spira, Avrum] Boston Univ, BU BMC Canc Ctr, Boston, MA 02118 USA.
RP Spira, A (通讯作者)，Boston Univ, Med Ctr, Dept Med, Boston, MA 02118 USA.
EM aspira@bu.edu
OI Beane-Ebel, Jennifer/0000-0002-6699-2132
FU National Cancer Institute [U01CA214182, R01CA210360]; Department of
   Defense [W81XWH-11-2-0161, W81XWH-14-1-0234]; LUNGevity Career
   Development Award; NATIONAL CANCER INSTITUTE [U01CA214182, R01CA210360]
   Funding Source: NIH RePORTER; NATIONAL HEART, LUNG, AND BLOOD INSTITUTE
   [T32HL007035] Funding Source: NIH RePORTER
FX This Series paper was funded by grants from the National Cancer
   Institute (U01CA214182 and R01CA210360) and from the Department of
   Defense (W81XWH-11-2-0161) to AS, from the Department of Defense to JB
   (W81XWH-14-1-0234), and a LUNGevity Career Development Award to JDC.
CR Abba MC, 2015, CANCER RES, V75, P3980, DOI 10.1158/0008-5472.CAN-15-0506
   Aberle DR, 2011, NEW ENGL J MED, V365, P395, DOI 10.1056/NEJMoa1102873
   Agrawal N, 2012, CANCER DISCOV, V2, P899, DOI 10.1158/2159-8290.CD-12-0189
   Al Olama AA, 2013, HUM MOL GENET, V22, P408, DOI 10.1093/hmg/dds425
   Alexandrov LB, 2013, NATURE, V500, P415, DOI 10.1038/nature12477
   [Anonymous], 2015, REC STAT AS IN PRESS
   Arber N, 2006, NEW ENGL J MED, V355, P885, DOI 10.1056/NEJMoa061652
   Baron JA, 2006, GASTROENTEROLOGY, V131, P1674, DOI 10.1053/j.gastro.2006.08.079
   Beane J, 2008, CANCER PREV RES, V1, P56, DOI 10.1158/1940-6207.CAPR-08-0011
   Begg CB, 2016, BREAST CANCER RES, V18, DOI 10.1186/s13058-016-0727-z
   Berger BM, 2016, WORLD J GASTRO ONCOL, V8, P450, DOI 10.4251/wjgo.v8.i5.450
   Bertagnolli MM, 2006, NEW ENGL J MED, V355, P873, DOI 10.1056/NEJMoa061355
   Bettegowda C, 2014, SCI TRANSL MED, V6, DOI 10.1126/scitranslmed.3007094
   Bidard FC, 2013, SCI TRANSL MED, V5, DOI 10.1126/scitranslmed.3006305
   Blackburn EH, 2011, CANCER PREV RES, V4, P787, DOI 10.1158/1940-6207.CAPR-11-0195
   Borras E, 2016, CANCER PREV RES, V9, P417, DOI 10.1158/1940-6207.CAPR-16-0081
   Brennan P, 2011, LANCET ONCOL, V12, P399, DOI 10.1016/S1470-2045(10)70126-1
   Campbell JD, 2016, NAT GENET, V48, P607, DOI 10.1038/ng.3564
   Campbell JD, 2016, CANCER PREV RES, V9, P119, DOI 10.1158/1940-6207.CAPR-16-0024
   Chitsazzadeh V, 2016, NAT COMMUN, V7, DOI 10.1038/ncomms12601
   Colditz GA, 2012, SCI TRANSL MED, V4, DOI 10.1126/scitranslmed.3003218
   Conconi D, 2016, TUMOR BIOL, V37, P13831, DOI 10.1007/s13277-016-5181-0
   Crowley E, 2013, NAT REV CLIN ONCOL, V10, P472, DOI 10.1038/nrclinonc.2013.110
   Desai TK, 2012, GUT, V61, P970, DOI 10.1136/gutjnl-2011-300730
   Diehl F, 2008, NAT MED, V14, P985, DOI 10.1038/nm.1789
   Drew DA, 2017, TRIALS, V18, DOI 10.1186/s13063-016-1744-z
   Drew DA, 2016, NAT REV CANCER, V16, P173, DOI 10.1038/nrc.2016.4
   Dulak AM, 2013, NAT GENET, V45, P478, DOI 10.1038/ng.2591
   Fernandez-Cuesta L, 2016, EBIOMEDICINE, V10, P117, DOI 10.1016/j.ebiom.2016.06.032
   Fisher B, 2005, JNCI-J NATL CANCER I, V97, P1652, DOI 10.1093/jnci/dji372
   Frattini M, 2008, CANCER LETT, V263, P170, DOI 10.1016/j.canlet.2008.03.021
   Gharahkhani P, 2016, LANCET ONCOL, V17, P1363, DOI 10.1016/S1470-2045(16)30240-6
   Gustafson AM, 2010, SCI TRANSL MED, V2, DOI 10.1126/scitranslmed.3000251
   Gyorffy B, 2015, BREAST CANCER RES, V17, DOI 10.1186/s13058-015-0514-2
   Hamana K, 2005, BRIT J CANCER, V92, P2181, DOI 10.1038/sj.bjc.6602635
   Hanahan D, 2011, CELL, V144, P646, DOI 10.1016/j.cell.2011.02.013
   Hofman P, 2016, VIRCHOWS ARCH, V469, P601, DOI 10.1007/s00428-016-2004-z
   Horn S, 2013, SCIENCE, V339, P959, DOI 10.1126/science.1230062
   Hudson KL, 2017, NEW ENGL J MED, V376, P111, DOI 10.1056/NEJMp1615745
   Imperiale TF, 2014, NEW ENGL J MED, V370, P1287, DOI 10.1056/NEJMoa1311194
   Ioannidis JPA, 2010, JNCI-J NATL CANCER I, V102, P846, DOI 10.1093/jnci/djq173
   Izumchenko E, 2015, NAT COMMUN, V6, DOI 10.1038/ncomms9258
   Kiiski JI, 2014, P NATL ACAD SCI USA, V111, P15172, DOI 10.1073/pnas.1407909111
   Kim SY, 2015, ONCOTARGET, V6, P7597, DOI 10.18632/oncotarget.3162
   Kim TM, 2015, ONCOTARGET, V6, P27725, DOI 10.18632/oncotarget.4834
   Krebs MG, 2014, NAT REV CLIN ONCOL, V11, P129, DOI 10.1038/nrclinonc.2013.253
   Lam S, 2016, CANCER PREV RES, V9, P906, DOI 10.1158/1940-6207.CAPR-15-0254
   Lan Q, 2012, NAT GENET, V44, P1330, DOI 10.1038/ng.2456
   Lawrence MS, 2013, NATURE, V499, P214, DOI 10.1038/nature12213
   Lin FY, 2016, CSH MOL CASE STUD, V2, DOI 10.1101/mcs.a001057
   Martincorena I, 2015, SCIENCE, V348, P880, DOI 10.1126/science.aaa6806
   Meier B, 2014, GENOME RES, V24, P1624, DOI 10.1101/gr.175547.114
   Molnar B, 2015, EXPERT REV MOL DIAGN, V15, P171, DOI 10.1586/14737159.2015.975212
   Montani F, 2015, JNCI-J NATL CANCER I, V107, DOI 10.1093/jnci/djv063
   Muzny DM, 2012, NATURE, V487, P330, DOI 10.1038/nature11252
   Myers ER, 2015, JAMA-J AM MED ASSOC, V314, P1615, DOI 10.1001/jama.2015.13183
   Newman AM, 2014, NAT MED, V20, P552, DOI 10.1038/nm.3519
   Nik-Zainal S, 2015, MUTAGENESIS, V30, P763, DOI 10.1093/mutage/gev073
   Offit K, 2016, SEMIN ONCOL, V43, P615, DOI 10.1053/j.seminoncol.2016.10.002
   Ott JJ, 2011, J PUBLIC HEALTH-UK, V33, P223, DOI 10.1093/pubmed/fdq076
   Palles C, 2013, NAT GENET, V45, P136, DOI 10.1038/ng.2503
   Pathak A, 2016, HAEMATOLOGICA, V101, P846, DOI 10.3324/haematol.2015.130799
   Perez-Rogers JF, 2017, JNCI-J NATL CANCER I, V109, DOI 10.1093/jnci/djw327
   Peto R, 2000, BRIT MED J, V321, P323, DOI 10.1136/bmj.321.7257.323
   Petridis C, 2016, BREAST CANCER RES, V18, DOI 10.1186/s13058-016-0675-7
   Pinsky PF, 2015, SURG CLIN N AM, V95, P953, DOI 10.1016/j.suc.2015.05.009
   Poon SL, 2013, SCI TRANSL MED, V5, DOI 10.1126/scitranslmed.3006086
   Powrozek T, 2016, TUMOR BIOL, V37, P2049, DOI 10.1007/s13277-015-3971-4
   Rack B, 2014, JNCI-J NATL CANCER I, V106, DOI 10.1093/jnci/dju066
   Rane SU, 2015, BREAST CANCER RES TR, V153, P101, DOI 10.1007/s10549-015-3509-x
   Roccaro AM, 2016, BLOOD, V127, P2598, DOI 10.1182/blood-2015-11-680199
   Ross-Innes CS, 2015, NAT GENET, V47, P1038, DOI 10.1038/ng.3357
   Rotunno M, 2016, HAEMATOLOGICA, V101, P853, DOI 10.3324/haematol.2015.135475
   Secrier M, 2016, NAT GENET, V48, P1131, DOI 10.1038/ng.3659
   Shain AH, 2016, NEW ENGL J MED, V374, P995, DOI 10.1056/NEJMc1515834
   Siegel R, 2014, CA-CANCER J CLIN, V64, P104, DOI 10.3322/caac.21220
   Silvestri GA, 2015, NEW ENGL J MED, V373, P243, DOI 10.1056/NEJMoa1504601
   Simonds NI, 2016, GENET EPIDEMIOL, V40, P356, DOI 10.1002/gepi.21967
   Smith MJ, 2013, NAT GENET, V45, P295, DOI 10.1038/ng.2552
   Smith RA, 2016, CA-CANCER J CLIN, V66, P96, DOI 10.3322/caac.21336
   Sottoriva A, 2015, NAT GENET, V47, P209, DOI 10.1038/ng.3214
   Sozzi G, 2001, CANCER RES, V61, P4675
   Sozzi G, 2014, J CLIN ONCOL, V32, P768, DOI 10.1200/JCO.2013.50.4357
   Spira A, 2007, NAT MED, V13, P361, DOI 10.1038/nm1556
   Stachler MD, 2015, NAT GENET, V47, P1047, DOI 10.1038/ng.3343
   Steiling K, 2008, CANCER PREV RES, V1, P396, DOI 10.1158/1940-6207.CAPR-08-0174
   Tang XN, 2005, CANCER RES, V65, P7568, DOI 10.1158/0008-5472.CAN-05-1705
   Tenesa A, 2009, NAT REV GENET, V10, P353, DOI 10.1038/nrg2574
   Thompson ER, 2012, PLOS GENET, V8, DOI 10.1371/journal.pgen.1002894
   Thompson IM, 2003, NEW ENGL J MED, V349, P215, DOI 10.1056/NEJMoa030660
   Vinayanuwattikun C, 2016, SCI REP-UK, V6, DOI 10.1038/srep31628
   Vogel VG, 2006, JAMA-J AM MED ASSOC, V295, P2727, DOI 10.1001/jama.295.23.joc60074
   Vogelstein B, 2015, NEW ENGL J MED, V373, P1895, DOI 10.1056/NEJMp1508811
   Weaver JMJ, 2014, NAT GENET, V46, P837, DOI 10.1038/ng.3013
   Whitney DH, 2015, BMC MED GENOMICS, V8, DOI 10.1186/s12920-015-0091-3
   William WN, 2016, JAMA ONCOL, V2, P209, DOI 10.1001/jamaoncol.2015.4364
   Wood HM, 2015, J PATHOL, V237, P296, DOI 10.1002/path.4576
NR 97
TC 27
Z9 28
U1 3
U2 18
PU ELSEVIER SCIENCE INC
PI NEW YORK
PA 360 PARK AVE SOUTH, NEW YORK, NY 10010-1710 USA
SN 1470-2045
EI 1474-5488
J9 LANCET ONCOL
JI Lancet Oncol.
PD AUG
PY 2017
VL 18
IS 8
BP E494
EP E502
DI 10.1016/S1470-2045(17)30373-X
PG 9
WC Oncology
WE Science Citation Index Expanded (SCI-EXPANDED)
SC Oncology
GA FB7DO
UT WOS:000406301500028
PM 28759388
OA Green Accepted
DA 2022-08-28
ER

PT J
AU Beddowes, E
   Sammut, SJ
   Gao, ML
   Caldas, C
AF Beddowes, Emma
   Sammut, Stephen J.
   Gao, Meiling
   Caldas, Carlos
TI Predicting treatment resistance and relapse through circulating DNA
SO BREAST
LA English
DT Article; Proceedings Paper
CT 15th St. Gallen International Breast Cancer Conference - Primary Therapy
   of Early Breast Cancer-Evidence, Controversies, Consensus
CY MAR 15-18, 2017
CL Vienna, AUSTRIA
ID CELL-FREE DNA; HUMAN ESTROGEN-RECEPTOR; BREAST-CANCER; TUMOR DNA; HER2
   AMPLIFICATION; PIK3CA MUTATIONS; PLASMA; GENES; PHOSPHORYLATION;
   METHYLATION
AB The use of circulating DNA(ctDNA) to provide a non-invasive, personalised genomic snapshot of a patients' tumour has huge potential. Over the past five years this area of research has gained huge momentum. A number of studies in metastatic breast cancer have shown the potential of ctDNA to predict prognosis and treatment response using ctDNA. Further developments have included deeper sequencing using whole exome and shallow whole genome approaches which has the potential to identify new mutations and chromosomal copy number changes which appear upon resistance to treatment. In early breast cancer, recent work utilising personalised digital PCR probes has shown huge potential in predicting disease relapse and the detection of micrometastatic disease which could lead to improved treatment and outcome for these patients. Specific pathways of resistance can also be monitored and liquid biopsy approaches for the detection of ESR1 mutations have been used which could identify patients who have become resistant to particular endocrine therapies. The identification of PIK3CA mutations in plasma has also been shown to predict a higher response rate to specific PI3K inhibitors and could be used as a non-invasive screening tool prior to treatment. Further work on the detection of exosomal miRNA and hypermethylated DNA in plasma have shown promise in terms of specificity for early breast cancer detection and could be used to monitor treatment response. This review will focus on technological advances in the field, early detection of relapse and the detection of tumour-specific genomic alterations which could predict treatment response and resistance in patients with breast cancer. (C) 2017 Elsevier Ltd. All rights reserved.
C1 [Caldas, Carlos] Univ Cambridge, Dept Oncol, Cambridge CB2 0RE, England.
   Canc Res UK Cambridge Inst, Li Ka Shing Ctr, Cambridge CB2 0RE, England.
RP Caldas, C (通讯作者)，Univ Cambridge, Dept Oncol, Cambridge CB2 0RE, England.
EM carlos.caldas@cruk.cam.ac.uk
RI Caldas, Carlos/U-7250-2019
OI Caldas, Carlos/0000-0003-3547-1489; Sammut, Stephen
   John/0000-0003-4472-904X; Beddowes, Emma/0000-0001-7649-2863
FU Medical Research Council [MR/M008975/1] Funding Source: Medline; MRC
   [MR/M008975/1] Funding Source: UKRI; Academy of Medical Sciences (AMS)
   [AMS-SGCL13-Beddows] Funding Source: researchfish; Cancer Research UK
   [S_2464, 16942] Funding Source: researchfish; Medical Research Council
   [MR/P012442/1] Funding Source: researchfish; National Institute for
   Health Research [NF-SI-0611-10154, NF-SI-0515-10090] Funding Source:
   researchfish
CR ALI S, 1993, EMBO J, V12, P1153, DOI 10.1002/j.1460-2075.1993.tb05756.x
   Baselga J, 2015, CANC RES S, V76, pS6
   Beaver JA, 2014, CLIN CANCER RES, V20, P2643, DOI 10.1158/1078-0432.CCR-13-2933
   Bechmann T, 2013, J CANCER RES CLIN, V139, P995, DOI 10.1007/s00432-013-1413-5
   Board RE, 2010, BREAST CANCER RES TR, V120, P461, DOI 10.1007/s10549-010-0747-9
   Butler TM, 2015, PLOS ONE, V10, DOI 10.1371/journal.pone.0136407
   Campbell RA, 2001, J BIOL CHEM, V276, P9817, DOI 10.1074/jbc.M010840200
   Chu D, 2016, CLIN CANCER RES, V22, P993, DOI 10.1158/1078-0432.CCR-15-0943
   Curtis C., 2012, GENOMIC TRANSCRIPTOM, DOI [10.1038/nature10983, DOI 10.1038/NATURE10983]
   Dawson SJ, 2013, NEW ENGL J MED, V368, P1199, DOI 10.1056/NEJMoa1213261
   Dawson SJ, 2013, EMBO J, V32, P617, DOI 10.1038/emboj.2013.19
   De Mattos-Arruda L, 2015, NAT COMMUN, V6, DOI 10.1038/ncomms9839
   Fiegl H, 2005, CANCER RES, V65, P1141, DOI 10.1158/0008-5472.CAN-04-2438
   Forshew T, 2012, SCI TRANSL MED, V4, DOI 10.1126/scitranslmed.3003726
   Fribbens C, 2016, J CLIN ONCOL, V34, P2961, DOI 10.1200/JCO.2016.67.3061
   Hamam R, 2016, SCI REP-UK, V6, DOI 10.1038/srep25997
   Hannafon BN, 2016, BREAST CANCER RES, V18, DOI 10.1186/s13058-016-0753-x
   Heidary M, 2014, BREAST CANCER RES, V16, DOI 10.1186/s13058-014-0421-y
   Heneghan HM, 2010, ANN SURG, V251, P499, DOI 10.1097/SLA.0b013e3181cc939f
   Janku F, 2012, J CLIN ONCOL, V30, P777, DOI 10.1200/JCO.2011.36.1196
   Kirkizlar E, 2015, TRANSL ONCOL, V8, P407, DOI 10.1016/j.tranon.2015.08.004
   Koboldt DC, 2012, NATURE, V490, P61, DOI 10.1038/nature11412
   Krop IE, 2016, LANCET ONCOL, V17, P811, DOI 10.1016/S1470-2045(16)00106-6
   Lannigan DA, 2003, STEROIDS, V68, P1, DOI 10.1016/S0039-128X(02)00110-1
   Leary RJ, 2012, SCI TRANSL MED, V4, DOI 10.1126/scitranslmed.3004742
   LEGOFF P, 1994, J BIOL CHEM, V269, P4458
   Li Z, 2016, TUMOR BIOL, V37, P13111, DOI 10.1007/s13277-016-5190-z
   Liu Y., CIRCULATING TUMOR CE
   Martinez AJ, 2014, BMC EVOL BIOL, V14, DOI 10.1186/1471-2148-14-127
   Mitchell P.S., CIRCULATING MICRORNA
   Muller HM, 2003, CANCER RES, V63, P7641
   Murtaza M, 2015, NAT COMMUN, P6
   Murtaza M, 2013, NATURE, V497, P108, DOI 10.1038/nature12065
   Newman AM, 2014, NAT MED, V20, P552, DOI 10.1038/nm.3519
   Olsson E, 2015, EMBO MOL MED, V7, P1034, DOI 10.15252/emmm.201404913
   Oshiro C, 2015, BREAST CANC RES TREA, V150
   Page K, 2011, BRIT J CANCER, V104, P1342, DOI 10.1038/bjc.2011.89
   Pang B, 2014, SCI REP-UK, V4, DOI 10.1038/srep06255
   PEREIRA B, 2016, NAT COMMUN, V7
   Rothe F, 2014, ANN ONCOL, V25, P1959, DOI 10.1093/annonc/mdu288
   Snyder MW, 2016, CELL, V164, P57, DOI 10.1016/j.cell.2015.11.050
   Stephens PJ, 2012, NATURE, V486, P400, DOI 10.1038/nature11017
   Takeshita T, 2015, CANCER SCI, V106, P1582, DOI 10.1111/cas.12813
   Theodorou V, 2013, GENOME RES, V23, P12, DOI 10.1101/gr.139469.112
   Toy W, 2013, NAT GENET, V45, P1439, DOI 10.1038/ng.2822
   Ulz P, 2016, NAT GENET, V48, P1273, DOI 10.1038/ng.3648
   Ulz P, 2016, NAT COMMUN, V7, DOI 10.1038/ncomms12008
   Van der Auwera I, 2009, BRIT J CANCER, V100, P1277, DOI 10.1038/sj.bjc.6605013
   Zhou YD, 2016, PLOS ONE, V11, DOI 10.1371/journal.pone.0158143
NR 49
TC 15
Z9 16
U1 1
U2 8
PU CHURCHILL LIVINGSTONE
PI EDINBURGH
PA JOURNAL PRODUCTION DEPT, ROBERT STEVENSON HOUSE, 1-3 BAXTERS PLACE,
   LEITH WALK, EDINBURGH EH1 3AF, MIDLOTHIAN, SCOTLAND
SN 0960-9776
EI 1532-3080
J9 BREAST
JI Breast
PD AUG
PY 2017
VL 34
SU 1
BP S31
EP S35
DI 10.1016/j.breast.2017.06.024
PG 5
WC Oncology; Obstetrics & Gynecology
WE Science Citation Index Expanded (SCI-EXPANDED); Conference Proceedings Citation Index - Science (CPCI-S)
SC Oncology; Obstetrics & Gynecology
GA FL3AI
UT WOS:000414092800007
PM 28694015
OA Green Submitted
DA 2022-08-28
ER

PT J
AU Chu, D
   Park, BH
AF Chu, David
   Park, Ben Ho
TI Liquid biopsy: unlocking the potentials of cell-free DNA
SO VIRCHOWS ARCHIV
LA English
DT Review
DE Mutation; Breast cancer; Circulating tumor DNA; Plasma tumorDNA
ID CIRCULATING TUMOR DNA; ESTROGEN-RECEPTOR-ALPHA; PRIMARY BREAST-CANCER;
   ESR1 MUTATIONS; LUNG-CANCER; MATERNAL PLASMA; NONINVASIVE DETECTION;
   ACQUIRED-RESISTANCE; PIK3CA MUTATIONS; EGFR MUTATIONS
AB Circulating tumor DNA (ctDNA) has garnered much excitement over the past few years for its potential clinical utility as a surrogate for tumor biopsies in early cancer detection and prognosis. Numerous studies have demonstrated that ctDNA is shed into the circulation and is elevated in disease states such as cancer. Despite the low levels of ctDNA in the "sea" of normal DNA, advances in next generation sequencing (NGS) and digital polymerase chain reaction (PCR) technologies have led to dramatic improvements in variant detection sensitivity and specificity. These technologies allow the quantification of ctDNA, providing both prognostic and predictive information. Here, we review the history of cell-free DNA and different technologies for the detection of ctDNA in cancer and describe the different modalities for using ctDNA in clinical oncology.
C1 [Chu, David; Park, Ben Ho] Johns Hopkins Univ, Sch Med, Sidney Kimmel Comprehens Canc Ctr, 1650 Orleans St,CRBI Room 151, Baltimore, MD 21287 USA.
   [Park, Ben Ho] Johns Hopkins Univ, Whiting Sch Engn, Dept Chem & Biomol Engn, Baltimore, MD 21218 USA.
RP Park, BH (通讯作者)，Johns Hopkins Univ, Sch Med, Sidney Kimmel Comprehens Canc Ctr, 1650 Orleans St,CRBI Room 151, Baltimore, MD 21287 USA.; Park, BH (通讯作者)，Johns Hopkins Univ, Whiting Sch Engn, Dept Chem & Biomol Engn, Baltimore, MD 21218 USA.
EM bpark2@jhmi.edu
FU Avon Foundation; Breast Cancer Research Foundation; NIH [P30 CA006973];
   Sandy Garcia Charitable Foundation; Commonwealth Foundation; Mike and
   Dianne Canney Foundation; Marcie Ellen Foundation; Helen Golde Trust
FX This work was supported by the Avon Foundation and the Breast Cancer
   Research Foundation. We would also like to thank and acknowledge the
   support of NIH P30 CA006973, the Sandy Garcia Charitable Foundation, the
   Commonwealth Foundation, the Mike and Dianne Canney Foundation, the
   Marcie Ellen Foundation, and the Helen Golde Trust. None of the funding
   sources influenced the design, interpretation, or submission of this
   manuscript.
CR ANKER P, 1975, CANCER RES, V35, P2375
   Beaver JA, 2014, CLIN CANCER RES, V20, P2643, DOI 10.1158/1078-0432.CCR-13-2933
   Benachi A, 2015, OBSTET GYNECOL, V125, P1330, DOI 10.1097/AOG.0000000000000874
   Benesova L, 2013, ANAL BIOCHEM, V433, P227, DOI 10.1016/j.ab.2012.06.018
   Bettegowda C, 2014, SCI TRANSL MED, V6, DOI 10.1126/scitranslmed.3007094
   Board RE, 2010, BREAST CANCER RES TR, V120, P461, DOI 10.1007/s10549-010-0747-9
   Chabon JJ, 2016, NAT COMMUN, V7, DOI 10.1038/ncomms11815
   Choi JJ, 2005, IMMUNOLOGY, V115, P55, DOI 10.1111/j.1365-2567.2005.02130.x
   Chu D, 2016, CLIN CANCER RES, V22, P993, DOI 10.1158/1078-0432.CCR-15-0943
   Dawson SJ, 2013, NEW ENGL J MED, V368, P1199, DOI 10.1056/NEJMoa1213261
   De Roock W, 2010, LANCET ONCOL, V11, P753, DOI 10.1016/S1470-2045(10)70130-3
   Diehl F, 2005, P NATL ACAD SCI USA, V102, P16368, DOI 10.1073/pnas.0507904102
   Diehl F, 2008, NAT MED, V14, P985, DOI 10.1038/nm.1789
   El Messaoudi S, 2013, CLIN CHIM ACTA, V424, P222, DOI 10.1016/j.cca.2013.05.022
   Fleischhacker M, 2007, BBA-REV CANCER, V1775, P181, DOI 10.1016/j.bbcan.2006.10.001
   Forshew T, 2012, SCI TRANSL MED, V4, DOI 10.1126/scitranslmed.3003726
   FOURNIE GJ, 1995, CANCER LETT, V91, P221, DOI 10.1016/0304-3835(95)03742-F
   Fribbens C, 2016, J CLIN ONCOL, V34, P2961, DOI 10.1200/JCO.2016.67.3061
   Garcia JM, 2006, GENE CHROMOSOME CANC, V45, P692, DOI 10.1002/gcc.20334
   Garcia-Murillas I, 2015, SCI TRANSL MED, V7, DOI [10.1126/scitranslmed.aab0021, 10.1126/scitranslmed.aac7551]
   GARCIAMURILLAS I, 2015, SCI TRANSL MED, V7
   Gerlinger M, 2012, NEW ENGL J MED, V366, P883, DOI 10.1056/NEJMoa1113205
   Guttery DS, 2015, CLIN CHEM, V61, P974, DOI 10.1373/clinchem.2015.238717
   HAYES DF, 1986, J CLIN ONCOL, V4, P1542, DOI 10.1200/JCO.1986.4.10.1542
   Higgins MJ, 2012, CLIN CANCER RES, V18, P3462, DOI 10.1158/1078-0432.CCR-11-2696
   Huang ZH, 2006, CANCER LETT, V243, P64, DOI 10.1016/j.canlet.2005.11.027
   Ito K, 2002, JPN J CLIN ONCOL, V32, P54, DOI 10.1093/jjco/hyf011
   Jeselsohn R, 2014, CLIN CANCER RES, V20, P1757, DOI 10.1158/1078-0432.CCR-13-2332
   Ke WL, 2015, INT J CLIN EXP MED, V8, P9525
   Leary RJ, 2010, SCI TRANSL MED, V2, DOI 10.1126/scitranslmed.3000702
   Lebofsky R, 2015, MOL ONCOL, V9, P783, DOI 10.1016/j.molonc.2014.12.003
   Lehner J, 2013, CLIN CHIM ACTA, V425, P206, DOI 10.1016/j.cca.2013.07.027
   LEON SA, 1977, CANCER RES, V37, P646
   Li SQ, 2013, CELL REP, V4, P1116, DOI 10.1016/j.celrep.2013.08.022
   Lo YMD, 1999, AM J HUM GENET, V64, P218, DOI 10.1086/302205
   Lynch TJ, 2004, NEW ENGL J MED, V350, P2129, DOI 10.1056/NEJMoa040938
   Madic J, 2015, INT J CANCER, V136, P2158, DOI 10.1002/ijc.29265
   Maebo A, 1990, Nihon Kyobu Shikkan Gakkai Zasshi, V28, P1085
   MANDEL P, 1948, CR SOC BIOL, V142, P241
   Merenbakh-Lamin K, 2013, CANCER RES, V73, P6856, DOI 10.1158/0008-5472.CAN-13-1197
   Misale S, 2012, NATURE, V486, P532, DOI 10.1038/nature11156
   Murtaza M, 2013, NATURE, V497, P108, DOI 10.1038/nature12065
   Newman AM, 2014, NAT MED, V20, P552, DOI 10.1038/nm.3519
   Olsson E, 2015, EMBO MOL MED, V7, P1034, DOI 10.15252/emmm.201404913
   Oshiro C, 2015, BREAST CANCER RES TR, V150, P299, DOI 10.1007/s10549-015-3322-6
   Oxnard GR, 2014, CLIN CANCER RES, V20, P1698, DOI 10.1158/1078-0432.CCR-13-2482
   Paez JG, 2004, SCIENCE, V304, P1497, DOI 10.1126/science.1099314
   Pao W, 2005, PLOS MED, V2, P225, DOI 10.1371/journal.pmed.0020073
   Parsons HA, 2017, CLIN CANCER RES, V23, P379, DOI 10.1158/1078-0432.CCR-16-1543
   Piotrowska Z, 2015, CANCER DISCOV, V5, P713, DOI 10.1158/2159-8290.CD-15-0399
   Riedinger JM, 2006, ANN ONCOL, V17, P1234, DOI 10.1093/annonc/mdl120
   Robinson DR, 2013, NAT GENET, V45, P1446, DOI 10.1038/ng.2823
   Rosell R, 2009, NEW ENGL J MED, V361, P958, DOI 10.1056/NEJMoa0904554
   Rothe F, 2014, ANN ONCOL, V25, P1959, DOI 10.1093/annonc/mdu288
   Sefrioui D, 2015, INT J CANCER, V137, P2513, DOI 10.1002/ijc.29612
   SHAPIRO B, 1983, CANCER, V51, P2116, DOI 10.1002/1097-0142(19830601)51:11<2116::AID-CNCR2820511127>3.0.CO;2-S
   Siravegna G, 2015, NAT MED, V21, P795, DOI 10.1038/nm.3870
   STROUN M, 1987, EUR J CANCER CLIN ON, V23, P707, DOI 10.1016/0277-5379(87)90266-5
   Stroun M, 2001, CLIN CHIM ACTA, V313, P139, DOI 10.1016/S0009-8981(01)00665-9
   STROUN M, 1972, BIOCHEM J, V128, pP100
   Taniguchi K, 2011, CLIN CANCER RES, V17, P7808, DOI 10.1158/1078-0432.CCR-11-1712
   Tie J, 2015, ANN ONCOL, V26, P1715, DOI 10.1093/annonc/mdv177
   Toy W, 2013, NAT GENET, V45, P1439, DOI 10.1038/ng.2822
   Underhill HR, 2016, PLOS GENET, V12, DOI 10.1371/journal.pgen.1006162
   Vogelstein B, 1999, P NATL ACAD SCI USA, V96, P9236, DOI 10.1073/pnas.96.16.9236
   Wagner AJ, 2014, CLIN PERINATOL, V41, P957, DOI 10.1016/j.clp.2014.08.013
   Wang PL, 2016, CLIN CANCER RES, V22, P1130, DOI 10.1158/1078-0432.CCR-15-1534
   Wong NACS, 2014, J CLIN PATHOL, V67, P751, DOI 10.1136/jclinpath-2014-202467
   Wood LD, 2007, SCIENCE, V318, P1108, DOI 10.1126/science.1145720
   Yoshimasu T, 1999, INT J BIOL MARKER, V14, P99, DOI 10.1177/172460089901400207
NR 70
TC 25
Z9 25
U1 1
U2 6
PU SPRINGER
PI NEW YORK
PA ONE NEW YORK PLAZA, SUITE 4600, NEW YORK, NY, UNITED STATES
SN 0945-6317
EI 1432-2307
J9 VIRCHOWS ARCH
JI Virchows Arch.
PD AUG
PY 2017
VL 471
IS 2
BP 147
EP 154
DI 10.1007/s00428-017-2137-8
PG 8
WC Pathology
WE Science Citation Index Expanded (SCI-EXPANDED)
SC Pathology
GA FE1GY
UT WOS:000407967700003
PM 28466157
DA 2022-08-28
ER

PT J
AU Jia, SY
   Zhang, R
   Li, ZY
   Li, JM
AF Jia, Shiyu
   Zhang, Rui
   Li, Ziyang
   Li, Jinming
TI Clinical and biological significance of circulating tumor cells,
   circulating tumor DNA, and exosomes as biomarkers in colorectal cancer
SO ONCOTARGET
LA English
DT Review
DE colorectal cancer (CRC); liquid biopsy; circulating tumor cells (CTCs);
   circulating tumor DNA (ctDNA); exosomes
ID BARR-VIRUS DNA; ACQUIRED-RESISTANCE; PURIFIED EXOSOMES; LIQUID BIOPSY;
   BREAST-CANCER; EGFR BLOCKADE; LABEL-FREE; PLASMA; KRAS; MUTATIONS
AB Colorectal cancer (CRC) has been the fourth leading cause of cancer-related mortality worldwide. Owing to clonal evolution and selection, CRC treatment needs multimodal therapeutic approaches and due monitoring of tumor progression and therapeutic efficacy. Liquid biopsy, involving the use of circulating tumor cells (CTCs), circulating tumor DNA (ctDNA), and exosomes, may offer a promising noninvasive alternative for diagnosis and for real-time monitoring of tumor evolution and therapeutic response compared to traditional tissue biopsy. Monitoring of the disease processes can enable clinicians to readily adopt a strategy based on optimal therapeutic decision-making. This article provides an overview of the significant advances and the current clinical and biological significance of CTCs, ctDNA, and exosomes in CRC, as well as a comparison of the main merits and demerits of these three components. The hurdles that need to be resolved and potential directions to be followed with respect to liquid biopsies for detection and therapy of CRC are also discussed.
C1 [Jia, Shiyu; Li, Jinming] Peking Univ, Sch Clin Med 5, Beijing, Peoples R China.
   [Jia, Shiyu; Zhang, Rui; Li, Ziyang; Li, Jinming] Beijing Hosp, Natl Ctr Clin Labs, Natl Ctr Gerontol, Beijing, Peoples R China.
   [Jia, Shiyu; Zhang, Rui; Li, Ziyang; Li, Jinming] Beijing Hosp, Beijing Engn Res Ctr Lab Med, Beijing, Peoples R China.
   [Li, Ziyang] Chinese Acad Med Sci, Grad Sch, Peking Union Med Coll, Beijing, Peoples R China.
RP Li, JM (通讯作者)，Peking Univ, Sch Clin Med 5, Beijing, Peoples R China.; Li, JM (通讯作者)，Beijing Hosp, Natl Ctr Clin Labs, Natl Ctr Gerontol, Beijing, Peoples R China.; Li, JM (通讯作者)，Beijing Hosp, Beijing Engn Res Ctr Lab Med, Beijing, Peoples R China.
EM jmli@nccl.org.cn
FU Special Fund for Health Scientific Research in the Public Interest from
   National Population and Family Planning Commission of the People's
   Republic China [201402018]
FX This work was supported by a grant from the Special Fund for Health
   Scientific Research in the Public Interest from National Population and
   Family Planning Commission of the People's Republic China (No.
   201402018). It was not supported by any private or public company or
   organization.
CR Aceto N, 2014, CELL, V158, P1110, DOI 10.1016/j.cell.2014.07.013
   Alix-Panabieres C, 2016, MOL ONCOL, V10, P443, DOI 10.1016/j.molonc.2016.01.004
   Beckler MD, 2013, MOL CELL PROTEOMICS, V12, P343, DOI 10.1074/mcp.M112.022806
   Bedin C, 2017, INT J CANCER, V140, P1888, DOI 10.1002/ijc.30565
   Beije N, 2016, MOL ONCOL, V10, P1575, DOI 10.1016/j.molonc.2016.10.001
   Bettegowda C, 2014, SCI TRANSL MED, V6, DOI 10.1126/scitranslmed.3007094
   Bidard FC, 2014, LANCET ONCOL, V15, P406, DOI 10.1016/S1470-2045(14)70069-5
   Bork U, 2015, BRIT J CANCER, V112, P1306, DOI 10.1038/bjc.2015.88
   Branton D, 2008, NAT BIOTECHNOL, V26, P1146, DOI 10.1038/nbt.1495
   Brenner H, 2014, LANCET, V383, P1490, DOI 10.1016/S0140-6736(13)61649-9
   Cayrefourcq L, 2015, CANCER RES, V75, P892, DOI 10.1158/0008-5472.CAN-14-2613
   Cha DJ, 2015, ELIFE, V4, DOI 10.7554/eLife.07197
   Chan KCA, 2013, CANCER-AM CANCER SOC, V119, P1838, DOI 10.1002/cncr.28001
   Chen YY, 2017, INT J CANCER, V140, P900, DOI 10.1002/ijc.30496
   Church TR, 2014, GUT, V63, P317, DOI 10.1136/gutjnl-2012-304149
   Cohen SJ, 2009, ANN ONCOL, V20, P1223, DOI 10.1093/annonc/mdn786
   Cohen SJ, 2008, J CLIN ONCOL, V26, P3213, DOI 10.1200/JCO.2007.15.8923
   Cohen SJ, 2006, CLIN COLORECTAL CANC, V6, P125, DOI 10.3816/CCC.2006.n.029
   Cristofanilli M, 2004, NEW ENGL J MED, V351, P781, DOI 10.1056/NEJMoa040766
   Cristofanilli M, 2014, LANCET ONCOL, V15, P365, DOI 10.1016/S1470-2045(14)70091-9
   Dai S, 2008, MOL THER, V16, P782, DOI 10.1038/mt.2008.1
   Deneve E, 2013, CLIN CHEM, V59, P1384, DOI 10.1373/clinchem.2013.202846
   Diaz LA, 2012, NATURE, V486, P537, DOI 10.1038/nature11219
   Diehl F, 2005, P NATL ACAD SCI USA, V102, P16368, DOI 10.1073/pnas.0507904102
   Diehl F, 2008, NAT MED, V14, P985, DOI 10.1038/nm.1789
   Dou YC, 2016, SCI REP-UK, V6, DOI 10.1038/srep37982
   Fabbri F, 2013, CANCER LETT, V335, P225, DOI 10.1016/j.canlet.2013.02.015
   Feng B, 2009, ADV CLIN CHEM, V47, P45, DOI 10.1016/S0065-2423(09)47002-1
   Ferlay J, 2010, INT J CANCER, V127, P2893, DOI 10.1002/ijc.25516
   Frattini M, 2008, CANCER LETT, V263, P170, DOI 10.1016/j.canlet.2008.03.021
   Garrigou S, 2016, CLIN CHEM, V62, P1129, DOI 10.1373/clinchem.2015.253609
   Gazzaniga P, 2013, TUMOR BIOL, V34, P2507, DOI 10.1007/s13277-013-0752-9
   Gervasoni A, 2011, ONCOL REP, V25, P1669, DOI 10.3892/or.2011.1231
   Grillet F, 2017, GUT, V66, P1802, DOI 10.1136/gutjnl-2016-311447
   Grover PK, 2014, ANN ONCOL, V25, P1506, DOI 10.1093/annonc/mdu018
   Guo C, 2016, SCI REP-UK, V6, DOI 10.1038/srep32581
   Hardingham JE, 2015, MOL MED, V21, pS25, DOI 10.2119/molmed.2015.00149
   Harouaka R, 2014, PHARMACOL THERAPEUT, V141, P209, DOI 10.1016/j.pharmthera.2013.10.004
   He M, 2016, JALA-J LAB AUTOM, V21, P599, DOI 10.1177/2211068216651035
   Heitzer E, 2015, CLIN CHEM, V61, P112, DOI 10.1373/clinchem.2014.222679
   Higginbotham JN, 2011, CURR BIOL, V21, P779, DOI 10.1016/j.cub.2011.03.043
   Holohan C, 2013, NAT REV CANCER, V13, P714, DOI 10.1038/nrc3599
   Hoshino A, 2015, NATURE, V527, P329, DOI 10.1038/nature15756
   Huber V, 2005, GASTROENTEROLOGY, V128, P1796, DOI 10.1053/j.gastro.2005.03.045
   Iinuma H, 2011, J CLIN ONCOL, V29, P1547, DOI 10.1200/JCO.2010.30.5151
   Im H, 2014, NAT BIOTECHNOL, V32, P490, DOI 10.1038/nbt.2886
   Jahr S, 2001, CANCER RES, V61, P1659
   JAIN M, 2016, GENOME BIOL, V17
   Janowska-Wieczorek A, 2005, INT J CANCER, V113, P752, DOI 10.1002/ijc.20657
   Janowska-Wieczorek A, 2006, TRANSFUSION, V46, P1199, DOI 10.1111/j.1537-2995.2006.00871.x
   Kamada Y, 2016, ANTICANCER RES, V36, P2445
   Karapetis CS, 2008, NEW ENGL J MED, V359, P1757, DOI 10.1056/NEJMoa0804385
   Katsuno H, 2008, ANN SURG ONCOL, V15, P3083, DOI 10.1245/s10434-008-0131-8
   Kidess-Sigal E, 2016, ONCOTARGET, V7, P85349, DOI 10.18632/oncotarget.13350
   Kosmidou V, 2014, HUM MUTAT, V35, P329, DOI 10.1002/humu.22496
   Li ZH, 2014, NAT REV DRUG DISCOV, V13, P622, DOI 10.1038/nrd4359
   Ligthart ST, 2013, PLOS ONE, V8, DOI 10.1371/journal.pone.0067148
   Lo YMD, 1999, AM J HUM GENET, V64, P218, DOI 10.1086/302205
   Lohr JG, 2014, NAT BIOTECHNOL, V32, P479, DOI 10.1038/nbt.2892
   Ludwig JA, 2005, NAT REV CANCER, V5, P845, DOI 10.1038/nrc1739
   Lugini L, 2016, ONCOTARGET, V7, P50086, DOI 10.18632/oncotarget.10574
   Masuda T, 2016, MOL ONCOL, V10, P408, DOI 10.1016/j.molonc.2016.01.010
   Mathivanan S, 2010, MOL CELL PROTEOMICS, V9, P197, DOI 10.1074/mcp.M900152-MCP200
   Matsumura T, 2015, BRIT J CANCER, V113, P275, DOI 10.1038/bjc.2015.201
   Miller MC, 2010, J ONCOL, V2010, DOI 10.1155/2010/617421
   Miller MA, 2016, CANCER DISCOV, V6, P382, DOI 10.1158/2159-8290.CD-15-0933
   Misale S, 2012, NATURE, V486, P532, DOI 10.1038/nature11156
   Murtaza M, 2013, NATURE, V497, P108, DOI 10.1038/nature12065
   Ogata-Kawata H, 2014, PLOS ONE, V9, DOI 10.1371/journal.pone.0092921
   Parkin DM, 2005, CA-CANCER J CLIN, V55, P74, DOI 10.3322/canjclin.55.2.74
   Peinado H, 2012, NAT MED, V18, P883, DOI 10.1038/nm.2753
   Rao CG, 2005, INT J ONCOL, V27, P49
   Raposo G, 2013, J CELL BIOL, V200, P373, DOI 10.1083/jcb.201211138
   Ratajczak J, 2006, LEUKEMIA, V20, P1487, DOI 10.1038/sj.leu.2404296
   Sarioglu AF, 2015, NAT METHODS, V12, P685, DOI [10.1038/NMETH.3404, 10.1038/nmeth.3404]
   Sastre J, 2012, ONCOLOGIST, V17, P947, DOI 10.1634/theoncologist.2012-0048
   Siegel RL, 2015, CA-CANCER J CLIN, V65, P5, DOI [10.3322/caac.21254, 10.3322/caac.21208, 10.1001/jamaoto.2014.2530, 10.1136/bmj.g1502]
   Simon K, 2016, CLIN INTERV AGING, V11, DOI 10.2147/CIA.S109285
   Siravegna G, 2017, NAT REV CLIN ONCOL, V14, P531, DOI 10.1038/nrclinonc.2017.14
   Siravegna G, 2015, NAT MED, V21, P795, DOI 10.1038/nm.3870
   Sozzi G, 2003, J CLIN ONCOL, V21, P3902, DOI 10.1200/JCO.2003.02.006
   Spellman PT, 2014, NAT MED, V20, P474, DOI 10.1038/nm.3564
   Spindler KLG, 2014, INT J CANCER, V135, P2215, DOI 10.1002/ijc.28863
   Sun L, 2008, WORLD J GASTROENTERO, V14, P853, DOI 10.3748/wjg.14.853
   Sun YL, 2016, SCI REP-UK, V6, DOI 10.1038/srep28083
   Thierry AR, 2014, NAT MED, V20, P430, DOI 10.1038/nm.3511
   Tie J, 2015, ANN ONCOL, V26, P1715, DOI 10.1093/annonc/mdv177
   Tie J, 2016, SCI TRANSL MED, V8, DOI 10.1126/scitranslmed.aaf6219
   To EWH, 2003, CLIN CANCER RES, V9, P3254
   Underhill HR, 2016, PLOS GENET, V12, DOI 10.1371/journal.pgen.1006162
   Vogelstein B, 2013, SCIENCE, V339, P1546, DOI 10.1126/science.1235122
   Vukobrat-Bijedic Zora, 2013, Med Arch, V67, P397, DOI 10.5455/medarh.2013.67.397-401
   Wang X, 2015, ONCOL REP, V33, P2445, DOI 10.3892/or.2015.3843
   Williams C, 2014, CELL RES, V24, P766, DOI 10.1038/cr.2014.44
   Yeri A, 2017, SCI REP-UK, V7, DOI 10.1038/srep44061
   Zhang R, 2016, ONCOTARGET, V7, P58500, DOI 10.18632/oncotarget.11306
   Zhao HY, 2016, ELIFE, V5, DOI 10.7554/eLife.10250
   Zhao R, 2017, ONCOTARGET, V8, P9293, DOI 10.18632/oncotarget.14065
NR 98
TC 72
Z9 76
U1 4
U2 27
PU IMPACT JOURNALS LLC
PI ORCHARD PARK
PA 6666 E QUAKER ST, STE 1, ORCHARD PARK, NY 14127 USA
EI 1949-2553
J9 ONCOTARGET
JI Oncotarget
PD AUG
PY 2017
VL 8
IS 33
BP 55632
EP 55645
DI 10.18632/oncotarget.17184
PG 14
WC Oncology; Cell Biology
WE Science Citation Index Expanded (SCI-EXPANDED)
SC Oncology; Cell Biology
GA FD9ER
UT WOS:000407826100141
PM 28903450
OA Green Published, gold
DA 2022-08-28
ER

PT J
AU Maxwell, KN
   Soucier-Ernst, D
   Tahirovic, E
   Troxel, AB
   Clark, C
   Feldman, M
   Colameco, C
   Kakrecha, B
   Langer, M
   Lieberman, D
   Morrissette, JJD
   Paul, MR
   Pan, TC
   Yee, S
   Shih, N
   Carpenter, E
   Chodosh, LA
   DeMichele, A
AF Maxwell, Kara N.
   Soucier-Ernst, Danielle
   Tahirovic, Emin
   Troxel, Andrea B.
   Clark, Candace
   Feldman, Michael
   Colameco, Christopher
   Kakrecha, Bijal
   Langer, Melissa
   Lieberman, David
   Morrissette, Jennifer J. D.
   Paul, Matt R.
   Pan, Tien-chi
   Yee, Stephanie
   Shih, Natalie
   Carpenter, Erica
   Chodosh, Lewis A.
   DeMichele, Angela
TI Comparative clinical utility of tumor genomic testing and cell-free DNA
   in metastatic breast cancer
SO BREAST CANCER RESEARCH AND TREATMENT
LA English
DT Article
DE Metastatic breast cancer; Liquid biopsy; Cell-free DNA; Genomic testing;
   Massively parallel sequencing
ID MUTATIONAL PROCESSES; GUIDELINE; TISSUE; GENES; BLOOD; TRIAL
AB Breast cancer metastases differ biologically from primary disease; therefore, metastatic biopsies may assist in treatment decision making. Commercial genomic testing of both tumor and circulating tumor DNA have become available clinically, but utility of these tests in breast cancer management remains unclear.
   Patients undergoing a clinically indicated metastatic tumor biopsy were consented to the ongoing METAMORPH registry. Tumor and blood were collected at the time of disease progression before subsequent therapy, and patients were followed for response on subsequent treatment. Tumor testing (n = 53) and concurrent cell-free DNA (n = 32) in a subset of patients was performed using CLIA-approved assays.
   The proportion of patients with a genomic alteration was lower in tumor than in blood (69 vs. 91%; p = 0.06). After restricting analysis to alterations covered on both platforms, 83% of tumor alterations were detected in blood, while 90% of blood alterations were detected in tumor. Mutational load specific for the panel genes was calculated for both tumor and blood. Time to progression on subsequent treatment was significantly shorter for patients whose tumors had high panel-specific mutational load (HR 0.31, 95% CI 0.12-0.78) or a TP53 mutation (HR 0.35, 95% CI 0.20-0.79), after adjusting for stage at presentation, hormone receptor status, prior treatment type, and number of lines of metastatic treatment.
   Treating oncologists must distinguish platform differences from true biological heterogeneity when comparing tumor and cfDNA genomic testing results. Tumor and concurrent cfDNA contribute unique genomic information in metastatic breast cancer patients, providing potentially useful biomarkers for aggressive metastatic disease.
C1 [Maxwell, Kara N.; Kakrecha, Bijal; Yee, Stephanie; Carpenter, Erica; DeMichele, Angela] Univ Penn, Dept Med, Perelman Sch Med, Div Hematol Oncol, Philadelphia, PA 19104 USA.
   [Soucier-Ernst, Danielle; Clark, Candace; Colameco, Christopher; Carpenter, Erica; Chodosh, Lewis A.; DeMichele, Angela] Univ Penn, Perelman Sch Med, Abramson Canc Ctr, Philadelphia, PA 19104 USA.
   [Tahirovic, Emin; DeMichele, Angela] Univ Penn, Perelman Sch Med, Dept Biostat & Epidemiol, Philadelphia, PA 19104 USA.
   [Feldman, Michael; Lieberman, David; Morrissette, Jennifer J. D.; Shih, Natalie] Univ Penn, Dept Pathol & Lab Med, Perelman Sch Med, Philadelphia, PA USA.
   [Paul, Matt R.; Pan, Tien-chi; Chodosh, Lewis A.] Univ Penn, Perelman Sch Med, Dept Canc Biol, Philadelphia, PA 19104 USA.
   [Chodosh, Lewis A.] Univ Penn, Dept Med, Div Endocrinol Diabet & Metab, Perelman Sch Med, Philadelphia, PA 19104 USA.
   [Troxel, Andrea B.] NYU Sch Med, Dept Populat Hlth, New York, NY USA.
   [Langer, Melissa] Univ Maryland, Sch Med, Baltimore, MD 21201 USA.
RP DeMichele, A (通讯作者)，Univ Penn, Dept Med, Perelman Sch Med, Div Hematol Oncol, Philadelphia, PA 19104 USA.; DeMichele, A (通讯作者)，Univ Penn, Perelman Sch Med, Abramson Canc Ctr, Philadelphia, PA 19104 USA.; DeMichele, A (通讯作者)，Univ Penn, Perelman Sch Med, Dept Biostat & Epidemiol, Philadelphia, PA 19104 USA.
EM angela.demichele@uphs.upenn.edu
OI Troxel, Andrea/0000-0002-1393-3075
FU Translational Center of Excellence in Breast Cancer of the Abramson
   Cancer Center, University of Pennsylvania; NATIONAL CANCER INSTITUTE
   [R01CA208273, R01CA098371] Funding Source: NIH RePORTER
FX We would like to acknowledge the research cases as well as the funding
   agencies that made this research possible and the assistance of Guardant
   Health in performing the cfDNA assays. This work was supported by the
   Translational Center of Excellence in Breast Cancer of the Abramson
   Cancer Center, University of Pennsylvania. K.N.M. and A.D.M had full
   access to all of the data in the study and take responsibility for the
   integrity of the data and the accuracy of the data analysis. The authors
   declare that they have no conflict of interest. The experiments
   performed within comply with the current ethical standards and laws of
   the United States of America.
CR Andre F, 2014, LANCET ONCOL, V15, P267, DOI 10.1016/S1470-2045(13)70611-9
   Arnedos M, 2015, NAT REV CLIN ONCOL, V12, P693, DOI 10.1038/nrclinonc.2015.123
   Chae YK, 2016, ONCOTARGET, V7, P65364, DOI 10.18632/oncotarget.11692
   Craig DW, 2013, MOL CANCER THER, V12, P104, DOI 10.1158/1535-7163.MCT-12-0781
   Daber R, 2013, CANCER GENET-NY, V206, P441, DOI 10.1016/j.cancergen.2013.11.005
   Dawson SJ, 2013, NEW ENGL J MED, V368, P1199, DOI 10.1056/NEJMoa1213261
   Esposito A, 2014, CANCER TREAT REV, V40, P648, DOI 10.1016/j.ctrv.2013.10.003
   Gradishar WJ, 2015, J NATL COMPR CANC NE, V13, P448, DOI 10.6004/jnccn.2015.0060
   Haricharan S, 2014, BREAST CANCER RES TR, V146, P211, DOI 10.1007/s10549-014-2991-x
   Higgins MJ, 2012, CLIN CANCER RES, V18, P3462, DOI 10.1158/1078-0432.CCR-11-2696
   Jovelet C, 2016, CLIN CANCER RES, V22, P2960, DOI 10.1158/1078-0432.CCR-15-2470
   Kim ST, 2015, ONCOTARGET, V6, P40360, DOI 10.18632/oncotarget.5465
   Koboldt DC, 2012, NATURE, V490, P61, DOI 10.1038/nature11412
   Krapcho M., 2015, SEER CANC STAT REV 1, DOI DOI 10.1007/s00401-016-1545-1
   Lanman RB, 2015, PLOS ONE, V10, DOI 10.1371/journal.pone.0140712
   Madic J, 2015, INT J CANCER, V136, P2158, DOI 10.1002/ijc.29265
   Manso L, 2016, PLOS ONE, V11, DOI 10.1371/journal.pone.0155840
   Maxwell KN, 2016, AM J HUM GENET, V98, P801, DOI 10.1016/j.ajhg.2016.02.024
   Meric-Bernstam F, 2015, J CLIN ONCOL, V33, P2753, DOI 10.1200/JCO.2014.60.4165
   Morganella S, 2016, NAT COMMUN, V7, DOI 10.1038/ncomms11383
   Nik-Zainal S, 2012, CELL, V149, DOI 10.1016/j.cell.2012.04.023
   Nik-Zainal S, 2012, CELL, V149, P979, DOI 10.1016/j.cell.2012.04.024
   Olivier M, 2006, CLIN CANCER RES, V12, P1157, DOI 10.1158/1078-0432.CCR-05-1029
   Parsons HA, 2017, CLIN CANCER RES, V23, P379, DOI 10.1158/1078-0432.CCR-16-1543
   Richards S, 2015, GENET MED, V17, P405, DOI 10.1038/gim.2015.30
   Rothe F, 2014, ANN ONCOL, V25, P1959, DOI 10.1093/annonc/mdu288
   Roy-Chowdhuri S, 2015, AM J CLIN PATHOL, V144, P713, DOI 10.1309/AJCPWDEQYCYC92JQ
   Silwal-Pandit L, 2014, CLIN CANCER RES, V20, P3569, DOI 10.1158/1078-0432.CCR-13-2943
   Strauss WM, 2016, ONCOTARGET, V7, P26724, DOI 10.18632/oncotarget.8494
   Van Poznak C, 2015, J CLIN ONCOL, V33, P2695, DOI 10.1200/JCO.2015.61.1459
   Vasan N, 2014, ONCOLOGIST, V19, P453, DOI 10.1634/theoncologist.2013-0377
   Xie MC, 2014, NAT MED, V20, P1472, DOI 10.1038/nm.3733
   Zardavas D, 2015, NAT REV CLIN ONCOL, V12, P381, DOI 10.1038/nrclinonc.2015.73
   Zardavas D, 2013, NAT REV CLIN ONCOL, V10, P191, DOI 10.1038/nrclinonc.2013.29
NR 34
TC 20
Z9 21
U1 0
U2 7
PU SPRINGER
PI NEW YORK
PA 233 SPRING ST, NEW YORK, NY 10013 USA
SN 0167-6806
EI 1573-7217
J9 BREAST CANCER RES TR
JI Breast Cancer Res. Treat.
PD AUG
PY 2017
VL 164
IS 3
BP 627
EP 638
DI 10.1007/s10549-017-4257-x
PG 12
WC Oncology
WE Science Citation Index Expanded (SCI-EXPANDED)
SC Oncology
GA EZ5SE
UT WOS:000404777500011
PM 28500398
OA Green Accepted
DA 2022-08-28
ER

PT J
AU McCartney, A
   Vignoli, A
   Hart, C
   Tenori, L
   Luchinat, C
   Biganzoli, L
   Di Leo, A
AF McCartney, Amelia
   Vignoli, Alessia
   Hart, Christopher
   Tenori, Leonardo
   Luchinat, Claudio
   Biganzoli, Laura
   Di Leo, Angelo
TI De-escalating and escalating treatment beyond endocrine therapy in
   patients with luminal breast cancer
SO BREAST
LA English
DT Article; Proceedings Paper
CT 15th St. Gallen International Breast Cancer Conference - Primary Therapy
   of Early Breast Cancer-Evidence, Controversies, Consensus
CY MAR 15-18, 2017
CL Vienna, AUSTRIA
DE Luminal; Breast cancer; Adjuvant; Chemotherapy; Subtype; Prediction
ID CIRCULATING TUMOR DNA; GENE-EXPRESSION; INTRINSIC SUBTYPES; ADJUVANT
   TREATMENT; 70-GENE SIGNATURE; CHEMOTHERAPY; WOMEN; DECISIONS;
   RECURRENCE; DOCETAXEL
AB Luminal breast cancers demonstrate significant molecular and clinical heterogeneity, despite the commonality of shared expression of the estrogen receptor (ER). To date, no clinical trial has prospectively investigated the optimal chemotherapy regime according to luminal type, highlighting a paucity of data furthermore required to guide treatment decisions. Current methods of predicting advantage from adjuvant chemotherapy lack refinement and can over-estimate the risk of relapse, inevitably leading to a proportion of patients being unnecessarily exposed to chemotherapy. This paper will explore the evidence behind modalities which may add further value to existing known clinicopathological and molecular profiling techniques in predicting clinical benefit from chemotherapy. Adjuvant chemotherapy regime choice in the context of early luminal breast cancer types will be discussed, and areas for further research and debate identified. (C) 2017 Elsevier Ltd. All rights reserved.
C1 [McCartney, Amelia; Biganzoli, Laura; Di Leo, Angelo] Hosp Prato, Sandro Pitigliani Med Oncol Dept, Ist Toscano Tumori, Prato, Italy.
   [Vignoli, Alessia; Tenori, Leonardo; Luchinat, Claudio] Univ Florence, Magnet Resonance Ctr CERM, Sesto Fiorentino, Italy.
   [Hart, Christopher] St Vincents Hosp, 35 Victoria Parade, Fitzroy, Vic 3065, Australia.
   [Tenori, Leonardo] FiorGen Fdn, Via L Sacconi 6, I-50019 Sesto Fiorentino, Italy.
   [Luchinat, Claudio] Univ Florence, Dept Chem, Via Lastruccia 3, I-50019 Sesto Fiorentino, Italy.
RP Di Leo, A (通讯作者)，Hosp Prato, Sandro Pitigliani Med Oncol Dept, Ist Toscano Tumori, Prato, Italy.
EM angelo.dileo@uslcentro.toscana.it
RI Vignoli, Alessia/I-2129-2018; Di Leo, Angelo/AAM-1267-2020; Tenori,
   Leonardo/J-9258-2016
OI Di Leo, Angelo/0000-0002-3665-9056; Tenori,
   Leonardo/0000-0001-6438-059X; Vignoli, Alessia/0000-0003-4038-6596;
   McCartney, Amelia/0000-0003-0411-0736; Biganzoli,
   Laura/0000-0001-7989-8658
CR Albain K, 2012, LANCET, V379, P432, DOI 10.1016/S0140-6736(11)61625-5
   Albain KS, 2010, LANCET ONCOL, V11, P55, DOI 10.1016/S1470-2045(09)70314-6
   Bettegowda C, 2014, SCI TRANSL MED, V6, DOI 10.1126/scitranslmed.3007094
   Bonadonna G, 2005, BRIT MED J, V330, P217, DOI 10.1136/bmj.38314.622095.8F
   Cardoso F, 2016, NEW ENGL J MED, V375, P717, DOI 10.1056/NEJMoa1602253
   Cheang MCU, 2012, CLIN CANCER RES, V18, P2402, DOI 10.1158/1078-0432.CCR-11-2956
   Cheang MCU, 2009, JNCI-J NATL CANCER I, V101, P736, DOI 10.1093/jnci/djp082
   Citron ML, 2003, J CLIN ONCOL, V21, P1431, DOI 10.1200/JCO.2003.09.081
   Claudino WM, 2007, J CLIN ONCOL, V25, P2840, DOI 10.1200/JCO.2006.09.7550
   Coates AS, 2012, J CLIN ONCOL, V30, P1260, DOI 10.1200/JCO.2011.37.7879
   Dawson SJ, 2013, NEW ENGL J MED, V368, P1199, DOI 10.1056/NEJMoa1213261
   Del Mastro L, 2015, LANCET, V385, P1863, DOI 10.1016/S0140-6736(14)62048-1
   Fan C, 2006, NEW ENGL J MED, V355, P560, DOI 10.1056/NEJMoa052933
   Fisher B, 2004, JNCI-J NATL CANCER I, V96, P1823, DOI 10.1093/jnci/djh338
   Garcia-Murillas I, 2015, SCI TRANSL MED, V7, DOI [10.1126/scitranslmed.aab0021, 10.1126/scitranslmed.aac7551]
   Harris LN, 2016, J CLIN ONCOL, V34, P1134, DOI 10.1200/JCO.2015.65.2289
   Hart CD, 2016, CLIN CANCER RES, P1
   Hart CD, 2015, BREAST, V24, pS136, DOI 10.1016/j.breast.2015.07.033
   Hugh J, 2009, J CLIN ONCOL, V27, P1168, DOI 10.1200/JCO.2008.18.1024
   Ignatiadis M, 2014, ANN ONCOL, V25, P2304, DOI 10.1093/annonc/mdu480
   Koboldt DC, 2012, NATURE, V490, P61, DOI 10.1038/nature11412
   Kuijer A, 2017, J CLIN ONCOL, V35, P2814, DOI 10.1200/JCO.2016.70.3959
   Levine MN, 2016, J CLIN ONCOL, V34, P1065, DOI 10.1200/JCO.2015.62.8503
   Liu SZ, 2015, BREAST CANCER RES TR, V149, P439, DOI 10.1007/s10549-014-3259-1
   Lucci A, 2012, LANCET ONCOL, V13, P688, DOI 10.1016/S1470-2045(12)70209-7
   Oakman C, 2011, ANN ONCOL, V22, P1295, DOI 10.1093/annonc/mdq606
   Olsson E, 2015, EMBO MOL MED, V7, P1034, DOI 10.15252/emmm.201404913
   Paik S, 2004, NEW ENGL J MED, V351, P2817, DOI 10.1056/NEJMoa041588
   Paik S, 2006, J CLIN ONCOL, V24, P3726, DOI 10.1200/JCO.2005.04.7985
   Penault-Llorca F, 2009, J CLIN ONCOL, V27, P2809, DOI 10.1200/JCO.2008.18.2808
   Rack B., 2014, J NATL CANC I, V106, DOI 10.1093/jnci/dju066
   Sorlie T, 2001, P NATL ACAD SCI USA, V98, P10869, DOI 10.1073/pnas.191367098
   Sotiriou C, 2003, P NATL ACAD SCI USA, V100, P10393, DOI 10.1073/pnas.1732912100
   Sparano JA, 2008, NEW ENGL J MED, V358, P1663, DOI 10.1056/NEJMoa0707056
   Tenori L, 2015, MOL ONCOL, V9, P128, DOI 10.1016/j.molonc.2014.07.012
   van de Vijver MJ, 2002, NEW ENGL J MED, V347, P1999, DOI 10.1056/NEJMoa021967
   Venturini M, 2005, JNCI-J NATL CANCER I, V97, P1724, DOI 10.1093/jnci/dji398
NR 37
TC 3
Z9 3
U1 0
U2 0
PU CHURCHILL LIVINGSTONE
PI EDINBURGH
PA JOURNAL PRODUCTION DEPT, ROBERT STEVENSON HOUSE, 1-3 BAXTERS PLACE,
   LEITH WALK, EDINBURGH EH1 3AF, MIDLOTHIAN, SCOTLAND
SN 0960-9776
EI 1532-3080
J9 BREAST
JI Breast
PD AUG
PY 2017
VL 34
SU 1
BP S13
EP S18
DI 10.1016/j.breast.2017.06.021
PG 6
WC Oncology; Obstetrics & Gynecology
WE Science Citation Index Expanded (SCI-EXPANDED); Conference Proceedings Citation Index - Science (CPCI-S)
SC Oncology; Obstetrics & Gynecology
GA FL3AI
UT WOS:000414092800004
PM 28676389
DA 2022-08-28
ER

PT J
AU Yates, LR
AF Yates, Lucy R.
TI Intratumoral heterogeneity and subclonal diversification of early breast
   cancer
SO BREAST
LA English
DT Article; Proceedings Paper
CT 15th St. Gallen International Breast Cancer Conference - Primary Therapy
   of Early Breast Cancer-Evidence, Controversies, Consensus
CY MAR 15-18, 2017
CL Vienna, AUSTRIA
DE Breast cancer; Heterogeneity; Genomic; Personalized oncology
ID HER2 GENE AMPLIFICATION; CIRCULATING TUMOR DNA; FACTOR RECEPTOR 2;
   MUTATIONAL PROCESSES; ESTROGEN-RECEPTOR; CLONAL EVOLUTION; PIK3CA
   MUTATION; LANDSCAPE; SPECTRUM; SURVIVAL
AB Heterogeneity has long been recognized as a feature of some primary breast cancers manifesting as mixed histopathological subtypes or variable expression of the therapeutic targets ER, PgR and HER2. The recent emergence of next generation sequencing (NGS) technologies has revolutionized our understanding of the extent and nature of subclonal diversification. Careful examination of primary breast cancers often reveals multiple genomically distinct subclones that may contain driver alterations that follow spatial patterns of segregation. Subclonality is of clinical relevance as it forms the substrate of selection and can give rise to aggressive clinical features such as invasiveness, metastasis and treatment resistance. However, spatial and temporal intra-tumoral heterogeneity pose fundamental challenges to representative sampling and consequently the feasibility of a personalized medicine approach. Fundamental clinical and biological questions are starting to be addressed by applying NGS to the study of intra-tumoral heterogeneity and the insights that it provides should be used to better inform the prospective design of clinico-genomics trials. (C) 2017 Published by Elsevier Ltd.
C1 [Yates, Lucy R.] Wellcome Trust Sanger Inst, Canc Genome Project, Cambridge CB10 1SA, England.
   [Yates, Lucy R.] St Thomas Hosp, Dept Clin Oncol, Westminster Bridge Rd, London SE1 7EH, England.
RP Yates, LR (通讯作者)，Wellcome Trust Sanger Inst, Canc Genome Project, Cambridge CB10 1SA, England.
EM ly2@sanger.ac.uk
OI Yates, Lucy/0000-0003-4519-7794
FU Wellcome Trust
FX Lucy R. Yates is funded by a Wellcome Trust research fellowship.
CR Alexandrov LB, 2015, NAT GENET, V47, P1402, DOI 10.1038/ng.3441
   Alexandrov LB, 2013, NATURE, V500, P415, DOI 10.1038/nature12477
   Alkner S, 2015, BREAST CANCER RES, V17, DOI 10.1186/s13058-015-0608-x
   Andea AA, 2004, CANCER, V100, P20, DOI 10.1002/cncr.11880
   Andre F, 2014, LANCET ONCOL, V15, P267, DOI 10.1016/S1470-2045(13)70611-9
   Arnedos M, 2015, NAT REV CLIN ONCOL, V12, P693, DOI 10.1038/nrclinonc.2015.123
   Aurilio G, 2014, EUR J CANCER, V50, P277, DOI 10.1016/j.ejca.2013.10.004
   Balko JM, 2014, CANCER DISCOV, V4, P232, DOI 10.1158/2159-8290.CD-13-0286
   Brastianos PK, 2015, CANCER DISCOV, V5, P1164, DOI 10.1158/2159-8290.CD-15-0369
   BROET P, 1995, J CLIN ONCOL, V13, P1578, DOI 10.1200/JCO.1995.13.7.1578
   Buggi F, 2012, ANN ONCOL, V23, P2042, DOI 10.1093/annonc/mdr570
   Cabioglu N, 2009, J AM COLL SURGEONS, V208, P67, DOI 10.1016/j.jamcollsurg.2008.09.001
   Choi Y, 2012, HUM PATHOL, V43, P48, DOI 10.1016/j.humpath.2010.08.026
   Chung GG, 2007, LAB INVEST, V87, P662, DOI 10.1038/labinvest.3700543
   Ciriello G, 2015, CELL, V163, P506, DOI 10.1016/j.cell.2015.09.033
   Dawson SJ, 2013, NEW ENGL J MED, V368, P1199, DOI 10.1056/NEJMoa1213261
   De Mattos-Arruda L, 2014, ANN ONCOL, V25, P1729, DOI 10.1093/annonc/mdu239
   Demeulemeester J, 2016, GENOME BIOL, V17, DOI 10.1186/s13059-016-1109-7
   Desmedt C, 2015, J PATHOL, V236, P457, DOI 10.1002/path.4540
   Dowsett M, 2011, JNCI-J NATL CANCER I, V103, P1656, DOI 10.1093/jnci/djr393
   Gao RL, 2016, NAT GENET, V48, P1119, DOI 10.1038/ng.3641
   Garcia-Murillas I, 2015, SCI TRANSL MED, V7, DOI [10.1126/scitranslmed.aab0021, 10.1126/scitranslmed.aac7551]
   Janiszewska M, 2015, NAT GENET, V47, P1212, DOI 10.1038/ng.3391
   Janku F, 2013, CANCER RES, V73, P276, DOI 10.1158/0008-5472.CAN-12-1726
   Ke RQ, 2013, NAT METHODS, V10, P857, DOI 10.1038/nmeth.2563
   Klevebring D, 2015, BREAST CANCER RES TR, V151, P319, DOI 10.1007/s10549-015-3403-6
   Lee HJ, 2015, AM J CLIN PATHOL, V144, P570, DOI 10.1309/AJCP51HCGPOPWSCY
   Lee HJ, 2014, AM J CLIN PATHOL, V142, P755, DOI 10.1309/AJCPIRL4GUVGK3YX
   Li H, 2010, BIOINFORMATICS, V26, P589, DOI 10.1093/bioinformatics/btp698
   Lynch SP, 2012, ANN ONCOL, V23, P3063, DOI 10.1093/annonc/mds136
   McBride DJ, 2012, J PATHOL, V227, P446, DOI 10.1002/path.4042
   Meric-Bernstam F, 2014, MOL CANCER THER, V13, P1382, DOI 10.1158/1535-7163.MCT-13-0482
   Metcalfe K, 2004, J CLIN ONCOL, V22, P2328, DOI 10.1200/JCO.2004.04.033
   Miller CA, 2016, NAT COMMUN, V7, DOI 10.1038/ncomms12498
   Miller CA, 2014, PLOS COMPUT BIOL, V10, DOI 10.1371/journal.pcbi.1003665
   Murtaza M, 2015, NAT COMMUN, V6, DOI 10.1038/ncomms9760
   Ng CKY, 2015, GENOME BIOL, V16, DOI 10.1186/s13059-015-0657-6
   Ng CKY, 2012, J PATHOL, V226, P703, DOI 10.1002/path.3980
   Nik-Zainal S, 2016, NATURE, V534, P47, DOI 10.1038/nature17676
   Nik-Zainal S, 2012, CELL, V149, DOI 10.1016/j.cell.2012.04.023
   Nik-Zainal S, 2012, CELL, V149, P979, DOI 10.1016/j.cell.2012.04.024
   NOWELL PC, 1976, SCIENCE, V194, P23, DOI 10.1126/science.959840
   Olivier M, 2006, CLIN CANCER RES, V12, P1157, DOI 10.1158/1078-0432.CCR-05-1029
   Saal LH, 2005, CANCER RES, V65, P2554, DOI 10.1158/0008-5472-CAN-04-3913
   Salgado R, 2015, SEMIN CANCER BIOL, V31, P111, DOI 10.1016/j.semcancer.2014.07.002
   Savas P, 2016, PLOS MED, V13, DOI 10.1371/journal.pmed.1002204
   Seol H, 2012, MODERN PATHOL, V25, P938, DOI 10.1038/modpathol.2012.36
   Shah SP, 2012, NATURE, V486, P395, DOI 10.1038/nature10933
   Silwal-Pandit L, 2014, CLIN CANCER RES, V20, P3569, DOI 10.1158/1078-0432.CCR-13-2943
   Stephens PJ, 2012, NATURE, V486, P400, DOI 10.1038/nature11017
   Stephens PJ, 2011, CELL, V144, P27, DOI 10.1016/j.cell.2010.11.055
   Turner KM, 2017, NATURE, V543, P122, DOI 10.1038/nature21356
   Vogelstein B, 2013, SCIENCE, V339, P1546, DOI 10.1126/science.1235122
   Wang Y, 2014, NATURE, V512, P155, DOI 10.1038/nature13600
   Yates LR, 2015, NAT MED, V21, P751, DOI 10.1038/nm.3886
   Yerushalmi R, 2009, BREAST CANCER RES TR, V117, P365, DOI 10.1007/s10549-008-0265-1
   Zardavas D, 2014, BRIT J CANCER, V111, P1881, DOI 10.1038/bjc.2014.341
   Zhu JJ, 2015, NATURE, V525, P206, DOI 10.1038/nature15251
NR 58
TC 13
Z9 13
U1 0
U2 5
PU CHURCHILL LIVINGSTONE
PI EDINBURGH
PA JOURNAL PRODUCTION DEPT, ROBERT STEVENSON HOUSE, 1-3 BAXTERS PLACE,
   LEITH WALK, EDINBURGH EH1 3AF, MIDLOTHIAN, SCOTLAND
SN 0960-9776
EI 1532-3080
J9 BREAST
JI Breast
PD AUG
PY 2017
VL 34
SU 1
BP S36
EP S42
DI 10.1016/j.breast.2017.06.025
PG 7
WC Oncology; Obstetrics & Gynecology
WE Science Citation Index Expanded (SCI-EXPANDED); Conference Proceedings Citation Index - Science (CPCI-S)
SC Oncology; Obstetrics & Gynecology
GA FL3AI
UT WOS:000414092800008
PM 28666921
DA 2022-08-28
ER

PT J
AU Wei, ZJ
   Wang, WY
   Shu, ZT
   Zhou, X
   Zhang, YF
AF Wei, Zhangjing
   Wang, Wenyue
   Shu, Zitan
   Zhou, Xue
   Zhang, Yanfang
TI Correlation Between Circulating Tumor DNA Levels and Response to
   Tyrosine Kinase Inhibitors (TKI) Treatment in Non-Small Cell Lung Cancer
SO MEDICAL SCIENCE MONITOR
LA English
DT Article
DE Biopsy; Carcinoma, Non-Small-Cell Lung; Genes, erbB-1; Treatment Outcome
ID METASTATIC BREAST-CANCER; K-RAS MUTATIONS; ACQUIRED-RESISTANCE;
   PANCREATIC-CANCER; EGFR MUTATIONS; PLASMA; CHEMOTHERAPY; MANAGEMENT;
   DIAGNOSIS; ERLOTINIB
AB Background: Clinical monitoring of EGFR-positive NSCLC patients is important to gauge treatment response. The current study addresses the usage of circulating tumor DNA (ctDNA) as a prognostic marker during treatment of first-generation TKIs.
   Material/Methods: Serial samplings of peripheral blood from 200 EGFR-positive NSCLC patients were taken. Baseline ctDNA quantification was conducted by digital droplet PCR before TKI treatment was administered and compared to primary biopsies. Thereafter blood sampling at different treatment cycles were measured and assessed for its prognostic and predictive value.
   Results: ctDNA was successfully detected in a number of patients and overall concordance rate was 84%. Importantly, we observed a strong correlation to ctDNA increase with disease progression using radiographic scans. In addition to survival analysis, we noted patients with the largest ctDNA variations had worst outcome. A significant number of EGFR patients during treatment developed a secondary mutation T790M and this cohort had worst survival outcome as well.
   Conclusions: Our study demonstrated a highly associative relation of ctDNA to NSCLC patients during treatment that can be utilized to gauge treatment response. CtDNA is an attractive means compared with conventional core needle biopsies and presents new methods for accurately profiling NSCLC disease progression.
C1 [Wei, Zhangjing; Shu, Zitan; Zhou, Xue] JingMen 1 Peoples Hosp, Dept Diagnost Med, Jingmen, Hubei, Peoples R China.
   [Wang, Wenyue] Shayang Peoples Hosp, Dept Dept Gynecol & Obstet, Jingmen, Hubei, Peoples R China.
   [Zhang, Yanfang] Shengli Oilfield Cent Hosp, Dept Diagnost Med, Dongying, Shandong, Peoples R China.
RP Wei, ZJ (通讯作者)，JingMen 1 Peoples Hosp, Dept Diagnost Med, Jingmen, Hubei, Peoples R China.; Zhang, YF (通讯作者)，Shengli Oilfield Cent Hosp, Dept Diagnost Med, Dongying, Shandong, Peoples R China.
EM wzj78582848@hotmail.com; zyflrg2006@outlook.com
CR Alix-Panabieres C, 2012, ANNU REV MED, V63, P199, DOI 10.1146/annurev-med-062310-094219
   Ashoor G, 2013, ULTRASOUND OBST GYN, V41, P26, DOI 10.1002/uog.12331
   Bell DW, 2005, NAT GENET, V37, P1315, DOI 10.1038/ng1671
   Brambilla E, 2001, EUR RESPIR J, V18, P1059, DOI 10.1183/09031936.01.00275301
   Camidge DR, 2014, NAT REV CLIN ONCOL, V11, P473, DOI 10.1038/nrclinonc.2014.104
   Chen KZ, 2016, SCI REP-UK, V6, DOI 10.1038/srep31985
   Dabritz J, 2012, PANCREAS, V41, P323, DOI 10.1097/MPA.0b013e3182289118
   Dawson SJ, 2013, NEW ENGL J MED, V368, P1199, DOI 10.1056/NEJMoa1213261
   Fiegl H, 2005, CANCER RES, V65, P1141, DOI 10.1158/0008-5472.CAN-04-2438
   Garcia-Murillas I, 2015, SCI TRANSL MED, V7, DOI [10.1126/scitranslmed.aab0021, 10.1126/scitranslmed.aac7551]
   Heitzer E, 2015, CLIN CHEM, V61, P112, DOI 10.1373/clinchem.2014.222679
   Henschke CI, 2001, CANCER, V92, P153, DOI 10.1002/1097-0142(20010701)92:1<153::AID-CNCR1303>3.0.CO;2-S
   Higgins MJ, 2012, CLIN CANCER RES, V18, P3462, DOI 10.1158/1078-0432.CCR-11-2696
   Janne PA, 2015, NEW ENGL J MED, V372, P1689, DOI 10.1056/NEJMoa1411817
   Joseph JD, 2013, CANCER DISCOV, V3, DOI 10.1158/2159-8290.CD-13-0226
   Kosaka T, 2006, CLIN CANCER RES, V12, P5764, DOI 10.1158/1078-0432.CCR-06-0714
   Linardou H, 2008, LANCET ONCOL, V9, P962, DOI 10.1016/S1470-2045(08)70206-7
   Maheswaran S, 2008, NEW ENGL J MED, V359, P366, DOI 10.1056/NEJMoa0800668
   Maire F, 2002, BRIT J CANCER, V87, P551, DOI 10.1038/sj.bjc.6600475
   Mouliere F, 2011, PLOS ONE, V6, DOI 10.1371/journal.pone.0023418
   Murtaza M, 2013, NATURE, V497, P108, DOI 10.1038/nature12065
   Nana-Sinkam SP, 2013, CHEST, V143, pE30, DOI 10.1378/chest.12-2346
   Newman AM, 2014, NAT MED, V20, P552, DOI 10.1038/nm.3519
   NOWELL PC, 1976, SCIENCE, V194, P23, DOI 10.1126/science.959840
   Pao W, 2005, PLOS MED, V2, P225, DOI 10.1371/journal.pmed.0020073
   Punnoose EA, 2012, CLIN CANCER RES, V18, P2391, DOI 10.1158/1078-0432.CCR-11-3148
   Riely GJ, 2008, LUNG CANCER, V60, pS19, DOI 10.1016/S0169-5002(08)70101-6
   Schwarzenbach H, 2009, CLIN CANCER RES, V15, P1032, DOI 10.1158/1078-0432.CCR-08-1910
   Sharma SV, 2007, NAT REV CANCER, V7, P169, DOI 10.1038/nrc2088
   Sheng ZX, 2015, MED ONCOL, V32, DOI 10.1007/s12032-014-0420-y
   Solomon BJ, 2014, NEW ENGL J MED, V371, P2167, DOI [10.1056/NEJMoa1408440, 10.1056/NEJMx150034]
   Taniguchi K, 2011, CLIN CANCER RES, V17, P7808, DOI 10.1158/1078-0432.CCR-11-1712
   Welker JA, 2005, CANCER, V103, P599, DOI 10.1002/cncr.20814
   Zhou CC, 2011, LANCET ONCOL, V12, P735, DOI 10.1016/S1470-2045(11)70184-X
NR 34
TC 12
Z9 12
U1 0
U2 2
PU INT SCIENTIFIC LITERATURE, INC
PI SMITHTOWN
PA 361 FOREST LANE, SMITHTOWN, NY 11787 USA
SN 1643-3750
J9 MED SCI MONITOR
JI Med. Sci. Monitor
PD JUL 25
PY 2017
VL 23
BP 3627
EP 3634
DI 10.12659/MSM.902265
PG 8
WC Medicine, Research & Experimental
WE Science Citation Index Expanded (SCI-EXPANDED)
SC Research & Experimental Medicine
GA GA0PY
UT WOS:000428017900001
PM 28742791
OA Green Published, Green Submitted
DA 2022-08-28
ER

PT J
AU Yi, ZB
   Ma, F
   Li, CX
   Chen, RR
   Yuan, LF
   Sun, XY
   Guan, XW
   Li, LX
   Liu, BL
   Guan, YF
   Qian, HL
   Xu, BH
AF Yi, Zongbi
   Ma, Fei
   Li, Chunxiao
   Chen, Rongrong
   Yuan, Lifang
   Sun, Xiaoying
   Guan, Xiuwen
   Li, Lixi
   Liu, Binliang
   Guan, Yanfang
   Qian, Haili
   Xu, Binghe
TI Landscape of somatic mutations in different subtypes of advanced breast
   cancer with circulating tumor DNA analysis
SO SCIENTIFIC REPORTS
LA English
DT Article
ID PIK3CA MUTATIONS; SYSTEMS BIOLOGY; RECURRENCE; RESISTANCE;
   HETEROGENEITY; MECHANISMS; DISEASE; GENE
AB It is particularly important to provide precise therapies and understand tumor heterogeneity based on the molecular typing of mutational landscape. However, the landscape of somatic mutations in different subtypes of advanced breast cancer (ABC) is largely unknown. We applied target-region capture deep sequencing to determine the frequency and spectrum of common cancer-related gene mutations in circulating tumor DNA (ctDNA) among different ABC subtypes and analyze their association with clinical features. In this retrospective study of 100 female advanced breast cancer patients, 96 (96.0%) had somatic genomic alterations in ctDNA, including copy number variants and point mutations. The results revealed that different subtypes of ABC have distinct features in terms of genetic alterations. Multivariate regression analyses revealed that the number of somatic mutations increased with the line of endocrine therapy and the fractions of trunk mutations was positive associated with the line of target therapy.
C1 [Yi, Zongbi; Ma, Fei; Guan, Xiuwen; Li, Lixi; Liu, Binliang; Xu, Binghe] Chinese Acad Med Sci, Canc Hosp, Natl Canc Ctr, Dept Med Oncol, Beijing 100021, Peoples R China.
   [Yi, Zongbi; Ma, Fei; Li, Chunxiao; Guan, Xiuwen; Li, Lixi; Liu, Binliang; Qian, Haili; Xu, Binghe] Peking Union Med Coll, Beijing 100021, Peoples R China.
   [Li, Chunxiao; Qian, Haili] Chinese Acad Med Sci, Canc Inst Hosp, State Key Lab Mol Oncol, Beijing 100021, Peoples R China.
   [Chen, Rongrong; Guan, Yanfang] Geneplus Beijing, Beijing 102206, Peoples R China.
   [Yuan, Lifang; Sun, Xiaoying] Huanxing Canc Hosp, Dept Med Oncol, Beijing 100005, Peoples R China.
RP Ma, F (通讯作者)，Chinese Acad Med Sci, Canc Hosp, Natl Canc Ctr, Dept Med Oncol, Beijing 100021, Peoples R China.; Ma, F (通讯作者)，Peking Union Med Coll, Beijing 100021, Peoples R China.
EM drmafei@126.com
RI Qian, Haili/H-5290-2019
OI Ma, Fei/0000-0001-9432-1902
FU National Natural Science Foundation of China [81472453]; Major Project
   of Beijing Municipal Science and Technology Commission
   [D161100000816004]
FX The present study was supported by National Natural Science Foundation
   of China (81472453) and Major Project of Beijing Municipal Science and
   Technology Commission (D161100000816004).
CR Ahmad F., 2016, MED ONCOLOGY, V33
   Andersson ER, 2014, NAT REV DRUG DISCOV, V13, P359, DOI 10.1038/nrd4252
   Arsenic R, 2014, APPL IMMUNOHISTO M M, V22, P50, DOI 10.1097/PDM.0b013e318297afea
   Arthur LM, 2014, BREAST CANCER RES TR, V147, P211, DOI 10.1007/s10549-014-3080-x
   Barbareschi M, 2007, CLIN CANCER RES, V13, P6064, DOI 10.1158/1078-0432.CCR-07-0266
   Chabon JJ, 2016, NAT COMMUN, V7, DOI 10.1038/ncomms11815
   Cizkova M, 2012, BREAST CANCER RES, V14, DOI 10.1186/bcr3113
   Crowley E, 2013, NAT REV CLIN ONCOL, V10, P472, DOI 10.1038/nrclinonc.2013.110
   Dirican E, 2016, TUMOR BIOL, V37, P7033, DOI 10.1007/s13277-016-4924-2
   Ellis MJ, 2010, BREAST CANCER RES TR, V119, P379, DOI 10.1007/s10549-009-0575-y
   Garcia-Murillas I, 2015, SCI TRANSL MED, V7, DOI [10.1126/scitranslmed.aab0021, 10.1126/scitranslmed.aac7551]
   Hanahan D, 2011, CELL, V144, P646, DOI 10.1016/j.cell.2011.02.013
   Jeselsohn R, 2015, NAT REV CLIN ONCOL, V12, P573, DOI 10.1038/nrclinonc.2015.117
   Kalinsky K, 2009, CLIN CANCER RES, V15, P5049, DOI 10.1158/1078-0432.CCR-09-0632
   Kim JY, 2016, CANCER RES TREAT, V48, P1338, DOI 10.4143/crt.2015.430
   Koboldt DC, 2012, NATURE, V490, P61, DOI 10.1038/nature11412
   Loibl S, 2016, ANN ONCOL, V27, P1519, DOI 10.1093/annonc/mdw197
   Ma CX, 2015, NAT REV CANCER, V15, P261, DOI 10.1038/nrc3920
   Maruyama N, 2007, CLIN CANCER RES, V13, P408, DOI 10.1158/1078-0432.CCR-06-0267
   Nik-Zainal S, 2016, NATURE, V534, P47, DOI 10.1038/nature17676
   Niu JX, 2015, ONCOTARGETS THER, V8, P3323, DOI 10.2147/OTT.S92443
   Oshiro C, 2015, BREAST CANCER RES TR, V150, P299, DOI 10.1007/s10549-015-3322-6
   Perez-Tenorio G, 2007, CLIN CANCER RES, V13, P3577, DOI 10.1158/1078-0432.CCR-06-1609
   Saunders NA, 2012, EMBO MOL MED, V4, P675, DOI 10.1002/emmm.201101131
   Schmitt MW, 2016, NAT REV CLIN ONCOL, V13, P335, DOI 10.1038/nrclinonc.2015.175
   Stephens PJ, 2012, NATURE, V486, P400, DOI 10.1038/nature11017
   Toy W, 2013, NAT GENET, V45, P1439, DOI 10.1038/ng.2822
   Vasconcelos I, 2016, BREAST, V29, P181, DOI 10.1016/j.breast.2016.07.016
   Wang E, 2013, SEMIN CANCER BIOL, V23, P286, DOI 10.1016/j.semcancer.2013.06.001
   Wang E, 2013, SEMIN CANCER BIOL, V23, P279, DOI 10.1016/j.semcancer.2013.06.002
   Yang X, 2017, J MOL DIAGN, V19, P525, DOI 10.1016/j.jmoldx.2017.04.007
   Yuan X, 2015, PLOS ONE, V10, DOI 10.1371/journal.pone.0131689
   Zaman N, 2013, CELL REP, V5, P216, DOI 10.1016/j.celrep.2013.08.028
   Zou JF, 2017, GENOM PROTEOM BIOINF, V15, P130, DOI 10.1016/j.gpb.2017.01.004
NR 34
TC 15
Z9 17
U1 1
U2 7
PU NATURE PUBLISHING GROUP
PI LONDON
PA MACMILLAN BUILDING, 4 CRINAN ST, LONDON N1 9XW, ENGLAND
SN 2045-2322
J9 SCI REP-UK
JI Sci Rep
PD JUL 20
PY 2017
VL 7
AR 5995
DI 10.1038/s41598-017-06327-4
PG 8
WC Multidisciplinary Sciences
WE Science Citation Index Expanded (SCI-EXPANDED)
SC Science & Technology - Other Topics
GA FB1MN
UT WOS:000405907800049
PM 28729728
OA Green Published, gold
DA 2022-08-28
ER

PT J
AU Chen, YH
   Hancock, BA
   Solzak, JP
   Brinza, D
   Scafe, C
   Miller, KD
   Radovich, M
AF Chen, Yu-Hsiang
   Hancock, Bradley A.
   Solzak, Jeffrey P.
   Brinza, Dumitru
   Scafe, Charles
   Miller, Kathy D.
   Radovich, Milan
TI Next-generation sequencing of circulating tumor DNA to predict
   recurrence in triple-negative breast cancer patients with residual
   disease after neoadjuvant chemotherapy
SO NPJ BREAST CANCER
LA English
DT Article
ID PLASMA
AB Next-generation sequencing to detect circulating tumor DNA is a minimally invasive method for tumor genotyping and monitoring therapeutic response. The majority of studies have focused on detecting circulating tumor DNA from patients with metastatic disease. Herein, we tested whether circulating tumor DNA could be used as a biomarker to predict relapse in triple-negative breast cancer patients with residual disease after neoadjuvant chemotherapy. In this study, we analyzed samples from 38 early-stage triple-negative breast cancer patients with matched tumor, blood, and plasma. Extracted DNA underwent library preparation and amplification using the Oncomine Research Panel consisting of 134 cancer genes, followed by high-coverage sequencing and bioinformatics. We detected high-quality somatic mutations from primary tumors in 33 of 38 patients. TP53 mutations were the most prevalent (82%) followed by PIK3CA (16%). Of the 33 patients who had a mutation identified in their primary tumor, we were able to detect circulating tumor DNA mutations in the plasma of four patients (three TP53 mutations, one AKT1 mutation, one CDKN2A mutation). All four patients had recurrence of their disease (100% specificity), but sensitivity was limited to detecting only 4 of 13 patients who clinically relapsed (31% sensitivity). Notably, all four patients had a rapid recurrence (0.3, 4.0, 5.3, and 8.9 months). Patients with detectable circulating tumor DNA had an inferior disease free survival (p < 0.0001; median disease-free survival: 4.6 mos. vs. not reached; hazard ratio = 12.6, 95% confidence interval: 3.06-52.2). Our study shows that next-generation circulating tumor DNA sequencing of triple-negative breast cancer patients with residual disease after neoadjuvant chemotherapy can predict recurrence with high specificity, but moderate sensitivity. For those patients where circulating tumor DNA is detected, recurrence is rapid.
C1 [Chen, Yu-Hsiang; Radovich, Milan] Indiana Univ Sch Med, Dept Med & Mol Genet, Indianapolis, IN 46202 USA.
   [Hancock, Bradley A.; Solzak, Jeffrey P.; Radovich, Milan] Indiana Univ Sch Med, Dept Surg, Indianapolis, IN 46202 USA.
   [Brinza, Dumitru; Scafe, Charles] Thermo Fisher Sci, Ion Torrent, Bioinformat, San Francisco, CA 94080 USA.
   [Miller, Kathy D.] Indiana Univ Sch Med, Dept Med, Div Hematol Oncol, Indianapolis, IN 46202 USA.
   [Miller, Kathy D.; Radovich, Milan] Indiana Univ Sch Med, Melvin & Bren Simon Canc Ctr, Indianapolis, IN 46202 USA.
   [Radovich, Milan] Indiana Univ Sch Med, Ctr Computat Biol & Bioinformat, Indianapolis, IN 46202 USA.
RP Radovich, M (通讯作者)，Indiana Univ Sch Med, Dept Med & Mol Genet, Indianapolis, IN 46202 USA.; Radovich, M (通讯作者)，Indiana Univ Sch Med, Dept Surg, Indianapolis, IN 46202 USA.; Radovich, M (通讯作者)，Indiana Univ Sch Med, Melvin & Bren Simon Canc Ctr, Indianapolis, IN 46202 USA.; Radovich, M (通讯作者)，Indiana Univ Sch Med, Ctr Computat Biol & Bioinformat, Indianapolis, IN 46202 USA.
EM mradovic@iupui.edu
FU 100 Voices of Hope; Breast Cancer Research Foundation; Susan G. Komen
   for the Cure; American Association for Cancer Research (AACR) at the
   SABCS; National Institutes of Health, National Center for Advancing
   Translational Sciences, Clinical and Translational Sciences Award
   [UL1TR001108]; NATIONAL CENTER FOR ADVANCING TRANSLATIONAL SCIENCES
   [UL1TR001108] Funding Source: NIH RePORTER
FX This work was supported by generous contributions from the 100 Voices of
   Hope (P.I.: M. Radovich), Breast Cancer Research Foundation (P. I.: K.D.
   Miller), and Susan G. Komen for the Cure (P. I.: K.D. Miller). Y.-H.
   Chen is a recipient of a Scholar-in-Training Award from the American
   Association for Cancer Research (AACR) at the December 2015 SABCS for
   this work. M. Radovich received a Young Investigator Symposium Award at
   the Fall 2015 ECOG-ACRIN meeting for this work. Extraction of the whole
   blood samples was performed by the Indiana Clinical and Translational
   Sciences Instiute-Specimen Storage Facility, which is supported in part,
   by Grant Number UL1TR001108 from the National Institutes of Health,
   National Center for Advancing Translational Sciences, Clinical and
   Translational Sciences Award.
CR Anders C, 2008, ONCOLOGY-NY, V22, P1233
   Carotenuto P, 2010, CRIT REV EUKAR GENE, V20, P17, DOI 10.1615/CritRevEukarGeneExpr.v20.i1.20
   Crowley E, 2013, NAT REV CLIN ONCOL, V10, P472, DOI 10.1038/nrclinonc.2013.110
   Dawson SJ, 2013, NEW ENGL J MED, V368, P1199, DOI 10.1056/NEJMoa1213261
   Diaz LA, 2014, J CLIN ONCOL, V32, P579, DOI 10.1200/JCO.2012.45.2011
   Diehl F, 2005, P NATL ACAD SCI USA, V102, P16368, DOI 10.1073/pnas.0507904102
   Diehl F, 2008, NAT MED, V14, P985, DOI 10.1038/nm.1789
   Garcia-Murillas I, 2015, SCI TRANSL MED, V7, DOI [10.1126/scitranslmed.aab0021, 10.1126/scitranslmed.aac7551]
   Gootenberg JS, 2017, SCIENCE, V356, P438, DOI 10.1126/science.aam9321
   Hamakawa T, 2015, BRIT J CANCER, V112, P352, DOI 10.1038/bjc.2014.609
   Heidary M, 2014, BREAST CANCER RES, V16, DOI 10.1186/s13058-014-0421-y
   Holdhoff M, 2009, JNCI-J NATL CANCER I, V101, P1284, DOI 10.1093/jnci/djp240
   Irvin WJ, 2008, EUR J CANCER, V44, P2799, DOI 10.1016/j.ejca.2008.09.034
   Koboldt DC, 2012, NATURE, V490, P61, DOI 10.1038/nature11412
   Lee S.-J., 2015, 2015 SAN ANT BREAST
   Lehmann BD, 2014, J PATHOL, V232, P142, DOI 10.1002/path.4280
   Liedtke C, 2008, J CLIN ONCOL, V26, P1275, DOI 10.1200/JCO.2007.14.4147
   Melo SA, 2015, NATURE, V523, P177, DOI 10.1038/nature14581
   Newman AM, 2014, NAT MED, V20, P552, DOI 10.1038/nm.3519
   Olsson E, 2015, EMBO MOL MED, V7, P1034, DOI 10.15252/emmm.201404913
   Pal SK, 2009, MATURITAS, V63, P269, DOI 10.1016/j.maturitas.2009.06.010
   Riva F, 2017, CLIN CHEM, V63, P691, DOI 10.1373/clinchem.2016.262337
   Robinson JT, 2011, NAT BIOTECHNOL, V29, P24, DOI 10.1038/nbt.1754
   Schutz E, 2015, CLIN CHEM, V61, P239, DOI 10.1373/clinchem.2014.226571
   Shaw JA, 2014, ANN TRANSL MED, V2, DOI 10.3978/j.issn.2305-5839.2013.06.06
   Thorvaldsdottir H, 2013, BRIEF BIOINFORM, V14, P178, DOI 10.1093/bib/bbs017
   Tomao F, 2015, ONCOTARGETS THER, V8, P177, DOI 10.2147/OTT.S67673
   Wong HY, 2014, ANN TRANSL MED, V2, DOI 10.3978/j.issn.2305-5839.2013.06.07
NR 28
TC 60
Z9 63
U1 1
U2 4
PU NATURE PUBLISHING GROUP
PI LONDON
PA MACMILLAN BUILDING, 4 CRINAN ST, LONDON N1 9XW, ENGLAND
EI 2374-4677
J9 NPJ BREAST CANCER
JI npj Breast Cancer
PD JUL 3
PY 2017
VL 3
AR 24
DI 10.1038/s41523-017-0028-4
PG 6
WC Oncology
WE Science Citation Index Expanded (SCI-EXPANDED)
SC Oncology
GA FH4AO
UT WOS:000411092400001
PM 28685160
OA Green Published, gold
DA 2022-08-28
ER

PT J
AU Chae, YK
   Davis, AA
   Jain, S
   Santa-Maria, C
   Flaum, L
   Beaubier, N
   Platanias, LC
   Gradishar, W
   Giles, FJ
   Cristofanilli, M
AF Chae, Young Kwang
   Davis, Andrew A.
   Jain, Sarika
   Santa-Maria, Cesar
   Flaum, Lisa
   Beaubier, Nike
   Platanias, Leonidas C.
   Gradishar, William
   Giles, Francis J.
   Cristofanilli, Massimo
TI Concordance of Genomic Alterations by Next-Generation Sequencing in
   Tumor Tissue versus Circulating Tumor DNA in Breast Cancer
SO MOLECULAR CANCER THERAPEUTICS
LA English
DT Article
ID CELL-FREE DNA; INTRATUMOR HETEROGENEITY; DISEASE PROGRESSION; LIQUID
   BIOPSIES; ESR1 MUTATIONS; RESISTANCE; SURVIVAL; THERAPY; PLASMA; BLOOD
AB While identifying genomic alterations in tumor tissue is the current gold-standard technique for molecular profiling, circulating tumor DNA (ctDNA) represents a noninvasive method of assessing genomic alterations using peripheral blood. The concordance of genomic alterations between two commercially available ctDNA and tissue biopsies was compared in 45 patients with breast cancer using paired next-generation sequencing tissue and ctDNA biopsies. Across all genes, concordance between the two platforms was 91.0% to 94.2%. When only considering genomic alterations in either assay (e.g., excluding wild type/wild type genes), concordance was 10.8% to 15.1% with full plus partial concordance of 13.8% to 19.3%. Concordant mutations were associated with significantly higher variant allele frequency. Over half of mutations detected in either technique were not detected using the other biopsy technique. Including variants of unknown significance, the average number of alterations per patient was significantly higher for tissue (4.56) compared with ctDNA (2.16). When eliminating alterations not detectable in the ctDNA assay, mean number of alterations for tissue and ctDNA was similar (2.67 for tissue, 2.16 for ctDNA). Across five representative genes (TP53, PIK3CA, ERBB2, BRCA1, and BRCA2), sensitivity and specificity were 35.7% and 95.0%, respectively. Concordance when genomic alterations was detected in either tissue or ctDNA was low with each technique detecting a significant amount of nonoverlapping mutations. Potential explanations for the lack of concordance include tumor heterogeneity, different sequencing techniques, spatial and temporal factors, and potential germline DNA contamination. The study indicates that both tissue and blood-based NGS may be necessary to describe the complex biology of breast cancer. (C)2017 AACR.
C1 [Chae, Young Kwang; Jain, Sarika; Santa-Maria, Cesar; Platanias, Leonidas C.; Giles, Francis J.; Cristofanilli, Massimo] Northwestern Univ, Dev Therapeut Program, Div Hematol Oncol, Feinberg Sch Med, Chicago, IL 60611 USA.
   [Chae, Young Kwang; Davis, Andrew A.; Jain, Sarika; Santa-Maria, Cesar; Flaum, Lisa; Platanias, Leonidas C.; Gradishar, William; Giles, Francis J.; Cristofanilli, Massimo] Northwestern Univ, Dept Med, Feinberg Sch Med, Chicago, IL 60611 USA.
   [Chae, Young Kwang; Jain, Sarika; Santa-Maria, Cesar; Flaum, Lisa; Beaubier, Nike; Platanias, Leonidas C.; Gradishar, William; Giles, Francis J.; Cristofanilli, Massimo] Northwestern Univ, Robert H Lurie Comprehens Canc Ctr, Chicago, IL 60611 USA.
   [Beaubier, Nike] Northwestern Univ, Dept Pathol, Feinberg Sch Med, Chicago, IL 60611 USA.
   [Platanias, Leonidas C.] Jesse Brown Vet Affairs Med Ctr, Dept Med, Chicago, IL USA.
RP Chae, YK (通讯作者)，645 North Michigan Ave,Suite 1006, Chicago, IL 60611 USA.
EM young.chae@northwestern.edu
OI Davis, Andrew/0000-0003-3663-2133
FU Lynn Sage Cancer Research Foundation Breast OncoSET
FX M. Cristofanilli received support from the Lynn Sage Cancer Research
   Foundation Breast OncoSET.
CR Aktas B, 2016, BMC CANCER, V16, DOI 10.1186/s12885-016-2587-4
   Aran D, 2015, NAT COMMUN, V6, DOI 10.1038/ncomms9971
   Bettegowda C, 2014, SCI TRANSL MED, V6, DOI 10.1126/scitranslmed.3007094
   Chae YK, 2016, ONCOTARGET, V7, P65364, DOI 10.18632/oncotarget.11692
   Cristofanilli M, 2005, J CLIN ONCOL, V23, P1420, DOI 10.1200/JCO.2005.08.140
   Cristofanilli M, 2004, NEW ENGL J MED, V351, P781, DOI 10.1056/NEJMoa040766
   Dafni U, 2010, BREAST CANCER RES TR, V119, P621, DOI 10.1007/s10549-009-0630-8
   Dawood S, 2008, J CLIN ONCOL, V26, P4891, DOI 10.1200/JCO.2007.14.1168
   Dawson SJ, 2013, NEW ENGL J MED, V368, P1199, DOI 10.1056/NEJMoa1213261
   Diaz LA, 2014, J CLIN ONCOL, V32, P579, DOI 10.1200/JCO.2012.45.2011
   Duffy MJ, 2010, CLIN CHIM ACTA, V411, P1869, DOI 10.1016/j.cca.2010.08.039
   Elshimali YI, 2013, INT J MOL SCI, V14, P18925, DOI 10.3390/ijms140918925
   Fehm T, 2007, BREAST CANCER RES, V9, DOI 10.1186/bcr1783
   Garcia-Murillas I, 2015, SCI TRANSL MED, V7, DOI [10.1126/scitranslmed.aab0021, 10.1126/scitranslmed.aac7551]
   Gerlinger M, 2012, NEW ENGL J MED, V366, P883, DOI 10.1056/NEJMoa1113205
   Gradilone A, 2011, ANN ONCOL, V22, P86, DOI 10.1093/annonc/mdq323
   Hiley C, 2014, GENOME BIOL, V15, DOI 10.1186/s13059-014-0453-8
   Huang ZH, 2006, CANCER LETT, V243, P64, DOI 10.1016/j.canlet.2005.11.027
   Jahr S, 2001, CANCER RES, V61, P1659
   Jovelet C, 2016, CLIN CANCER RES, V22, P2960, DOI 10.1158/1078-0432.CCR-15-2470
   Kallergi G, 2009, BREAST CANCER RES, V11, DOI 10.1186/bcr2452
   Kim ST, 2015, ONCOTARGET, V6, P40360, DOI 10.18632/oncotarget.5465
   Kuderer NM, 2017, JAMA ONCOL, V3, P996, DOI 10.1001/jamaoncol.2016.4983
   Lanman RB, 2015, PLOS ONE, V10, DOI 10.1371/journal.pone.0140712
   Leary RJ, 2010, SCI TRANSL MED, V2, DOI 10.1126/scitranslmed.3000702
   Liang DH, 2016, BREAST CANCER RES TR, V155, P139, DOI 10.1007/s10549-015-3635-5
   Mok T, 2015, CLIN CANCER RES, V21, P3196, DOI 10.1158/1078-0432.CCR-14-2594
   Murtaza M, 2013, NATURE, V497, P108, DOI 10.1038/nature12065
   Nik-Zainal S, 2012, CELL, V149, DOI 10.1016/j.cell.2012.04.023
   Pestrin M, 2009, BREAST CANCER RES TR, V118, P523, DOI 10.1007/s10549-009-0461-7
   Robinson DR, 2013, NAT GENET, V45, P1446, DOI 10.1038/ng.2823
   Schwaederle M, 2016, CLIN CANCER RES, V22, P5497, DOI 10.1158/1078-0432.CCR-16-0318
   Schwaederle M, 2016, ONCOTARGET, V7, P9707, DOI 10.18632/oncotarget.7110
   Shaw JA, 2012, GENOME RES, V22, P220, DOI 10.1101/gr.123497.111
   Takeshita T, 2016, ONCOTARGET, V7, P32504, DOI 10.18632/oncotarget.8839
   Thompson JC, 2016, CLIN CANCER RES, V22, P5772, DOI 10.1158/1078-0432.CCR-16-1231
   Van Poznak C, 2015, J CLIN ONCOL, V33, P2695, DOI 10.1200/JCO.2015.61.1459
   Wang PL, 2016, CLIN CANCER RES, V22, P1130, DOI 10.1158/1078-0432.CCR-15-1534
   Wang TL, 2002, P NATL ACAD SCI USA, V99, P16156, DOI 10.1073/pnas.202610899
   Wang Y, 2014, NATURE, V512, P155, DOI 10.1038/nature13600
   Yates LR, 2015, NAT MED, V21, P751, DOI 10.1038/nm.3886
   YOUDEN WJ, 1950, BIOMETRICS, V6, P172, DOI 10.1002/1097-0142(1950)3:1<32::AID-CNCR2820030106>3.0.CO;2-3
   Zill OA, 2015, CANCER DISCOV, V5, P1040, DOI 10.1158/2159-8290.CD-15-0274
NR 43
TC 71
Z9 74
U1 0
U2 6
PU AMER ASSOC CANCER RESEARCH
PI PHILADELPHIA
PA 615 CHESTNUT ST, 17TH FLOOR, PHILADELPHIA, PA 19106-4404 USA
SN 1535-7163
EI 1538-8514
J9 MOL CANCER THER
JI Mol. Cancer Ther.
PD JUL
PY 2017
VL 16
IS 7
BP 1412
EP 1420
DI 10.1158/1535-7163.MCT-17-0061
PG 9
WC Oncology
WE Science Citation Index Expanded (SCI-EXPANDED)
SC Oncology
GA EZ5BK
UT WOS:000404726400020
PM 28446639
DA 2022-08-28
ER

PT J
AU Yang, X
   Chu, YX
   Zhang, R
   Han, YX
   Zhang, LC
   Fu, Y
   Li, D
   Peng, RX
   Li, DD
   Ding, JS
   Li, ZY
   Zhao, MR
   Zhang, K
   Lu, T
   Yi, L
   Wu, QS
   Lin, GG
   Xie, JH
   Liu, T
   Yang, L
   Yi, X
   Li, JM
AF Yang, Xin
   Chu, Yuxing
   Zhang, Rui
   Han, Yanxi
   Zhang, Lucheng
   Fu, Yu
   Li, Dan
   Peng, Rongxue
   Li, Dongdong
   Ding, Jiansheng
   Li, Ziyang
   Zhao, Meiru
   Zhang, Kuo
   Lu, Tian
   Yi, Lang
   Wu, Qisheng
   Lin, Guigao
   Xie, Jiehong
   Liu, Tao
   Yang, Ling
   Yi, Xin
   Li, Jinming
TI Technical Validation of a Next-Generation Sequencing Assay for Detecting
   Clinically Relevant Levels of Breast Cancer-Related Single-Nucleotide
   Variants and Copy Number Variants Using Simulated Cell-Free DNA
SO JOURNAL OF MOLECULAR DIAGNOSTICS
LA English
DT Article
ID CIRCULATING TUMOR DNA; REAL-TIME PCR; DIGITAL PCR; MATERNAL PLASMA; ESR1
   MUTATIONS; HIGH-FREQUENCY; SERUM DNA; QUANTIFICATION; INFORMATION;
   GUIDELINES
AB Next-generation sequencing (NGS) is commonly used in a clinical setting for diagnostic and prognostic testing of genetic mutations to select optimal targeted therapies. Herein, we describe the development of a custom NGS assay for detecting single-nucleotide variants (SNVs) and copy number variations (CNVs) in a panel of 51 genes related to breast cancer. We designed and implemented a validation strategy in accordance with principles and guidelines developed by the Next-Generation Sequencing: Standardization of Clinical Testing work group using artificial, cell-free DNA (cfDNA) with mutant fragments prepared in a simple, rapid, and cost-effective manner. For SNV detection, our test had 96.30% sensitivity at mutant allele frequency >= 0.5% with high specificity (99.9997%) and accuracy (99.9996%). For CNV detection, the approach had 95.83% sensitivity for copy numbers at 1.25x(25.6% extra copies) with high specificity (99.77%) and accuracy (99.76%). In addition, our NGS-based assay demonstrated high intrarun and interrun reproducibility, high consistency compared to digital PCR, and a low cross-contamination rate. An overall assessment using cfDNA and plasma cfDNA samples demonstrated our custom NGS assay yields a reliable and robust detection sensitivity with a mutant allele frequency as Low as 0.5% for SNVs and copy number of 1.25x for CNVs.
C1 [Yang, Xin; Zhang, Rui; Han, Yanxi; Fu, Yu; Peng, Rongxue; Ding, Jiansheng; Li, Ziyang; Zhang, Kuo; Lu, Tian; Yi, Lang; Wu, Qisheng; Lin, Guigao; Xie, Jiehong; Li, Jinming] Beijing Hosp, Natl Ctr Gerontol, Natl Ctr Clin Labs, Beijing, Peoples R China.
   [Yang, Xin; Zhang, Rui; Han, Yanxi; Fu, Yu; Peng, Rongxue; Ding, Jiansheng; Li, Ziyang; Zhang, Kuo; Lu, Tian; Yi, Lang; Wu, Qisheng; Lin, Guigao; Xie, Jiehong; Li, Jinming] Beijing Hosp, Beijing Engn Res Ctr Lab Med, Beijing, Peoples R China.
   [Yang, Xin] Qingdao Univ, Affiliated Yantai Yuhuangding Hosp, Clin Lab, Qingdao, Shandong, Peoples R China.
   [Yang, Xin; Zhang, Rui; Han, Yanxi; Fu, Yu; Peng, Rongxue; Ding, Jiansheng; Li, Ziyang; Zhang, Kuo; Lu, Tian; Yi, Lang; Wu, Qisheng; Lin, Guigao; Xie, Jiehong; Li, Jinming] Chinese Acad Med Sci, Peking Union Med Coll, Grad Sch, Beijing, Peoples R China.
   [Chu, Yuxing; Zhang, Lucheng; Li, Dan; Li, Dongdong; Zhao, Meiru; Liu, Tao; Yang, Ling; Yi, Xin] Geneplus Beijing, Fifth Floor,Bldg 2,PKUCare Ind Pk, Beijing 102206, Peoples R China.
RP Yi, X (通讯作者)，Geneplus Beijing, Fifth Floor,Bldg 2,PKUCare Ind Pk, Beijing 102206, Peoples R China.; Li, JM (通讯作者)，Beijing Hosp, Natl Ctr Clin Labs, 1 Dahua Rd, Beijing 100730, Peoples R China.
EM yix@geneplus.org.cn; jmli@nccl.org.cn
RI Yang, Xin/R-2335-2019; Yang, Xin/AAA-5027-2022
OI Yang, Xin/0000-0001-9452-3256
FU National Population and Family Planning Commission of the People's
   Republic of China Special Fund for Health Scientific Research in the
   Public Interest [201402018]
FX Supported by the National Population and Family Planning Commission of
   the People's Republic of China Special Fund for Health Scientific
   Research in the Public Interest grant 201402018.
CR Ajay SS, 2011, GENOME RES, V21, P1498, DOI 10.1101/gr.123638.111
   Araki M, 2016, TRENDS BIOTECHNOL, V34, P86, DOI 10.1016/j.tibtech.2015.12.002
   Baker M, 2012, NAT METHODS, V9, P541, DOI 10.1038/nmeth.2027
   Bustin SA, 2009, CLIN CHEM, V55, P611, DOI 10.1373/clinchem.2008.112797
   Chandrananda D, 2015, BMC MED GENOMICS, V8, DOI 10.1186/s12920-015-0107-z
   Chiu RWK, 2001, CLIN CHEM, V47, P1607
   Cline J, 1996, NUCLEIC ACIDS RES, V24, P3546, DOI 10.1093/nar/24.18.3546
   Damodaran S, 2015, J MOL DIAGN, V17, P554, DOI 10.1016/j.jmoldx.2015.05.002
   Dawson SJ, 2013, NEW ENGL J MED, V368, P1199, DOI 10.1056/NEJMoa1213261
   De Mattos-Arruda L, 2014, ANN ONCOL, V25, P1729, DOI 10.1093/annonc/mdu239
   Deveson IW, 2016, NAT METHODS, V13, P784, DOI [10.1038/NMETH.3957, 10.1038/nmeth.3957]
   Diehl F, 2008, NAT MED, V14, P985, DOI 10.1038/nm.1789
   El Messaoudi S, 2013, CLIN CHIM ACTA, V424, P222, DOI 10.1016/j.cca.2013.05.022
   Fleischhacker M, 2007, BBA-REV CANCER, V1775, P181, DOI 10.1016/j.bbcan.2006.10.001
   Forbes SA, 2015, NUCLEIC ACIDS RES, V43, pD805, DOI 10.1093/nar/gku1075
   Froyen G, 2016, PLOS ONE, V11, DOI 10.1371/journal.pone.0154038
   Gagan J, 2015, GENOME MED, V7, DOI 10.1186/s13073-015-0203-x
   Garcia-Murillas I, 2015, SCI TRANSL MED, V7, DOI [10.1126/scitranslmed.aab0021, 10.1126/scitranslmed.aac7551]
   Gargis AS, 2012, NAT BIOTECHNOL, V30, P1033, DOI 10.1038/nbt.2403
   Higgins MJ, 2012, CLIN CANCER RES, V18, P3462, DOI 10.1158/1078-0432.CCR-11-2696
   Hindson CM, 2013, NAT METHODS, V10, P1003, DOI 10.1038/nmeth.2633
   Jackson JB, 2016, J MOL DIAGN, V18, P235, DOI 10.1016/j.jmoldx.2015.10.004
   Jiang PY, 2016, TRENDS GENET, V32, P360, DOI 10.1016/j.tig.2016.03.009
   Jiang PY, 2015, P NATL ACAD SCI USA, V112, pE1317, DOI 10.1073/pnas.1500076112
   Kinde I, 2011, P NATL ACAD SCI USA, V108, P9530, DOI 10.1073/pnas.1105422108
   Lanman RB, 2015, PLOS ONE, V10, DOI 10.1371/journal.pone.0140712
   Lebofsky R, 2015, MOL ONCOL, V9, P783, DOI 10.1016/j.molonc.2014.12.003
   Li J, 2012, BIOINFORMATICS, V28, P1307, DOI 10.1093/bioinformatics/bts146
   Lo YMD, 2010, SCI TRANSL MED, V2, DOI 10.1126/scitranslmed.3001720
   Matthijs G, 2016, EUR J HUM GENET, V24, P2, DOI 10.1038/ejhg.2015.226
   Mattocks CJ, 2010, EUR J HUM GENET, V18, P1276, DOI 10.1038/ejhg.2010.101
   Mouliere F, 2011, PLOS ONE, V6, DOI 10.1371/journal.pone.0023418
   Newman AM, 2016, NAT BIOTECHNOL, V34, P547, DOI 10.1038/nbt.3520
   Newman AM, 2014, NAT MED, V20, P552, DOI 10.1038/nm.3519
   Oshiro C, 2015, BREAST CANCER RES TR, V150, P299, DOI 10.1007/s10549-015-3322-6
   Page K, 2017, CLIN CHEM, V63, P532, DOI 10.1373/clinchem.2016.261834
   Paweletz CP, 2016, CLIN CANCER RES, V22, P915, DOI 10.1158/1078-0432.CCR-15-1627-T
   Peters BA, 2012, NATURE, V487, P190, DOI 10.1038/nature11236
   Poptsova MS, 2014, SCI REP-UK, V4, DOI 10.1038/srep04532
   Ratan A, 2013, PLOS ONE, V8, DOI 10.1371/journal.pone.0055089
   Rehm HL, 2013, GENET MED, V15, P733, DOI 10.1038/gim.2013.92
   Robasky K, 2014, NAT REV GENET, V15, P56, DOI 10.1038/nrg3655
   Ross JS, 2015, BREAST CANCER RES TR, V154, P155, DOI 10.1007/s10549-015-3592-z
   Rothe F, 2014, ANN ONCOL, V25, P1959, DOI 10.1093/annonc/mdu288
   Roychowdhury S, 2011, SCI TRANSL MED, V3, DOI 10.1126/scitranslmed.3003161
   Sefrioui D, 2015, INT J CANCER, V137, P2513, DOI 10.1002/ijc.29612
   Snyder MW, 2016, CELL, V164, P57, DOI 10.1016/j.cell.2015.11.050
   Stephens PJ, 2012, NATURE, V486, P400, DOI 10.1038/nature11017
   Taly V, 2013, CLIN CHEM, V59, P1722, DOI 10.1373/clinchem.2013.206359
   Thierry AR, 2016, CANCER METAST REV, V35, P347, DOI 10.1007/s10555-016-9629-x
   Thierry AR, 2014, NAT MED, V20, P430, DOI 10.1038/nm.3511
   Thierry AR, 2010, NUCLEIC ACIDS RES, V38, P6159, DOI 10.1093/nar/gkq421
   Vasan N, 2014, ONCOLOGIST, V19, P453, DOI 10.1634/theoncologist.2013-0377
   Venook AP, 2014, J NATL COMPR CANC NE, V12, P1629, DOI 10.6004/jnccn.2014.0161
   Wan JCM, 2017, NAT REV CANCER, V17, P223, DOI 10.1038/nrc.2017.7
   Wang PL, 2016, CLIN CANCER RES, V22, P1130, DOI 10.1158/1078-0432.CCR-15-1534
   Wang SR, 2016, J MOL DIAGN, V18, P416, DOI 10.1016/j.jmoldx.2016.01.006
   Wentzensen N, 2013, CANCER DISCOV, V3, P148, DOI 10.1158/2159-8290.CD-12-0196
   WYLLIE AH, 1980, NATURE, V284, P555, DOI 10.1038/284555a0
   Yu SCY, 2013, CLIN CHEM, V59, P1228, DOI 10.1373/clinchem.2013.203679
   Zhao M, 2013, BMC BIOINFORMATICS, V14, DOI 10.1186/1471-2105-14-S11-S1
   Zheng YWL, 2012, CLIN CHEM, V58, P549, DOI 10.1373/clinchem.2011.169318
NR 62
TC 37
Z9 38
U1 0
U2 11
PU ELSEVIER SCIENCE INC
PI NEW YORK
PA 360 PARK AVE SOUTH, NEW YORK, NY 10010-1710 USA
SN 1525-1578
EI 1943-7811
J9 J MOL DIAGN
JI J. Mol. Diagn.
PD JUL
PY 2017
VL 19
IS 4
BP 525
EP 536
DI 10.1016/j.jmoldx.2017.04.007
PG 12
WC Pathology
WE Science Citation Index Expanded (SCI-EXPANDED)
SC Pathology
GA EZ4OL
UT WOS:000404692300005
PM 28502728
OA Bronze
DA 2022-08-28
ER

PT J
AU Wang, W
   Kong, P
   Ma, G
   Li, L
   Zhu, J
   Xia, TS
   Xie, H
   Zhou, WB
   Wang, S
AF Wang, Wei
   Kong, Peng
   Ma, Ge
   Li, Li
   Zhu, Jin
   Xia, Tiansong
   Xie, Hui
   Zhou, Wenbin
   Wang, Shui
TI Characterization of the release and biological significance of cell-free
   DNA from breast cancer cell lines
SO ONCOTARGET
LA English
DT Article
DE breast cancer; cell-free DNA; circulating tumor DNA; biological
   significance
ID FREE NUCLEIC-ACIDS; CIRCULATING TUMOR DNA; PLASMA DNA; INFLAMMATION;
   RECOGNITION; BIOMARKERS; EXOSOMES
AB In breast cancer, cell-free DNA (cfDNA) has been proven to be a diagnostic and prognostic biomarker. However, there have been few studies on the origin and biological significance of cfDNA. In this study, we assessed the release pattern of cfDNA from breast cancer cell lines under different culture conditions and investigated the biological significance of cfDNA. The cfDNA concentration increased rapidly (6 h) after passage, decreased gradually, and was then maintained at a relatively stable level after 24 h. In addition, the cfDNA concentration did not correlate with the amount of apoptotic and necrotic cells. Interestingly, if more cells were in the G1 phase, more cfDNA was detected (p < 0.01) and the cfDNA concentration correlated positively with the percent of cells in the G1 phase (p < 0.05). We observed that cells could release cfDNA actively, but not exclusively, via exosomes. Furthermore, we showed that cfDNA could stimulate hormone receptor-positive breast cancer cell proliferation by activating the TLR9-NF-KB-cyclin D1 pathway. In conclusion, cfDNA is released from breast cancer mainly by active secretion, and cfDNA could stimulate proliferation of breast cancer cells.
C1 [Wang, Wei; Kong, Peng; Ma, Ge; Li, Li; Zhu, Jin; Xia, Tiansong; Xie, Hui; Zhou, Wenbin; Wang, Shui] Nanjing Med Univ, Affiliated Hosp 1, Dept Breast Surg, Nanjing 210029, Jiangsu, Peoples R China.
RP Zhou, WB; Wang, S (通讯作者)，Nanjing Med Univ, Affiliated Hosp 1, Dept Breast Surg, Nanjing 210029, Jiangsu, Peoples R China.
EM zhouwenbin_1984@foxmail.com; ws0801@hotmail.com
RI Ma, Ge/AAK-9903-2020
FU National Natural Science Foundation of China [81572607, 81572595,
   81572602, 81502299, 81502286]; Natural Science Foundation of Jiangsu
   Province [BK2011853, BK2011855, BK20141023]; Program for Development of
   Innovative Research Team in the First Affiliated Hospital of NJMU
   [IRT-008]; Priority Academic Program Development of Jiangsu higher
   Education Institutions (PAPD)
FX This work was supported in part by the National Natural Science
   Foundation of China (81572607, 81572595, 81572602, 81502299, and
   81502286), the Natural Science Foundation of Jiangsu Province
   (BK2011853, BK2011855 and BK20141023), the Program for Development of
   Innovative Research Team in the First Affiliated Hospital of NJMU
   (IRT-008) and a project Funded by the Priority Academic Program
   Development of Jiangsu higher Education Institutions (PAPD).
CR Atianand MK, 2013, J IMMUNOL, V190, P1911, DOI 10.4049/jimmunol.1203162
   Baumgarten SC, 2012, MOL ENDOCRINOL, V26, P360, DOI 10.1210/me.2011-1302
   Bettegowda C, 2014, SCI TRANSL MED, V6, DOI 10.1126/scitranslmed.3007094
   Brenner D, 2015, NAT REV IMMUNOL, V15, P362, DOI 10.1038/nri3834
   Bronkhorst AJ, 2016, BBA-MOL CELL RES, V1863, P157, DOI 10.1016/j.bbamcr.2015.10.022
   Cherepanova AV, 2008, ANN NY ACAD SCI, V1137, P218, DOI 10.1196/annals.1448.016
   Coscoy L, 2007, CELL, V131, P836, DOI 10.1016/j.cell.2007.11.012
   Dawson SJ, 2013, NEW ENGL J MED, V368, P1199, DOI 10.1056/NEJMoa1213261
   Frasor J, 2009, CANCER RES, V69, P8918, DOI 10.1158/0008-5472.CAN-09-2608
   Gahan PB, 2010, CELL BIOCHEM FUNCT, V28, P529, DOI 10.1002/cbf.1690
   Garcia-Murillas I, 2015, SCI TRANSL MED, V7, DOI [10.1126/scitranslmed.aab0021, 10.1126/scitranslmed.aac7551]
   Garcia-Olmo D, 1999, HISTOL HISTOPATHOL, V14, P1159, DOI 10.14670/HH-14.1159
   Garcia-Olmo Dolores C., 2013, Critical Reviews in Oncogenesis, V18, P153
   Garcia-Olmo DC, 2010, CANCER RES, V70, P560, DOI 10.1158/0008-5472.CAN-09-3513
   Gravina S, 2016, AGING CELL, V15, P398, DOI 10.1111/acel.12454
   Heidary M, 2014, BREAST CANCER RES, V16, DOI 10.1186/s13058-014-0421-y
   Hindupur SK, 2014, BREAST CANCER RES, V16, DOI 10.1186/s13058-014-0420-z
   Holliday DL, 2011, BREAST CANCER RES, V13, DOI 10.1186/bcr2889
   Hutchinson Lisa, 2015, Nat Rev Clin Oncol, V12, P372, DOI 10.1038/nrclinonc.2015.77
   Jiang PY, 2015, P NATL ACAD SCI USA, V112, pE1317, DOI 10.1073/pnas.1500076112
   Lacroix M, 2004, BREAST CANCER RES TR, V83, P249, DOI 10.1023/B:BREA.0000014042.54925.cc
   Lamphier MS, 2006, ANN NY ACAD SCI, V1082, P31, DOI 10.1196/annals.1348.005
   LEON SA, 1977, CANCER RES, V37, P646
   Lowry MC, 2015, CLIN CHEM, V61, P1457, DOI 10.1373/clinchem.2015.240028
   Madhavan D, 2014, BREAST CANCER RES TR, V146, P163, DOI 10.1007/s10549-014-2946-2
   Mouliere F, 2012, EXPERT OPIN BIOL TH, V12, pS209, DOI 10.1517/14712598.2012.688023
   Oida K, 2014, SCI REP-UK, V4, DOI 10.1038/srep04057
   Park KJ, 2005, MOL CELL, V18, P71, DOI 10.1016/j.molcel.2005.03.006
   Peters DL, 2011, CLIN CHIM ACTA, V412, P806, DOI 10.1016/j.cca.2011.01.026
   Rykova EY, 2012, EXPERT OPIN BIOL TH, V12, pS141, DOI 10.1517/14712598.2012.673577
   Sandholm J, 2014, FRONT IMMUNOL, V5, DOI 10.3389/fimmu.2014.00330
   Sandholm J, 2012, BREAST CANCER RES TR, V132, P411, DOI 10.1007/s10549-011-1590-3
   Schwarzenbach H, 2013, BREAST CANCER RES, V15, DOI 10.1186/bcr3446
   Schwarzenbach H, 2011, NAT REV CANCER, V11, P426, DOI 10.1038/nrc3066
   Spellman PT, 2014, NAT MED, V20, P474, DOI 10.1038/nm.3564
   Tuomela J, 2013, BREAST CANCER RES TR, V142, P477, DOI 10.1007/s10549-013-2762-0
   Vlassov AV, 2012, BBA-GEN SUBJECTS, V1820, P940, DOI 10.1016/j.bbagen.2012.03.017
   Volik S, 2016, MOL CANCER RES, V14, P898, DOI 10.1158/1541-7786.MCR-16-0044
   Williams C, 2014, CELL RES, V24, P766, DOI 10.1038/cr.2014.44
NR 39
TC 51
Z9 54
U1 0
U2 6
PU IMPACT JOURNALS LLC
PI ORCHARD PARK
PA 6666 E QUAKER ST, STE 1, ORCHARD PARK, NY 14127 USA
EI 1949-2553
J9 ONCOTARGET
JI Oncotarget
PD JUN 27
PY 2017
VL 8
IS 26
BP 43180
EP 43191
DI 10.18632/oncotarget.17858
PG 12
WC Oncology; Cell Biology
WE Science Citation Index Expanded (SCI-EXPANDED)
SC Oncology; Cell Biology
GA FA5OQ
UT WOS:000405493400116
PM 28574818
OA Green Published, gold, Green Submitted
DA 2022-08-28
ER

PT J
AU Yi, X
   Ma, JH
   Guan, YF
   Chen, RR
   Yang, L
   Xia, XF
AF Yi, Xin
   Ma, Jianhui
   Guan, Yanfang
   Chen, Rongrong
   Yang, Ling
   Xia, Xuefeng
TI The feasibility of using mutation detection in ctDNA to assess tumor
   dynamics
SO INTERNATIONAL JOURNAL OF CANCER
LA English
DT Review
DE ctDNA; liquid biopsy; minimal-invasive
ID CELL-FREE DNA; DROPLET DIGITAL PCR; METASTATIC BREAST-CANCER;
   ACQUIRED-RESISTANCE; PLASMA DNA; PROSTATE-CANCER; LUNG ADENOCARCINOMAS;
   PANCREATIC-CANCER; KRAS MUTATIONS; BLOOD-PLASMA
AB For many decades it has been known that tumor DNA is shed into the blood. As a consequence of technological limitations, researchers were unable to comprehensively characterize circulating DNA. The advent of ultrasensitive and highly specific molecular assays has provided a comprehensive profile of the molecular characteristics and dynamics of circulating DNA in healthy subjects and cancer patients. With these new tools in hand, significant interest has been provoked for an innovative type of tumor biopsy termed a liquid biopsy. Liquid biopsies are obtained by minimal invasive blood draws from cancer patients. Circulating cancer cells, exosomes and a variety of molecules contained within the liquid biopsy including cell-free circulating tumor DNA (ctDNA) can serve as promising tools to track cancer evolution. Attractive features of ctDNA are that ctDNA isolation is straightforward, ctDNA levels increase or decrease in response to the degree of tumor burden and ctDNA contains DNA mutations found in both primary and metastatic lesions. Consequently, the analysis of circulating DNA for cancer-specific mutations might prove to be a valuable tool for cancer detection. Moreover, the capacity to screen for ctDNA in serial liquid biopsies offers the possibility to monitor tumor progression and responses to therapy and to influence treatment decisions that ultimately may improve patient survival. Here we focus on mutation detection in ctDNA and provide an overview of the characteristics of ctDNA, detection methods for ctDNA and the feasibility of ctDNA to monitor tumor dynamics. Current challenges associate with ctDNA will also be discussed.
C1 [Yi, Xin; Ma, Jianhui; Guan, Yanfang; Chen, Rongrong; Yang, Ling] Geneplus Beijing Inst, Beijing, Peoples R China.
   [Xia, Xuefeng] Houston Methodist Res Inst, Houston, TX 77030 USA.
RP Yi, X (通讯作者)，Geneplus Beijing Inst, Beijing, Peoples R China.; Xia, XF (通讯作者)，Houston Methodist Res Inst, Houston, TX 77030 USA.
EM yix@geneplus.org.cn; xuefengx@gmail.com
CR Allison KH, 2014, ONCOLOGY-NY, V28, P772
   Amant F, 2015, JAMA ONCOL, V1, P814, DOI 10.1001/jamaoncol.2015.1883
   Antonescu CR, 2005, CLIN CANCER RES, V11, P4182, DOI 10.1158/1078-0432.CCR-04-2245
   Beaver JA, 2014, CLIN CANCER RES, V20, P2643, DOI 10.1158/1078-0432.CCR-13-2933
   Best MG, 2015, CANCER CELL, V28, P666, DOI 10.1016/j.ccell.2015.09.018
   Bettegowda C, 2014, SCI TRANSL MED, V6, DOI 10.1126/scitranslmed.3007094
   Bidard FC, 2014, INT J CANCER, V134, P1207, DOI 10.1002/ijc.28436
   Boudadi K, 2016, CLIN MED INSIGHTS-ON, V10, P1, DOI 10.4137/CMO.S34534
   Bratman SV, 2015, EXPERT REV MOL DIAGN, V15, P715, DOI 10.1586/14737159.2015.1019476
   Castellanos-Rizaldos E, 2015, J MOL DIAGN, V17, P284, DOI 10.1016/j.jmoldx.2014.12.003
   Chabon JJ, 2016, NAT COMMUN, V7, DOI 10.1038/ncomms11815
   Chen KZ, 2016, SCI REP-UK, V6, DOI 10.1038/srep31985
   Dawson SJ, 2013, NEW ENGL J MED, V368, P1199, DOI 10.1056/NEJMoa1213261
   De Mattos-Arruda L, 2014, ANN ONCOL, V25, P1729, DOI 10.1093/annonc/mdu239
   Diaz LA, 2014, J CLIN ONCOL, V32, P579, DOI 10.1200/JCO.2012.45.2011
   Diaz LA, 2012, NATURE, V486, P537, DOI 10.1038/nature11219
   Diehl F, 2005, P NATL ACAD SCI USA, V102, P16368, DOI 10.1073/pnas.0507904102
   Diehl F, 2008, NAT MED, V14, P985, DOI 10.1038/nm.1789
   Diehl F, 2006, NAT METHODS, V3, P551, DOI 10.1038/NMETH898
   Fass L, 2008, MOL ONCOL, V2, P115, DOI 10.1016/j.molonc.2008.04.001
   Forshew T, 2012, SCI TRANSL MED, V4, DOI 10.1126/scitranslmed.3003726
   Francis G, 2015, INT J MOL SCI, V16, P14122, DOI 10.3390/ijms160614122
   Gao YJ, 2010, CLIN CHEM LAB MED, V48, P1651, DOI 10.1515/CCLM.2010.311
   Garcia-Murillas I, 2015, SCI TRANSL MED, V7, DOI [10.1126/scitranslmed.aab0021, 10.1126/scitranslmed.aac7551]
   Giacona MB, 1998, PANCREAS, V17, P89, DOI 10.1097/00006676-199807000-00012
   Gomez German G., 2013, Cancer Biology Medicine, V10, P192, DOI 10.7497/j.issn.2095-3941.2013.04.003
   Gormally E, 2006, CANCER RES, V66, P6871, DOI 10.1158/0008-5472.CAN-05-4556
   Gray ES, 2015, ONCOTARGET, V6, P42008, DOI 10.18632/oncotarget.5788
   Hayes DF, 2006, CLIN CANCER RES, V12, P4218, DOI 10.1158/1078-0432.CCR-05-2821
   Heitzer E, 2013, GENOME MED, V5, DOI 10.1186/gm434
   Hindson BJ, 2011, ANAL CHEM, V83, P8604, DOI 10.1021/ac202028g
   Hoshino A, 2015, NATURE, V527, P329, DOI 10.1038/nature15756
   Huggett JF, 2013, CLIN CHEM, V59, P1691, DOI 10.1373/clinchem.2013.214742
   Isobe K, 2015, CANCER GENOM PROTEOM, V12, P31
   Ito K, 2002, JPN J CLIN ONCOL, V32, P54, DOI 10.1093/jjco/hyf011
   Jahr S, 2001, CANCER RES, V61, P1659
   Jaiswal S, 2014, NEW ENGL J MED, V371, P2488, DOI 10.1056/NEJMoa1408617
   Jamal-Hanjani M, 2016, ANN ONCOL, V27, P862, DOI 10.1093/annonc/mdw037
   Jiang PY, 2015, P NATL ACAD SCI USA, V112, pE1317, DOI 10.1073/pnas.1500076112
   Kawakami K, 2015, INT J ONCOL, V47, P384, DOI 10.3892/ijo.2015.3011
   Kidess E, 2015, ONCOTARGET, V6, P2549, DOI 10.18632/oncotarget.3041
   Krimmel JD, 2016, P NATL ACAD SCI USA, V113, P6005, DOI 10.1073/pnas.1601311113
   Lalmahomed ZS, 2010, J CLIN ONCOL, V28, pE288, DOI 10.1200/JCO.2010.28.2764
   Leary RJ, 2012, SCI TRANSL MED, V4, DOI 10.1126/scitranslmed.3004742
   Madhavan D, 2014, BREAST CANCER RES TR, V146, P163, DOI 10.1007/s10549-014-2946-2
   Melo SA, 2015, NATURE, V523, P177, DOI 10.1038/nature14581
   Misale S, 2012, NATURE, V486, P532, DOI 10.1038/nature11156
   Mouliere F, 2015, P NATL ACAD SCI USA, V112, P3178, DOI 10.1073/pnas.1501321112
   Mouliere F, 2011, PLOS ONE, V6, DOI 10.1371/journal.pone.0023418
   Murtaza M, 2013, NATURE, V497, P108, DOI 10.1038/nature12065
   Newman AM, 2014, NAT MED, V20, P552, DOI 10.1038/nm.3519
   Norton SE, 2013, CLIN BIOCHEM, V46, P1561, DOI 10.1016/j.clinbiochem.2013.06.002
   Oxnard GR, 2014, CLIN CANCER RES, V20, P1698, DOI 10.1158/1078-0432.CCR-13-2482
   Pao W, 2005, PLOS MED, V2, P57, DOI 10.1371/journal.pmed.0020017
   Pao W, 2005, PLOS MED, V2, P225, DOI 10.1371/journal.pmed.0020073
   Pinheiro LB, 2012, ANAL CHEM, V84, P1003, DOI 10.1021/ac202578x
   Rapisuwon S, 2016, COMPUT STRUCT BIOTEC, V14, P211, DOI 10.1016/j.csbj.2016.05.004
   Riedinger JM, 2006, ANN ONCOL, V17, P1234, DOI 10.1093/annonc/mdl120
   Sanders R, 2011, ANAL CHEM, V83, P6474, DOI 10.1021/ac103230c
   Sanmamed MF, 2015, CLIN CHEM, V61, P297, DOI 10.1373/clinchem.2014.230235
   Sausen M, 2015, NAT COMMUN, V6, DOI 10.1038/ncomms8686
   Shinozaki M, 2007, CLIN CANCER RES, V13, P2068, DOI 10.1158/1078-0432.CCR-06-2120
   Siravegna G, 2015, NAT MED, V21, P827, DOI 10.1038/nm0715-827b
   Sohn W, 2015, EXP MOL MED, V47, DOI 10.1038/emm.2015.68
   Taniguchi K, 2011, CLIN CANCER RES, V17, P7808, DOI 10.1158/1078-0432.CCR-11-1712
   Thompson IM, 2004, NEW ENGL J MED, V350, P2239, DOI 10.1056/NEJMoa031918
   Uchida J, 2016, CANCER SCI, V107, P353, DOI 10.1111/cas.12860
   Umetani N, 2006, J CLIN ONCOL, V24, P4270, DOI 10.1200/JCO.2006.05.9493
   Wang BG, 2003, CANCER RES, V63, P3966
   Xie MC, 2014, NAT MED, V20, P1472, DOI 10.1038/nm.3733
   Yong E, 2014, NATURE, V511, P524, DOI 10.1038/511524a
   Zhu GS, 2015, J MOL DIAGN, V17, P265, DOI 10.1016/j.jmoldx.2015.01.004
NR 72
TC 64
Z9 69
U1 5
U2 44
PU WILEY
PI HOBOKEN
PA 111 RIVER ST, HOBOKEN 07030-5774, NJ USA
SN 0020-7136
EI 1097-0215
J9 INT J CANCER
JI Int. J. Cancer
PD JUN 15
PY 2017
VL 140
IS 12
BP 2642
EP 2647
DI 10.1002/ijc.30620
PG 6
WC Oncology
WE Science Citation Index Expanded (SCI-EXPANDED)
SC Oncology
GA ET3DY
UT WOS:000400158800003
PM 28124376
OA Green Published, hybrid
DA 2022-08-28
ER

PT J
AU Appierto, V
   Di Cosimo, S
   Reduzzi, C
   Pala, V
   Cappelletti, V
   Daidone, MG
AF Appierto, Valentina
   Di Cosimo, Serena
   Reduzzi, Carolina
   Pala, Valentina
   Cappelletti, Vera
   Daidone, Maria Grazia
TI How to study and overcome tumor heterogeneity with circulating
   biomarkers: The breast cancer case
SO SEMINARS IN CANCER BIOLOGY
LA English
DT Review
DE Breast cancer; CTC; ctDNA; Disease progression; Liquid biopsy; Minimal
   residual disease; Tumor surveillance
ID MESENCHYMAL TRANSITION MARKERS; PIK3CA MUTATIONAL STATUS; NEOADJUVANT
   CHEMOTHERAPY; CLONAL EVOLUTION; ANALYSIS REVEALS; LIQUID BIOPSY; CELLS;
   DNA; PLASMA; IDENTIFICATION
AB Breast cancer ranks first among female cancer-related deaths in Western countries. As the primary tumor can often be controlled by surgical resection, the survival of women with breast cancer is closely linked to the incidence of distant metastases. Molecular screening by next generation sequencing highlighted the spatial and temporal heterogeneity of solid tumors as well as the clonal evolution of cancer cells during progression and under treatment pressure. Such findings question whether an optimal assessment of disease progression and a screening for druggable mutations should be based on molecular features of primary or recurrent/metastatic lesions and therefore represent a crucial element for failure or success of personalized medicine. In fact, new targeted therapies may induce only short-term benefit annulled by the emergence of resistant clones with new driver mutations which would need to be rapidly and reliably identified. Serial tissue sampling is therefore essential but, unfortunately, also represents a problem since biopsies from solid lesions, which are invasive and potentially painful and risky, cannot be easily repeatedly sampled, are inaccessible or may not fully reflect tumor heterogeneity. The need to early detect and strike this "moving target" is now directing the scientific community toward liquid biopsy-based biomarkers, which include circulating tumor cells (CTC) and cell-free circulating tumor DNA (ctDNA), can be repeatedly assessed through non-invasive and easy-to-perform procedures and may act as reliable read-outs of functional and molecular features of recurrent/metastatic lesions. In this review we summarize the outcome of CTCs and ctDNA in breast cancer, with special reference on their role on unveiling and overcoming tumor heterogeneity, on their potential relevance for tumor surveillance and monitoring, and for the selection of therapeutic options. Finally, we propose integration between blood-based molecular and clinical approaches for monitoring disease progression according to the specific pattern of recurrence of the most aggressive breast cancer molecular subtypes.
C1 [Appierto, Valentina; Di Cosimo, Serena; Reduzzi, Carolina; Pala, Valentina; Cappelletti, Vera; Daidone, Maria Grazia] Fdn IRCCS Ist Nazl Tumori, Dept Expt Oncol & Mol Med, Via GA Amadeo 42, I-20133 Milan, Italy.
RP Cappelletti, V; Daidone, MG (通讯作者)，Fdn IRCCS Ist Nazl Tumori, Dept Expt Oncol & Mol Med, Via GA Amadeo 42, I-20133 Milan, Italy.
EM valentina.appierto@istitutotumori.mi.it;
   serena.dicosimo@istitutotumori.mi.it;
   carolina.reduzzi@istitutotumori.mi.it;
   valentina.pala@istitutotumori.mi.it;
   vera.cappelletti@istitutotumori.mi.it;
   mariagrazia.daidone@istitutotumori.mi.it
RI , Di Cosimo Serena/E-9418-2017; Reduzzi, Carolina/ABA-7773-2020;
   Reduzzi, Carolina/O-1350-2019; Cappelletti, Vera/B-9310-2017; Appierto,
   Valentina/B-9325-2017
OI , Di Cosimo Serena/0000-0002-4666-8052; Reduzzi,
   Carolina/0000-0003-0514-0152; Reduzzi, Carolina/0000-0003-0514-0152;
   Cappelletti, Vera/0000-0002-9709-0676; Appierto,
   Valentina/0000-0002-8726-6981
FU Italian Association for Cancer Research (AIRC)
FX This work was supported by Investigator Grants of the Italian
   Association for Cancer Research (AIRC) to MGD (IG) and SDC (MFAG).
CR Aktas B, 2009, BREAST CANCER RES, V11, DOI 10.1186/bcr2333
   Alix-Panabieres C, 2016, MOL ONCOL, V10, P443, DOI 10.1016/j.molonc.2016.01.004
   Alix-Panabieres C, 2014, NAT REV CANCER, V14, P623, DOI 10.1038/nrc3820
   Apostolaki S, 2007, ANN ONCOL, V18, P851, DOI 10.1093/annonc/mdl502
   Baccelli I, 2013, NAT BIOTECHNOL, V31, P539, DOI 10.1038/nbt.2576
   Barriere G, 2012, BMC CANCER, V12, DOI 10.1186/1471-2407-12-114
   Beaver JA, 2014, CLIN CANCER RES, V20, P2643, DOI 10.1158/1078-0432.CCR-13-2933
   Bertucci F, 2016, ONCOTARGET, V7, P27208, DOI 10.18632/oncotarget.8349
   Bettegowda C, 2014, SCI TRANSL MED, V6, DOI 10.1126/scitranslmed.3007094
   Bidard FC, 2010, ANN ONCOL, V21, P1765, DOI 10.1093/annonc/mdq052
   Bidard F. -C., 2016, SAN ANT BREAST CANC
   Bidard FC, 2016, MOL ONCOL, V10, P418, DOI 10.1016/j.molonc.2016.01.001
   Bidard FC, 2014, LANCET ONCOL, V15, P406, DOI 10.1016/S1470-2045(14)70069-5
   Bidard FC, 2013, SCI TRANSL MED, V5, DOI 10.1126/scitranslmed.3006305
   Blau CA, 2016, J NATL COMPR CANC NE, V14, P8, DOI 10.6004/jnccn.2016.0003
   Brouwer A, 2016, ONCOTARGET, V7, P48625, DOI 10.18632/oncotarget.8015
   Bulfoni M, 2016, BREAST CANCER RES, V18, DOI 10.1186/s13058-016-0687-3
   Cappelletti Vera, 2015, Journal of the National Cancer Institute Monographs, P60, DOI 10.1093/jncimonographs/lgv006
   Carter L, 2017, NAT MED, V23, P114, DOI 10.1038/nm.4239
   Cleary AS, 2014, NATURE, V508, P113, DOI 10.1038/nature13187
   Cottu PH, 2008, ANN ONCOL, V19, P596, DOI 10.1093/annonc/mdn021
   Dago AE, 2014, PLOS ONE, V9, DOI 10.1371/journal.pone.0101777
   Dawson SJ, 2013, NEW ENGL J MED, V368, P1199, DOI 10.1056/NEJMoa1213261
   De Luca F, 2016, ONCOTARGET, V7, P26107, DOI 10.18632/oncotarget.8431
   De Mattos-Arruda L, 2014, ANN ONCOL, V25, P1729, DOI 10.1093/annonc/mdu239
   De Mattos-Arruda L, 2016, MOL ONCOL, V10, P464, DOI 10.1016/j.molonc.2015.12.001
   Denisov EV, 2014, SCI REP-UK, V4, DOI 10.1038/srep04709
   Diaz LA, 2014, J CLIN ONCOL, V32, P579, DOI 10.1200/JCO.2012.45.2011
   Ellsworth R. E., 2016, SEMIN CELL DEV BIOL
   Ferreira MM, 2016, MOL ONCOL, V10, P374, DOI 10.1016/j.molonc.2016.01.007
   Fina E, 2015, INT J BIOL MARKER, V30, pE429, DOI 10.5301/jbm.5000166
   Forshew T, 2012, SCI TRANSL MED, V4, DOI 10.1126/scitranslmed.3003726
   Fribbens C, 2016, J CLIN ONCOL, V34, P2961, DOI 10.1200/JCO.2016.67.3061
   Garcia-Murillas I, 2015, SCI TRANSL MED, V7, DOI [10.1126/scitranslmed.aab0021, 10.1126/scitranslmed.aac7551]
   George J, 2015, NATURE, V524, P47, DOI 10.1038/nature14664
   Geyer FC, 2010, J PATHOL, V220, P562, DOI 10.1002/path.2675
   Goswami RS, 2015, CLIN CANCER RES, V21, P2644, DOI 10.1158/1078-0432.CCR-14-2391
   Gradishar W, 2016, J NATL COMPR CANC NE, V14, P641, DOI 10.6004/jnccn.2016.0181
   Hall CS, 2015, JNCI-J NATL CANCER I, V107, DOI 10.1093/jnci/djv250
   Hammond MEH, 2010, J CLIN ONCOL, V28, P3543, DOI 10.1200/JCO.2010.31.0888
   Hayashi N, 2012, INT J CLIN ONCOL, V17, P96, DOI 10.1007/s10147-011-0260-0
   Heitzer E, 2013, CANCER RES, V73, P2965, DOI 10.1158/0008-5472.CAN-12-4140
   Hou JM, 2012, J CLIN ONCOL, V30, P525, DOI 10.1200/JCO.2010.33.3716
   Husemann Y, 2008, CANCER CELL, V13, P58, DOI 10.1016/j.ccr.2007.12.003
   Jansen MPHM, 2016, ONCOTARGET, V7, P43412, DOI 10.18632/oncotarget.9727
   Jordan NV, 2016, NATURE, V537, P102, DOI 10.1038/nature19328
   Kallergi G, 2011, BREAST CANCER RES, V13, DOI 10.1186/bcr2896
   Kanwar N, 2015, INT J CANCER, V137, P332, DOI 10.1002/ijc.29399
   Kim MY, 2009, CELL, V139, P1315, DOI 10.1016/j.cell.2009.11.025
   Koren S, 2015, MOL CELL, V60, P537, DOI 10.1016/j.molcel.2015.10.031
   Lee HJ, 2015, AM J CLIN PATHOL, V144, P570, DOI 10.1309/AJCP51HCGPOPWSCY
   Lee JY, 2015, ONCOTARGET, V6, P43731, DOI 10.18632/oncotarget.6192
   Lianidou ES, 2013, BRIT J CANCER, V108, P2426, DOI 10.1038/bjc.2013.265
   Lianidou ES, 2015, ADV EXP MED BIOL, V867, P341, DOI 10.1007/978-94-017-7215-0_21
   Lohr JG, 2014, NAT BIOTECHNOL, V32, P479, DOI 10.1038/nbt.2892
   Lucci A, 2012, LANCET ONCOL, V13, P688, DOI 10.1016/S1470-2045(12)70209-7
   Ma F, 2016, ONCOTARGET, V7, P66020, DOI 10.18632/oncotarget.11791
   Macintyre G, 2017, CLIN CANCER RES, V23, P630, DOI 10.1158/1078-0432.CCR-16-0234
   Madaras Lilla, 2012, Magy Onkol, V56, P75, DOI MagyOnkol.2012.56.2.75
   Maltoni R., 2017, ONCOTARGET
   Markiewicz A, 2014, PLOS ONE, V9, DOI 10.1371/journal.pone.0093901
   Markou A, 2014, CLIN CANCER RES, V20, P5823, DOI 10.1158/1078-0432.CCR-14-0149
   Martelotto LG, 2014, BREAST CANCER RES, V16, DOI 10.1186/bcr3658
   Meric-Bernstam F, 2012, J CLIN ONCOL, V30
   Moschetti M., 2016, COCHRANE DB SYST REV, V5
   Mu ZM, 2015, BREAST CANCER RES TR, V154, P563, DOI 10.1007/s10549-015-3636-4
   Murtaza M, 2015, NAT COMMUN, V6, DOI 10.1038/ncomms9760
   Murtaza M, 2013, NATURE, V497, P108, DOI 10.1038/nature12065
   Navin N, 2010, GENOME RES, V20, P68, DOI 10.1101/gr.099622.109
   Ni XH, 2013, P NATL ACAD SCI USA, V110, P21083, DOI 10.1073/pnas.1320659110
   Nik-Zainal S, 2012, CELL, V149, DOI 10.1016/j.cell.2012.04.023
   Olsson E, 2015, EMBO MOL MED, V7, P1034, DOI 10.15252/emmm.201404913
   Pagani O, 2010, JNCI-J NATL CANCER I, V102, P456, DOI 10.1093/jnci/djq029
   Pantel K, 2016, MOL ONCOL, V10, P371, DOI 10.1016/j.molonc.2016.01.009
   Pantel K, 2016, CLIN CHEM, V62, P328, DOI 10.1373/clinchem.2015.242537
   Papadaki MA, 2014, BMC CANCER, V14, DOI 10.1186/1471-2407-14-651
   Pestrin M, 2015, MOL ONCOL, V9, P749, DOI 10.1016/j.molonc.2014.12.001
   Pierga JY, 2015, CLIN CANCER RES, V21, P1298, DOI 10.1158/1078-0432.CCR-14-1705
   Rack B, 2014, JNCI-J NATL CANCER I, V106, DOI 10.1093/jnci/dju066
   Raimondi C, 2011, BREAST CANCER RES TR, V130, P449, DOI 10.1007/s10549-011-1373-x
   Rakha EA, 2009, BREAST CANCER RES TR, V114, P243, DOI 10.1007/s10549-008-0007-4
   Ramirez JM, 2014, CLIN CHEM, V60, P214, DOI 10.1373/clinchem.2013.215079
   Ribelles N, 2013, BREAST CANCER RES, V15, DOI 10.1186/bcr3559
   Riva F, 2017, CLIN CHEM, V63, P691, DOI 10.1373/clinchem.2016.262337
   Rossi E, 2010, CLIN CANCER RES, V16, P5233, DOI 10.1158/1078-0432.CCR-10-1449
   Rothe F, 2014, ANN ONCOL, V25, P1959, DOI 10.1093/annonc/mdu288
   Schramm A, 2016, ARCH GYNECOL OBSTET, V293, P271, DOI 10.1007/s00404-015-3879-7
   Serrano MJ, 2014, ONCOTARGET, V5, P7486, DOI 10.18632/oncotarget.2217
   Shah SP, 2012, NATURE, V486, P395, DOI 10.1038/nature10933
   Shaw JA, 2017, CLIN CANCER RES, V23, P88, DOI 10.1158/1078-0432.CCR-16-0825
   Siravegna G, 2017, NAT REV CLIN ONCOL
   Smerage JB, 2014, J CLIN ONCOL, V32, P3483, DOI 10.1200/JCO.2014.56.2561
   Song FF, 2015, ONCOTARGET, V6, P31820, DOI 10.18632/oncotarget.5569
   Tabassum DP, 2015, NAT REV CANCER, V15, P473, DOI 10.1038/nrc3971
   Tewes M, 2009, BREAST CANCER RES TR, V115, P581, DOI 10.1007/s10549-008-0143-x
   Torres L, 2007, BREAST CANCER RES TR, V102, P143, DOI 10.1007/s10549-006-9317-6
   Van Loo P, 2014, CURR OPIN GENET DEV, V24, P82, DOI 10.1016/j.gde.2013.12.004
   Van Poznak C, 2015, J CLIN ONCOL, V33, P2695, DOI 10.1200/JCO.2015.61.1459
   Vollebergh MA, 2014, PLOS ONE, V9, DOI 10.1371/journal.pone.0103177
   Wang C, 2017, BREAST CANCER RES TR, V161, P83, DOI 10.1007/s10549-016-4026-2
   Yates LR, 2015, NAT MED, V21, P751, DOI 10.1038/nm.3886
   Yu M, 2014, SCIENCE, V345, P216, DOI 10.1126/science.1253533
   Yu M, 2013, SCIENCE, V339, P580, DOI 10.1126/science.1228522
   Zardavas D, 2015, NAT REV CLIN ONCOL, V12, P381, DOI 10.1038/nrclinonc.2015.73
   Zhang LX, 2013, SCI TRANSL MED, V5, DOI 10.1126/scitranslmed.3005109
NR 105
TC 33
Z9 33
U1 1
U2 16
PU ACADEMIC PRESS LTD- ELSEVIER SCIENCE LTD
PI LONDON
PA 24-28 OVAL RD, LONDON NW1 7DX, ENGLAND
SN 1044-579X
EI 1096-3650
J9 SEMIN CANCER BIOL
JI Semin. Cancer Biol.
PD JUN
PY 2017
VL 44
BP 106
EP 116
DI 10.1016/j.semcancer.2017.04.007
PG 11
WC Oncology
WE Science Citation Index Expanded (SCI-EXPANDED)
SC Oncology
GA FA6FB
UT WOS:000405537600011
PM 28442298
DA 2022-08-28
ER

PT J
AU Gampenrieder, SP
   Rinnerthaler, G
   Greil, R
AF Gampenrieder, Simon Peter
   Rinnerthaler, Gabriel
   Greil, Richard
TI SABCS 2016: systemic therapy for metastatic breast cancer
SO MEMO-MAGAZINE OF EUROPEAN MEDICAL ONCOLOGY
LA English
DT Review
DE Metastatic breast cancer; San Antonio Breast Cancer Symposium; SABCS;
   Highlights; Review
AB At the 2016 San Antonio Breast Cancer Symposium, several interesting phase II and phase III studies investigating systemic therapies for metastatic breast cancer were presented. The PrEGOC 0102 trial demonstrated that the combination of fulvestrant plus everolimus is safe and effective and could be an alternative to exemestane plus everolimus for selected patients with hormone-receptor positive, HER2-negative disease. The pan-PI3K inhibitor buparlisib showed some activity in combination with fulvestrant after failure of everolimus in the BELLE-3 trial. PIK3CA mutation detected in circulating tumor DNA (ctDNA) was predictive for a buparlisib efficacy. Unfortunately, the unfavorable toxicity profile precludes further development of this drug. Nonetheless, PI3K seems to be a valid target in tumors resistant to mTOR inhibition. The BROCADE phase II trial failed to show a statistically significant benefit by the addition of the PARP inhibitor veliparib to carboplatin and paclitaxel in patients with BRCA1/2 germline mutation. The overall response rate, however, was statistically significant higher in the veliparib arm compared to the placebo arm. Data from the phase III trial BROCADE-3 are awaited. Finally, the TNT trial did not identify further biomarkers, in addition to BRCA1/2 germline mutation, for carboplatin benefit in patients with metastatic triple-negative breast cancer.
C1 [Gampenrieder, Simon Peter; Rinnerthaler, Gabriel; Greil, Richard] Paracelsus Med Univ Salzburg, Med Dept 3, Mullner Hauptstr 48, A-5020 Salzburg, Austria.
   [Gampenrieder, Simon Peter; Rinnerthaler, Gabriel; Greil, Richard] Salzburg Canc Res Inst, Lab Immunol & Mol Canc Res, Salzburg, Austria.
   [Gampenrieder, Simon Peter; Rinnerthaler, Gabriel; Greil, Richard] Ctr Clin Canc & Immunol Trials, Salzburg, Austria.
   [Gampenrieder, Simon Peter; Rinnerthaler, Gabriel; Greil, Richard] Canc Cluster Salzburg, Salzburg, Austria.
RP Greil, R (通讯作者)，Paracelsus Med Univ Salzburg, Med Dept 3, Mullner Hauptstr 48, A-5020 Salzburg, Austria.
EM r.greil@salk.at
RI Gampenrieder, Simon Peter/AFM-7798-2022
FU Paracelsus Medical University
FX Open access funding provided by Paracelsus Medical University.
CR Arpino G, 2016, 39 SAN ANT BREAST CA
   Di Leo A, 2016, 39 SAN ANT BREAST CA
   Han HS, 2016, 39 SAN ANT BREAST CA
   Kornblum NS, 2016, 39 SAN ANT BREAST CA
   Tutt A, 2014, 39 SAN ANT BREAST CA
   Tutt A, 2016, 39 SAN ANT BREAST CA
NR 6
TC 8
Z9 9
U1 1
U2 4
PU SPRINGER WIEN
PI WIEN
PA SACHSENPLATZ 4-6, PO BOX 89, A-1201 WIEN, AUSTRIA
SN 1865-5041
EI 1865-5076
J9 MEMO-MAG EUR MED ONC
JI Memo-Mag. Eur. Med. Oncol.
PD JUN
PY 2017
VL 10
IS 2
BP 86
EP 89
DI 10.1007/s12254-017-0326-4
PG 4
WC Oncology
WE Emerging Sources Citation Index (ESCI)
SC Oncology
GA EZ4DN
UT WOS:000404662000010
PM 28725277
OA Green Published
DA 2022-08-28
ER

PT J
AU Ostrup, O
   Ahlborn, LB
   Lassen, U
   Mau-Sorensen, M
   Nielsen, FC
AF Ostrup, Olga
   Ahlborn, Lise Barlebo
   Lassen, Ulrik
   Mau-Sorensen, Morten
   Nielsen, Finn Cilius
TI Detection of copy number alterations in cell-free tumor DNA from plasma
SO BBA CLINICAL
LA English
DT Article
DE Copy number alterations; Circulating cell-free tumor DNA; Array
   profiling; Diagnostics
ID BREAST-CANCER; LIQUID BIOPSIES; HETEROGENEITY; ABERRATIONS; VARIANTS
AB Background: Somatic copy number alterations (SCNAs) occurring in tumors can provide information about tumor classification, patient's outcome or treatment targets. Liquid biopsies, incl. plasma samples containing circulating cell-free tumor DNA (ccfDNA) can be used to assess SCNAs for clinical purposes, however specify and reliability of methods have to be tested.
   Methods: SNP microarrays (Affymetrix) were used to generate whole-genome copy number profiles from plasma ccfDNA (OncoScan) and paired tumor biopsies (CytoScan) from ten patients with metastatic cancers. Numerical, segmental and focal SCNAs were assessed using ASCAT/TuScan and SNP-FASST2.
   Results: Aberrations in ccfDNA in 4 patients resembled numerical (76%) and segmental (80%) aberrations in tDNA. Three patients represented low correlation due to postponed sampling time, ccfDNA quality and possible treatment interference. Breakpoints of high-amplitude amplification were assessed with high accuracy and relative breakpoints difference of only 7% (0.02-37%). Similarly, biallelic losses were reliably detected. Array was 100% successful in detection of SCNAs on clinically relevant genes compared to SCNAs in tumor biopsies. Tracking of SCNAs changes during the treatment course of one patient also indicated that apoptosis/necrosis of non-cancerous cells presumably induced by treatment can influence ccfDNA composition and introduce false-negative findings into the analysis of liquid biopsies.
   Conclusions: Genomic alterations detected in ccfDNA from liquid biopsies by comprehensive SNP array are reliable source for information for stratification of patients for targeted treatment.
   General significance: Clinically relevant SCNAs can be detected in ccfDNA with high resolution and can therefore serve as an alternative to tumor biopsy in defining treatment targets.
C1 [Ostrup, Olga; Ahlborn, Lise Barlebo; Nielsen, Finn Cilius] Univ Copenhagen, Rigshosp, Ctr Genom Med, Blegdamsvej 9, DK-2100 Copenhagen O, Denmark.
   [Ahlborn, Lise Barlebo; Lassen, Ulrik; Mau-Sorensen, Morten] Univ Copenhagen, Rigshosp, Dept Oncol, Blegdamsvej 9, DK-2100 Copenhagen O, Denmark.
RP Ostrup, O (通讯作者)，Rigshosp, Ctr Genom Med, Blegdamsvej 9, DK-2100 Copenhagen, Denmark.
EM olga.oestrup@regionh.dk
RI Lassen, Ulrik/AAH-2799-2021; Nielsen, Finn Cilius/AAA-4926-2020
OI Nielsen, Finn Cilius/0000-0002-9829-1031; , Olga/0000-0002-5564-2356;
   Ahlborn, Lise/0000-0001-8021-7442; Mau-Sorensen,
   Morten/0000-0003-2235-1250; Lassen, Ulrik/0000-0002-3865-4574
CR Bettegowda C, 2014, SCI TRANSL MED, V6, DOI 10.1126/scitranslmed.3007094
   Bolli N, 2014, NAT COMMUN, V5, DOI 10.1038/ncomms3997
   Bronkhorst AJ, 2015, CLIN CHIM ACTA, V450, P243, DOI 10.1016/j.cca.2015.08.028
   Chan KCA, 2013, CLIN CHEM, V59, P211, DOI 10.1373/clinchem.2012.196014
   Chicard M, 2016, CLIN CANCER RES, V22, P5564, DOI 10.1158/1078-0432.CCR-16-0500
   Glebova K, 2015, CANCER LETT, V356, P22, DOI 10.1016/j.canlet.2013.09.005
   Gravina S, 2016, AGING CELL, V15, P398, DOI 10.1111/acel.12454
   Hardenbol P, 2003, NAT BIOTECHNOL, V21, P673, DOI 10.1038/nbt821
   Hashad D, 2012, J CLIN LAB ANAL, V26, P467, DOI 10.1002/jcla.21548
   Heitzer E, 2013, GENOME MED, V5, DOI 10.1186/gm477
   Kirkizlar E, 2015, TRANSL ONCOL, V8, P407, DOI 10.1016/j.tranon.2015.08.004
   Mateo J, 2015, NEW ENGL J MED, V373, P1697, DOI 10.1056/NEJMoa1506859
   Mouliere F, 2011, PLOS ONE, V6, DOI 10.1371/journal.pone.0023418
   Murtaza M, 2013, NATURE, V497, P108, DOI 10.1038/nature12065
   Nishio M, 2015, INVEST NEW DRUG, V33, P632, DOI 10.1007/s10637-015-0227-5
   Page K, 2017, CLIN CHEM, V63, P532, DOI 10.1373/clinchem.2016.261834
   Polivka J, 2015, EXPERT REV MOL DIAGN, V15, P1631, DOI 10.1586/14737159.2015.1110021
   Pritchard KI, 2006, NEW ENGL J MED, V354, P2103, DOI 10.1056/NEJMoa054504
   Rothwell DG, 2016, MOL ONCOL, V10, P566, DOI 10.1016/j.molonc.2015.11.006
   Sottoriva A, 2015, NAT GENET, V47, P209, DOI 10.1038/ng.3214
   Takai E, 2015, SCI REP-UK, V5, DOI 10.1038/srep18425
   Togneri FS, 2016, EUR J HUM GENET, V24, P1167, DOI 10.1038/ejhg.2015.281
   Toro PV, 2015, CLIN BIOCHEM, V48, P993, DOI 10.1016/j.clinbiochem.2015.07.097
   Tuxen IV, 2014, APMIS, V122, P723, DOI 10.1111/apm.12293
   Van Allen EM, 2014, NAT MED, V20, P682, DOI 10.1038/nm.3559
   Xia S, 2015, LUNG CANCER, V90, P78, DOI 10.1016/j.lungcan.2015.07.002
NR 26
TC 6
Z9 6
U1 0
U2 3
PU ELSEVIER SCIENCE BV
PI AMSTERDAM
PA PO BOX 211, 1000 AE AMSTERDAM, NETHERLANDS
SN 2214-6474
J9 BBA CLIN
JI BBA Clin.
PD JUN
PY 2017
VL 7
BP 120
EP 126
DI 10.1016/j.bbacli.2017.03.006
PG 7
WC Medicine, General & Internal
WE Emerging Sources Citation Index (ESCI)
SC General & Internal Medicine
GA FA7FM
UT WOS:000405610500014
PM 28417079
OA Green Published, hybrid
DA 2022-08-28
ER

PT J
AU Perdigones, N
   Murtaza, M
AF Perdigones, Nieves
   Murtaza, Muhammed
TI Capturing tumor heterogeneity and clonal evolution in solid cancers
   using circulating tumor DNA analysis
SO PHARMACOLOGY & THERAPEUTICS
LA English
DT Review
DE Cell-free DNA; Circulating tumor DNA; Clonal evolution; Tumor
   heterogeneity; Treatment resistance
ID CELL-FREE DNA; METASTATIC BREAST-CANCER; ACQUIRED-RESISTANCE;
   LUNG-CANCER; COLORECTAL-CANCER; EGFR BLOCKADE; PLASMA; MUTATIONS;
   THERAPY; BLOOD
AB Circulating tumor DNA analysis has emerged as a potential noninvasive alternative to tissue biopsies for tumor genotyping in patients with metastatic cancer. This is particularly attractive in cases where tissue biopsies are contraindicated or repeat genotyping after progression on treatment is required. However, tissue and plasma analysis results are not always concordant and clinical interpretation of discordant results is not completely understood. Discordant results could arise due to analytical limits of assays used for tumor and plasma DNA analysis or due to low overall contribution of tumor-specific DNA in plasma. Once these factors are ruled out, tissue-plasma concordance and quantitative levels of somatic mutations in plasma can capture tumor heterogeneity. During longitudinal follow-up of patients, this feature can be leveraged to track subclonal evolution and to guide combination or sequential adaptive treatment. Here, we summarize recent results evaluating the opportunities and limitations of circulating tumor DNA analysis in the context of tumor heterogeneity and subclonal evolution in patients with advanced cancers. (C) 2017 Elsevier Inc. All rights reserved.
C1 [Perdigones, Nieves; Murtaza, Muhammed] Translat Genom Res Inst, Ctr Noninvas Diagnost, 445 N 5th St, Phoenix, AZ 85004 USA.
   [Murtaza, Muhammed] Mayo Clin, Ctr Individualized Med, Scottsdale, AZ USA.
RP Murtaza, M (通讯作者)，Translat Genom Res Inst, Ctr Noninvas Diagnost, 445 N 5th St, Phoenix, AZ 85004 USA.
EM mmurtaza@tgen.org
OI Murtaza, Muhammed/0000-0001-7557-2861
CR Bettegowda C, 2014, SCI TRANSL MED, V6, DOI 10.1126/scitranslmed.3007094
   Bronkhorst AJ, 2015, CLIN CHIM ACTA, V450, P243, DOI 10.1016/j.cca.2015.08.028
   Chabon JJ, 2016, NAT COMMUN, V7, DOI 10.1038/ncomms11815
   Chan KCA, 2013, CLIN CHEM, V59, P211, DOI 10.1373/clinchem.2012.196014
   Dawson SJ, 2013, NEW ENGL J MED, V368, P1199, DOI 10.1056/NEJMoa1213261
   De Mattos-Arruda L, 2014, ANN ONCOL, V25, P1729, DOI 10.1093/annonc/mdu239
   De Mattos-Arruda L, 2015, NAT COMMUN, V6, DOI 10.1038/ncomms9839
   Devonshire AS, 2014, ANAL BIOANAL CHEM, V406, P6499, DOI 10.1007/s00216-014-7835-3
   Diaz LA, 2012, NATURE, V486, P537, DOI 10.1038/nature11219
   Diehl F, 2008, NAT MED, V14, P985, DOI 10.1038/nm.1789
   Forshew T, 2012, SCI TRANSL MED, V4, DOI 10.1126/scitranslmed.3003726
   Hata AN, 2016, NAT MED, V22, P262, DOI 10.1038/nm.4040
   Jamal-Hanjani M, 2016, ANN ONCOL, V27, P862, DOI 10.1093/annonc/mdw037
   Jiang PY, 2015, P NATL ACAD SCI USA, V112, pE1317, DOI 10.1073/pnas.1500076112
   Kinde I, 2011, P NATL ACAD SCI USA, V108, P9530, DOI 10.1073/pnas.1105422108
   Kuczynski EA, 2013, NAT REV CLIN ONCOL, V10, P571, DOI 10.1038/nrclinonc.2013.158
   Lanman RB, 2015, PLOS ONE, V10, DOI 10.1371/journal.pone.0140712
   Li J, 2008, NAT MED, V14, P579, DOI 10.1038/nm1708
   LoRusso PM, 2015, MOL CANCER THER, V14, P1962, DOI 10.1158/1535-7163.MCT-15-0153
   McGranahan N, 2015, CANCER CELL, V27, P15, DOI 10.1016/j.ccell.2014.12.001
   McNeil C, 2015, J NATL CANC I, V107
   Misale S, 2012, NATURE, V486, P532, DOI 10.1038/nature11156
   Murtaza M, 2015, NAT COMMUN, V6, DOI 10.1038/ncomms9760
   Murtaza M, 2013, NATURE, V497, P108, DOI 10.1038/nature12065
   Newman AM, 2016, NAT BIOTECHNOL, V34, P547, DOI 10.1038/nbt.3520
   Norton SE, 2013, CLIN BIOCHEM, V46, P1561, DOI 10.1016/j.clinbiochem.2013.06.002
   Oxnard GR, 2016, J CLIN ONCOL, V34, P3375, DOI 10.1200/JCO.2016.66.7162
   Siravegna G, 2015, NAT MED, V21, P795, DOI 10.1038/nm.3870
   Sundaresan TK, 2016, CLIN CANCER RES, V22, P1103, DOI 10.1158/1078-0432.CCR-15-1031
   Tannock IF, 2016, NEW ENGL J MED, V375, P1289, DOI 10.1056/NEJMsb1607705
   Thierry AR, 2014, NAT MED, V20, P430, DOI 10.1038/nm.3511
   Thompson JD, 2012, PLOS ONE, V7, DOI 10.1371/journal.pone.0031597
   Thress KS, 2015, NAT MED, V21, P560, DOI 10.1038/nm.3854
   Vogelstein B, 2013, SCIENCE, V339, P1546, DOI 10.1126/science.1235122
NR 34
TC 19
Z9 19
U1 1
U2 17
PU PERGAMON-ELSEVIER SCIENCE LTD
PI OXFORD
PA THE BOULEVARD, LANGFORD LANE, KIDLINGTON, OXFORD OX5 1GB, ENGLAND
SN 0163-7258
J9 PHARMACOL THERAPEUT
JI Pharmacol. Ther.
PD JUN
PY 2017
VL 174
BP 22
EP 26
DI 10.1016/j.pharmthera.2017.02.003
PG 5
WC Pharmacology & Pharmacy
WE Science Citation Index Expanded (SCI-EXPANDED)
SC Pharmacology & Pharmacy
GA EU1WL
UT WOS:000400816600002
PM 28167216
DA 2022-08-28
ER

PT J
AU Xu, B
   Krie, A
   De, P
   Williams, C
   Elsey, R
   Klein, J
   Leyland-Jones, B
AF Xu, Bing
   Krie, Amy
   De, Pradip
   Williams, Casey
   Elsey, Rachel
   Klein, Jessica
   Leyland-Jones, Brian
TI Utilizing Tumor and Plasma Liquid Biopsy in Treatment Decision Making
   for an Estrogen Receptor-Positive Advanced Breast Cancer Patient
SO CUREUS
LA English
DT Article
DE er+ breast cancer; precision ocology; circulating tumor dna; molecular
   profiling
ID PI3K/AKT/MTOR PATHWAY; PALBOCICLIB; GENE
AB Breast cancer affects 12% of females in the United States and is the leading cause of cancer death in the female population. Personalized therapy is being used in clinical practice to treat breast cancer based on tumor molecular profiling, which can be obtained from tissue biopsy or plasma liquid biopsy as circulating tumor deoxyribonucleic acid (ctDNA). The available ctDNA tests provide a non-invasive way to monitor the cancer genome in a real-time manner.
   In this case report, a 38-year-old female with recurrent estrogen receptor (ER) positive breast cancer is treated with letrozole, everolimus, and palbociclib. The drugs target the hormonal signaling pathway, phosphoinositide 3-kinase (PI3K)-RAC-alpha serine/threonine-protein kinase (AKT) pathway, and cyclin D1 (CCND1)-CDK4/6 pathway, based on the patient's estrogen-receptor-positive (ER+) disease and phosphatidylinositol -4,5-bisphosphate 3-kinase catalytic subunit alpha (PIK3CA) mutation, as well as PIK3CA and CCND1 amplification. After 11 months of treatment, retinoblastoma protein transcriptional corepressor 1 (RB1) mutation was caught in ctDNA, which suggests an acquired resistance to palbociclib. Pazopanib was then used instead of palbociclib, targeting the fibroblast growth factor 3/4/19 (FGF3/4/19) amplification that was initially observed in her molecular profiling. Trametinib was also suggested recently due to the increasing allele frequency of B-Raf proto-oncogene, serine/threonine kinase (BRAF) mutation in ctDNA, following the treatment of letrozole + everolimus + pazopanib. The patient has no evidence of disease after five months of treatment initiation and has remained disease-free for over 16 months.
   In conclusion, the analysis of ctDNA is an effective way to monitor the real-time changes in a patient's tumor genome, which is a great supplement to the molecular profile from the tissue biopsy. The combination of these two tests provides an efficient strategy to make more informed treatment decisions, which greatly adapt along disease development.
C1 [Xu, Bing; Krie, Amy; De, Pradip; Williams, Casey; Elsey, Rachel; Klein, Jessica; Leyland-Jones, Brian] Avera Canc Inst, Mol & Expt Med, Sioux Falls, SD 57105 USA.
RP Xu, B (通讯作者)，Avera Canc Inst, Mol & Expt Med, Sioux Falls, SD 57105 USA.
EM xubing8758@gmail.com
OI Elsey, Rachel/0000-0003-2325-3775
CR Davies H, 2002, NATURE, V417, P949, DOI 10.1038/nature00766
   Dienstmann R, 2014, MOL CANCER THER, V13, P1021, DOI 10.1158/1535-7163.MCT-13-0639
   Ferlay J, 2015, INT J CANCER, V136, pE359, DOI 10.1002/ijc.29210
   Finn RS, 2016, BREAST CANCER RES, V18, DOI 10.1186/s13058-016-0721-5
   Goetz R, 2013, NAT REV MOL CELL BIO, V14, P166, DOI 10.1038/nrm3528
   Malorni L, 2016, ONCOTARGET, V7, P68012, DOI 10.18632/oncotarget.12010
   Paplomata E, 2014, THER ADV MED ONCOL, V6, P154, DOI 10.1177/1758834014530023
   Roberts PJ, 2012, JNCI-J NATL CANCER I, V104, P476, DOI 10.1093/jnci/djs002
   Tobin NP, 2012, CURR BREAST CANCER R, V4, P171, DOI 10.1007/s12609-012-0083-7
   Turner NC, 2015, NEW ENGL J MED, V373, P209, DOI 10.1056/NEJMoa1505270
NR 10
TC 13
Z9 14
U1 0
U2 0
PU CUREUS INC
PI PALO ALTO
PA PO BOX 61002, PALO ALTO, CA 94306 USA
EI 2168-8184
J9 CUREUS
JI Cureus
PD JUN
PY 2017
VL 9
IS 6
AR e1408
DI 10.7759/cureus.1408
PG 8
WC Medicine, General & Internal
WE Emerging Sources Citation Index (ESCI)
SC General & Internal Medicine
GA HE7MQ
UT WOS:000453622200107
PM 28856074
OA Green Published, gold
DA 2022-08-28
ER

PT J
AU Yanagawa, T
   Kagara, N
   Miyake, T
   Tanei, T
   Naoi, Y
   Shimoda, M
   Shimazu, K
   Kim, SJ
   Noguchi, S
AF Yanagawa, Takehiro
   Kagara, Naofumi
   Miyake, Tomohiro
   Tanei, Tomonori
   Naoi, Yasuto
   Shimoda, Masafumi
   Shimazu, Kenzo
   Kim, Seung Jin
   Noguchi, Shinzaburo
TI Detection of ESR1 mutations in plasma and tumors from metastatic breast
   cancer patients using next-generation sequencing
SO BREAST CANCER RESEARCH AND TREATMENT
LA English
DT Article
DE Circulating tumor DNA; ESR1 mutation; Resistance to endocrine therapy;
   Whole exon sequencing
ID ESTROGEN-RECEPTOR-ALPHA; CELL-FREE DNA; AROMATASE INHIBITOR; CROSS-TALK;
   EXPRESSION; RESISTANCE; TAMOXIFEN; BIOPSIES; TARGET
AB Liquid biopsy using digital PCR (dPCR) has been widely used for the screening of ESR1 mutations, since they are frequently identified in the hotspot. However, dPCR is limited to the known mutations. Therefore, we aimed to analyze the utility of next-generation sequencing (NGS) to discover novel ESR1 mutations.
   Whole exon sequencing of the ESR1 gene using NGS was performed in 16 primary and 47 recurrent tumor samples and 38 plasma samples from hormone receptor-positive metastatic breast cancer patients. Functional analyses were then performed for the novel mutations we detected.
   We identified no mutations in primary tumors and six mutations in five recurrent tumors, including three types of known mutations (Y537C, Y537N, and D538G) and two novel mutations (E279V and G557R). We also identified seven mutations in five plasma samples, including three types of known mutations (S463P, Y537S, and D538G) and one mutation not reported in COSMIC database (L536H). All nine patients with ESR1 mutations were treated with aromatase inhibitors (AIs) prior to sampling, and the mutations were frequently detected in patients who received AI treatments in the metastatic setting. Among the three novel mutations (E279V, L536H, and G557R), L536H, but not E279V and G557R, showed ligand-independent activity. All three mutant proteins showed nuclear localization and had no relation with non-genomic ER pathways.
   Although the molecular mechanisms of the E279V and G557R mutations remain unclear, our data suggest the utility of NGS as a liquid biopsy for metastatic breast cancer patients and the potential to identify novel ESR1 mutations.
C1 [Yanagawa, Takehiro; Kagara, Naofumi; Miyake, Tomohiro; Tanei, Tomonori; Naoi, Yasuto; Shimoda, Masafumi; Shimazu, Kenzo; Kim, Seung Jin; Noguchi, Shinzaburo] Osaka Univ, Grad Sch Med, Dept Breast & Endocrine Surg, 2-2-E10 Yamadaoka, Suita, Osaka 5650871, Japan.
RP Kagara, N (通讯作者)，Osaka Univ, Grad Sch Med, Dept Breast & Endocrine Surg, 2-2-E10 Yamadaoka, Suita, Osaka 5650871, Japan.
EM kagaran@onsurg.med.osaka-u.ac.jp
OI MIYAKE, TOMOHIRO/0000-0002-9362-9822
CR Allred DC, 1998, MODERN PATHOL, V11, P155
   Ariazi EA, 2006, CURR TOP MED CHEM, V6, P181, DOI 10.2174/156802606776173483
   Barone I, 2010, ONCOGENE, V29, P2404, DOI 10.1038/onc.2009.520
   Barone I, 2009, CANCER RES, V69, P4724, DOI 10.1158/0008-5472.CAN-08-4194
   Chandarlapaty S, 2016, JAMA ONCOL, V2, P1310, DOI 10.1001/jamaoncol.2016.1279
   Diaz LA, 2014, J CLIN ONCOL, V32, P579, DOI 10.1200/JCO.2012.45.2011
   Fribbens C, 2016, J CLIN ONCOL, V34, P2961, DOI 10.1200/JCO.2016.67.3061
   Fuqua SAW, 2016, JAMA ONCOL, V2, P1315, DOI 10.1001/jamaoncol.2016.1268
   Fuqua SAW, 2014, BREAST CANCER RES TR, V144, P11, DOI 10.1007/s10549-014-2847-4
   Garcia-Murillas I, 2015, SCI TRANSL MED, V7, DOI [10.1126/scitranslmed.aab0021, 10.1126/scitranslmed.aac7551]
   Gelsomino L, 2016, BREAST CANCER RES TR, V157, P253, DOI 10.1007/s10549-016-3829-5
   Glenn TC, 2011, MOL ECOL RESOUR, V11, P759, DOI 10.1111/j.1755-0998.2011.03024.x
   Jeselsohn R, 2014, CLIN CANCER RES, V20, P1757, DOI 10.1158/1078-0432.CCR-13-2332
   Kinde I, 2011, P NATL ACAD SCI USA, V108, P9530, DOI 10.1073/pnas.1105422108
   Kukita Y, 2015, DNA RES, V22, P269, DOI 10.1093/dnares/dsv010
   LIPPMAN ME, 1980, CANCER, V46, P2829, DOI 10.1002/1097-0142(19801215)46:12+<2829::AID-CNCR2820461419>3.0.CO;2-M
   Morimoto K, 2009, CANCER SCI, V100, P1062, DOI 10.1111/j.1349-7006.2009.01151.x
   Nakauchi C, 2016, CLIN BREAST CANCER, V16, P418, DOI 10.1016/j.clbc.2016.05.004
   Newman AM, 2014, NAT MED, V20, P552, DOI 10.1038/nm.3519
   Niu J, 2015, BIOTECHNOL BIOFUELS, V8, DOI 10.1186/s13068-015-0213-3
   Osborne CK, 2003, BREAST, V12, P362, DOI 10.1016/S0960-9776(03)00137-1
   Robinson DR, 2013, NAT GENET, V45, P1446, DOI 10.1038/ng.2823
   Rothe F, 2014, ANN ONCOL, V25, P1959, DOI 10.1093/annonc/mdu288
   Segal CV, 2014, CLIN CANCER RES, V20, P1724, DOI 10.1158/1078-0432.CCR-14-0067
   Speirs V, 1999, CANCER RES, V59, P525
   Spoerke JM, 2016, NAT COMMUN, V7, DOI 10.1038/ncomms11579
   Susa T, 2015, J CELL PHYSIOL, V230, P1594, DOI 10.1002/jcp.24906
   Takeshita T., 2016, ONCOTARGET
   Takeshita T, 2015, TRANSL RES, V166, P540, DOI 10.1016/j.trsl.2015.09.003
   Toy W, 2013, NAT GENET, V45, P1439, DOI 10.1038/ng.2822
   Wang PL, 2016, CLIN CANCER RES, V22, P1130, DOI 10.1158/1078-0432.CCR-15-1534
   Yamamoto N, 2012, BREAST CANCER RES TR, V132, P165, DOI 10.1007/s10549-011-1575-2
NR 32
TC 24
Z9 26
U1 0
U2 3
PU SPRINGER
PI NEW YORK
PA 233 SPRING ST, NEW YORK, NY 10013 USA
SN 0167-6806
EI 1573-7217
J9 BREAST CANCER RES TR
JI Breast Cancer Res. Treat.
PD JUN
PY 2017
VL 163
IS 2
BP 231
EP 240
DI 10.1007/s10549-017-4190-z
PG 10
WC Oncology
WE Science Citation Index Expanded (SCI-EXPANDED)
SC Oncology
GA ET5UV
UT WOS:000400354800004
PM 28283903
DA 2022-08-28
ER

PT J
AU Yates, LR
   Desmedt, C
AF Yates, Lucy R.
   Desmedt, Christine
TI Translational Genomics: Practical Applications of the Genomic Revolution
   in Breast Cancer
SO CLINICAL CANCER RESEARCH
LA English
DT Article
ID CIRCULATING TUMOR DNA; HOMOLOGOUS RECOMBINATION DEFICIENCY; ESR1
   MUTATIONS; GENETIC ALTERATIONS; SOMATIC MUTATIONS; NEOADJUVANT
   CHEMOTHERAPY; TARGETED THERAPY; LANDSCAPE; EVOLUTION; HETEROGENEITY
AB The genomic revolution has fundamentally changed our perception of breast cancer. It is now apparent from DNA-based massively parallel sequencing data that at the genomic level, every breast cancer is unique and shaped by the mutational processes to which it was exposed during its lifetime. More than 90 breast cancer driver genes have been identified as recurrently mutated, and many occur at low frequency across the breast cancer population. Certain cancer genes are associated with traditionally defined histologic subtypes, but genomic intertumoral heterogeneity exists even between cancers that appear the same under the microscope. Most breast cancers contain subclonal populations, many of which harbor driver alterations, and subclonal structure is typically remodeled over time, across metastasis and as a consequence of treatment interventions. Genomics is deepening our understanding of breast cancer biology, contributing to an accelerated phase of targeted drug development and providing insights into resistance mechanisms. Genomics is also providing tools necessary to deliver personalized cancer medicine, but a number of challenges must still be addressed. (C) 2017 AACR.
C1 [Yates, Lucy R.] Wellcome Trust Sanger Inst, Canc Genome Project, Hinxton, England.
   [Yates, Lucy R.] Guys & St Thomas NHS Trust, Dept Clin Oncol, London, England.
   [Desmedt, Christine] Univ Libre Bruxelles, Inst Jules Bordet, Breast Canc Translat Res Lab, Brussels, Belgium.
RP Desmedt, C (通讯作者)，Inst Jules Bordet, Breast Canc Translat Res Lab BCTL, Blvd Waterloo 121, B-1000 Brussels, Belgium.
EM christine.desmedt@bordet.be
RI Desmedt, Christine/P-7438-2017
OI Desmedt, Christine/0000-0002-5223-5579; Yates, Lucy/0000-0003-4519-7794
FU Les Amis de Bordet
FX This work was supported by a grant from Les Amis de Bordet (to C.
   Desmedt).
CR Abkevich V, 2012, BRIT J CANCER, V107, P1776, DOI 10.1038/bjc.2012.451
   Achkarl T, 2016, BREAST CANCER RES TR, V155, P159, DOI 10.1007/s10549-015-3664-0
   Alexandrov LB, 2013, NATURE, V500, P415, DOI 10.1038/nature12477
   Alsop K, 2016, NAT BIOTECHNOL, V34, P1010, DOI 10.1038/nbt.3674
   Andre F, 2014, LANCET ONCOL, V15, P267, DOI 10.1016/S1470-2045(13)70611-9
   Antoniou AC, 2014, NEW ENGL J MED, V371, P497, DOI [10.1056/NEJMoa1400382, 10.1056/NEJMc1410673]
   Arnedos M, 2015, NAT REV CLIN ONCOL, V12, P693, DOI 10.1038/nrclinonc.2015.123
   Balko JM, 2014, CANCER DISCOV, V4, P232, DOI 10.1158/2159-8290.CD-13-0286
   Banerji S, 2012, NATURE, V486, P405, DOI 10.1038/nature11154
   Baselga J, 2012, NEW ENGL J MED, V366, P520, DOI 10.1056/NEJMoa1109653
   Birkbak NJ, 2012, CANCER DISCOV, V2, P366, DOI 10.1158/2159-8290.CD-11-0206
   Bosch A, 2015, SCI TRANSL MED, V7, DOI 10.1126/scitranslmed.aaa4442
   Brastianos PK, 2015, CANCER DISCOV, V5, P1164, DOI 10.1158/2159-8290.CD-15-0369
   Brown D, 2017, NAT COMMUN, V8, DOI 10.1038/ncomms14944
   Chandarlapaty S, 2016, JAMA ONCOL, V2, P1310, DOI 10.1001/jamaoncol.2016.1279
   Ciriello G, 2015, CELL, V163, P506, DOI 10.1016/j.cell.2015.09.033
   Ciriello G, 2012, GENOME RES, V22, P398, DOI 10.1101/gr.125567.111
   Cohen O, 2016, P 39 ANN SAN ANT BRE
   Davies H, 2017, NAT MED, V23, P517, DOI 10.1038/nm.4292
   Dawood S, 2010, J CLIN ONCOL, V28, P92, DOI 10.1200/JCO.2008.19.9844
   Dawson SJ, 2013, NEW ENGL J MED, V368, P1199, DOI 10.1056/NEJMoa1213261
   De Mattos-Arruda L, 2014, ANN ONCOL, V25, P1729, DOI 10.1093/annonc/mdu239
   De Mattos-Arruda L, 2015, NAT COMMUN, V6, DOI 10.1038/ncomms9839
   Dees ND, 2012, GENOME RES, V22, P1589, DOI 10.1101/gr.134635.111
   Demeulemeester J, 2016, GENOME BIOL, V17, DOI 10.1186/s13059-016-1109-7
   Desmedt C, 2016, J CLIN ONCOL, V34, P1872, DOI 10.1200/JCO.2015.64.0334
   Dieci MV, 2016, BREAST CANCER RES TR, V156, P21, DOI 10.1007/s10549-016-3718-y
   Ding L, 2010, NATURE, V464, P999, DOI 10.1038/nature08989
   Ellis MJ, 2013, CANCER DISCOV, V3, P27, DOI 10.1158/2159-8290.CD-12-0462
   Ellis MJ, 2012, NATURE, V486, P353, DOI 10.1038/nature11143
   Finn RS, 2016, BREAST CANCER RES, V18, DOI 10.1186/s13058-015-0661-5
   Fribbens C, 2016, J CLIN ONCOL, V34, P2961, DOI 10.1200/JCO.2016.67.3061
   Garcia-Murillas I, 2015, SCI TRANSL MED, V7, DOI [10.1126/scitranslmed.aab0021, 10.1126/scitranslmed.aac7551]
   Gellert P, 2016, NAT COMMUN, V7, DOI 10.1038/ncomms13294
   Gingras I, 2015, CLIN CANCER RES, V21, P4743, DOI 10.1158/1078-0432.CCR-14-3127
   Glodzik D, 2017, NAT GENET, V49, P341, DOI 10.1038/ng.3771
   Gonzalez-Perez A, 2013, NAT METHODS, V10, P1081, DOI [10.1038/nmeth.2642, 10.1038/NMETH.2642]
   Goodwin S, 2016, NAT REV GENET, V17, P333, DOI 10.1038/nrg.2016.49
   Helleday T, 2014, NAT REV GENET, V15, P585, DOI 10.1038/nrg3729
   Herrera-Abreu MT, 2016, CANCER RES, V76, P2301, DOI 10.1158/0008-5472.CAN-15-0728
   Hoadley KA, 2016, PLOS MED, V13, DOI 10.1371/journal.pmed.1002174
   Hollebecque A, 2013, ASCO M, V31, P2512
   Horiuchi D, 2016, NAT MED, V22, P1321, DOI 10.1038/nm.4213
   Hortobagyi GN, 2016, J CLIN ONCOL, V34, P419, DOI 10.1200/JCO.2014.60.1971
   Hou JP, 2014, GENOME MED, V6, DOI 10.1186/s13073-014-0056-8
   Hyman DM, 2015, NEW ENGL J MED, V373, P726, DOI 10.1056/NEJMoa1502309
   Janku F, 2012, J CLIN ONCOL, V30, P777, DOI 10.1200/JCO.2011.36.1196
   Juric D, 2015, NATURE, V518, P240, DOI 10.1038/nature13948
   Katigbak A, 2016, SCI REP-UK, V6, DOI 10.1038/srep38968
   Kehr EL, 2012, HUM PATHOL, V43, P2207, DOI 10.1016/j.humpath.2012.03.012
   Klevebring D, 2015, BREAST CANCER RES TR, V151, P319, DOI 10.1007/s10549-015-3403-6
   Koboldt DC, 2012, NATURE, V490, P61, DOI 10.1038/nature11412
   Lakhani SREI., 2012, WHO CLASSIFICATION T, V4
   Lawrence MS, 2014, NATURE, V505, P495, DOI 10.1038/nature12912
   Lawrence MS, 2013, NATURE, V499, P214, DOI 10.1038/nature12213
   Le Tourneau C, 2015, LANCET ONCOL, V16, P1324, DOI 10.1016/S1470-2045(15)00188-6
   Lefebvre C, 2016, PLOS MED, V13, DOI 10.1371/journal.pmed.1002201
   Leiserson MDM, 2013, PLOS COMPUT BIOL, V9, DOI 10.1371/journal.pcbi.1003054
   Li SQ, 2013, CELL REP, V4, P1116, DOI 10.1016/j.celrep.2013.08.022
   Marchio C, 2017, J PATHOL, V241, P405, DOI 10.1002/path.4837
   Martelotto LG, 2017, NAT MED, V23, P376, DOI 10.1038/nm.4279
   Martelotto LG, 2015, J PATHOL, V237, P179, DOI 10.1002/path.4573
   Martincorena I, 2015, SCIENCE, V348, P880, DOI 10.1126/science.aaa6806
   Merenbakh-Lamin K, 2013, CANCER RES, V73, P6856, DOI 10.1158/0008-5472.CAN-13-1197
   Meric-Bernstam F, 2014, MOL CANCER THER, V13, P1382, DOI 10.1158/1535-7163.MCT-13-0482
   Meyer MJ, 2016, HUM MUTAT, V37, P447, DOI 10.1002/humu.22963
   Michaut M, 2016, SCI REP-UK, V6, DOI 10.1038/srep18517
   Miller CA, 2016, NAT COMMUN, V7, DOI 10.1038/ncomms12498
   Muller PAJ, 2014, CANCER CELL, V25, P304, DOI 10.1016/j.ccr.2014.01.021
   Murtaza M, 2015, NAT COMMUN, V6, DOI 10.1038/ncomms9760
   Muzny DM, 2012, NATURE, V487, P330, DOI 10.1038/nature11252
   Natrajan R, 2012, J PATHOL, V227, P29, DOI 10.1002/path.4003
   Navin N, 2011, NATURE, V472, P90, DOI 10.1038/nature09807
   Ng CKY, 2015, GENOME BIOL, V16, DOI 10.1186/s13059-015-0657-6
   Ng CKY, 2017, CLIN CANC RES
   Nik-Zainal S, 2017, CLIN CANCER RES, V23, P2617, DOI 10.1158/1078-0432.CCR-16-2810
   Nik-Zainal S, 2016, NATURE, V534, P47, DOI 10.1038/nature17676
   Nik-Zainal S, 2012, CELL, V149, P979, DOI 10.1016/j.cell.2012.04.024
   Niu BF, 2016, NAT GENET, V48, P827, DOI 10.1038/ng.3586
   Patel JH, 2004, NAT REV CANCER, V4, P562, DOI 10.1038/nrc1393
   Pereira B, 2016, NAT COMMUN, V7, DOI 10.1038/ncomms11479
   Piscuoglio S, 2016, CLIN CANCER RES, V22, P4045, DOI 10.1158/1078-0432.CCR-15-2840
   Popova T, 2012, CANCER RES, V72, P5454, DOI 10.1158/0008-5472.CAN-12-1470
   Posternak V., 2016, F1000RES, V5
   Prochownik Edward V, 2010, Genes Cancer, V1, P650
   Reimand J, 2013, MOL SYST BIOL, V9, DOI 10.1038/msb.2012.68
   Robinson DR, 2013, NAT GENET, V45, P1446, DOI 10.1038/ng.2823
   Ross JS, 2016, BREAST CANCER RES TR, V155, P405, DOI 10.1007/s10549-016-3682-6
   Ross JS, 2015, ARCH PATHOL LAB MED, V139, P642, DOI 10.5858/arpa.2014-0200-OA
   Saini KS, 2013, CANCER TREAT REV, V39, P935, DOI 10.1016/j.ctrv.2013.03.009
   Savas P, 2016, PLOS MED, V13, DOI 10.1371/journal.pmed.1002204
   Shah SP, 2012, NATURE, V486, P395, DOI 10.1038/nature10933
   Shah SP, 2009, NATURE, V461, P809, DOI 10.1038/nature08489
   Silwal-Pandit L, 2014, CLIN CANCER RES, V20, P3569, DOI 10.1158/1078-0432.CCR-13-2943
   Spoerke JM, 2016, NAT COMMUN, V7, DOI 10.1038/ncomms11579
   Stephens PJ, 2012, NATURE, V486, P400, DOI 10.1038/nature11017
   Telli ML, 2016, CLIN CANCER RES, V22, P3764, DOI 10.1158/1078-0432.CCR-15-2477
   Theodorou V, 2013, GENOME RES, V23, P12, DOI 10.1101/gr.139469.112
   Toy W, 2013, NAT GENET, V45, P1439, DOI 10.1038/ng.2822
   Turner NC, 2015, NEW ENGL J MED, V373, P209, DOI 10.1056/NEJMoa1505270
   Vranic S, 2015, HUM PATHOL, V46, P1350, DOI 10.1016/j.humpath.2015.05.017
   Wang Y, 2015, J AM CERAM SOC, V98, P1, DOI 10.1111/jace.13378
   Watkins JA, 2014, BREAST CANCER RES, V16, DOI 10.1186/bcr3670
   Weigelt B, 2012, NAT REV CLIN ONCOL, V9, P58, DOI 10.1038/nrclinonc.2011.125
   Weisman PS, 2016, MODERN PATHOL, V29, P476, DOI 10.1038/modpathol.2016.39
   Yang C, 2017, ONCOGENE, V36, P2255, DOI 10.1038/onc.2016.379
   Yates L, 2015, EUR J CANCER, V51, pS266, DOI 10.1016/S0959-8049(16)30758-4
   Yates LR, 2015, NAT MED, V21, P751, DOI 10.1038/nm.3886
   Zardavas D, 2015, NAT REV CLIN ONCOL, V12, P381, DOI 10.1038/nrclinonc.2015.73
   Zhao JF, 2012, BIOINFORMATICS, V28, P2940, DOI 10.1093/bioinformatics/bts564
NR 110
TC 20
Z9 20
U1 0
U2 30
PU AMER ASSOC CANCER RESEARCH
PI PHILADELPHIA
PA 615 CHESTNUT ST, 17TH FLOOR, PHILADELPHIA, PA 19106-4404 USA
SN 1078-0432
EI 1557-3265
J9 CLIN CANCER RES
JI Clin. Cancer Res.
PD JUN 1
PY 2017
VL 23
IS 11
BP 2630
EP 2639
DI 10.1158/1078-0432.CCR-16-2548
PG 10
WC Oncology
WE Science Citation Index Expanded (SCI-EXPANDED)
SC Oncology
GA EW5HZ
UT WOS:000402537800010
PM 28572257
DA 2022-08-28
ER

PT J
AU Weerts, MJA
   van Marion, R
   Helmijr, JCA
   Beaufort, CM
   Krol, NMG
   Trapman-Jansen, AMAC
   Dinjens, WNM
   Sleijfer, S
   Jansen, MPHM
   Martens, JWM
AF Weerts, Marjolein J. A.
   van Marion, Ronald
   Helmijr, Jean C. A.
   Beaufort, Corine M.
   Krol, Niels M. G.
   Trapman-Jansen, Anita M. A. C.
   Dinjens, Winand N. M.
   Sleijfer, Stefan
   Jansen, Maurice P. H. M.
   Martens, John W. M.
TI Somatic Tumor Mutations Detected by Targeted Next Generation Sequencing
   in Minute Amounts of Serum-Derived Cell-Free DNA
SO SCIENTIFIC REPORTS
LA English
DT Article
ID CANCER; ARTIFACTS; PLASMA; AMPLIFICATION; BIOPSIES; SAMPLES; TISSUE
AB The use of blood-circulating cell-free DNA (cfDNA) as 'liquid-biopsy' is explored worldwide, with hopes for its potential in providing prognostic or predictive information in cancer treatment. In exploring cfDNA, valuable repositories are biobanks containing material collected over time, however these retrospective cohorts have restrictive resources. In this study, we aimed to detect tumor-specific mutations in only minute amounts of serum-derived cfDNA by using a targeted next generation sequencing (NGS) approach. In a retrospective cohort of ten metastatic breast cancer patients, we profiled DNA from primary tumor tissue (frozen), tumor-adjacent normal tissue (formalin-fixed paraffin embedded), and three consecutive serum samples (frozen). Our presented workflow includes comparisons with matched normal DNA or in silico reference DNA to discriminate germline from somatic variants, validation of variants through the detection in at least two DNA samples of an individual, and the use of public databases on variants. By our workflow, we were able to detect a total of four variants traceable as circulating tumor DNA (ctDNA) in the sera of three of the ten patients.
C1 [Weerts, Marjolein J. A.; Helmijr, Jean C. A.; Beaufort, Corine M.; Trapman-Jansen, Anita M. A. C.; Sleijfer, Stefan; Jansen, Maurice P. H. M.; Martens, John W. M.] Erasmus MC Canc Inst, Dept Med Oncol & Canc Genom Netherlands, Rotterdam, Netherlands.
   [van Marion, Ronald; Krol, Niels M. G.; Dinjens, Winand N. M.] Erasmus MC Canc Inst, Dept Pathol, Rotterdam, Netherlands.
   [Krol, Niels M. G.] Erasmus MC, Canc Computat Biol Ctr, Rotterdam, Netherlands.
RP Jansen, MPHM (通讯作者)，Erasmus MC Canc Inst, Dept Med Oncol & Canc Genom Netherlands, Rotterdam, Netherlands.
EM m.p.h.m.jansen@erasmusmc.nl
RI jansen, maurice/E-9927-2013
OI Martens, John/0000-0002-3428-3366
FU NWO-Cancer Genomics Netherlands; Nijbakker-Morra Foundation (Leiden, the
   Netherlands); Merck KGaA (Darmstadt, Germany); MRace (Rotterdam, the
   Netherlands); Philips Research (Eindhoven, the Netherlands)
FX The authors are especially grateful to John Foekens, Els Berns, Marion
   Meijer-van Gelder, Marcel Smid, Mieke Timmermans, Maxime Look, Irene
   Lurkin, and Anieta Sieuwerts for their contribution and/or technical
   support. This work was supported in part by NWO-Cancer Genomics
   Netherlands, the Nijbakker-Morra Foundation (Leiden, the Netherlands),
   Merck KGaA (Darmstadt, Germany), and MRace (Rotterdam, the Netherlands).
   M. W. receives research support from Philips Research (Eindhoven, the
   Netherlands).
CR Altshuler DM, 2012, NATURE, V491, P56, DOI 10.1038/nature11632
   Andrews S, FASTQC QUALITY CONTR
   BERNS EMJJ, 1992, CANCER RES, V52, P1107
   Bettegowda C, 2014, SCI TRANSL MED, V6, DOI 10.1126/scitranslmed.3007094
   Bourgon R, 2014, CLIN CANCER RES, V20, P2080, DOI 10.1158/1078-0432.CCR-13-3114
   Canzoniero JV, 2016, BBA-REV CANCER, V1865, P266, DOI 10.1016/j.bbcan.2016.03.006
   Chan KCA, 2005, CLIN CHEM, V51, P781, DOI 10.1373/clinchem.2004.046219
   Dawson SJ, 2013, NEW ENGL J MED, V368, P1199, DOI 10.1056/NEJMoa1213261
   Diaz IM, 2016, PLOS ONE, V11, DOI 10.1371/journal.pone.0166354
   Do HD, 2013, CLIN CHEM, V59, P1376, DOI 10.1373/clinchem.2012.202390
   Do HD, 2012, ONCOTARGET, V3, P546
   Fleischhacker M, 2007, BBA-REV CANCER, V1775, P181, DOI 10.1016/j.bbcan.2006.10.001
   Forbes SA, 2015, NUCLEIC ACIDS RES, V43, pD805, DOI 10.1093/nar/gku1075
   Francioli LC, 2014, NAT GENET, V46, P818, DOI 10.1038/ng.3021
   Hiltemann S, 2015, GENOME RES, V25, P1382, DOI 10.1101/gr.183053.114
   Jansen MPHM, 2016, ONCOTARGET, V7, P43412, DOI 10.18632/oncotarget.9727
   Jiang CZ, 2006, GENOMICS, V88, P527, DOI 10.1016/j.ygeno.2006.06.003
   Kanagawa T, 2003, J BIOSCI BIOENG, V96, P317, DOI 10.1263/jbb.96.317
   Kerick M, 2011, BMC MED GENOMICS, V4, DOI 10.1186/1755-8794-4-68
   Landrum MJ, 2016, NUCLEIC ACIDS RES, V44, pD862, DOI 10.1093/nar/gkv1222
   Murtaza M, 2013, NATURE, V497, P108, DOI 10.1038/nature12065
   Nik-Zainal S, 2012, CELL, V149, P979, DOI 10.1016/j.cell.2012.04.024
   O'Leary NA, 2016, NUCLEIC ACIDS RES, V44, pD733, DOI 10.1093/nar/gkv1189
   Page K, 2017, CLIN CHEM, V63, P532, DOI 10.1373/clinchem.2016.261834
   Parpart-Li S, 2016, CLIN CANC RES
   Parsons HA, 2017, CLIN CANCER RES, V23, P379, DOI 10.1158/1078-0432.CCR-16-1543
   Rothe F, 2014, ANN ONCOL, V25, P1959, DOI 10.1093/annonc/mdu288
   Shaw JA, 2017, CLIN CANCER RES, V23, P88, DOI 10.1158/1078-0432.CCR-16-0825
   Sherry ST, 2001, NUCLEIC ACIDS RES, V29, P308, DOI 10.1093/nar/29.1.308
   Stephens PJ, 2012, NATURE, V486, P400, DOI 10.1038/nature11017
   TIERSCH TR, 1989, CYTOMETRY, V10, P706, DOI 10.1002/cyto.990100606
   van Lier MGF, 2010, J CELL MOL MED, V14, P181, DOI 10.1111/j.1582-4934.2009.00977.x
   vanDessel LF, 2017, MOL ONCOL
   Wang K, 2010, NUCLEIC ACIDS RES, V38, DOI 10.1093/nar/gkq603
   Wong FCK, 2016, CLIN BIOCHEM, V49, P1379, DOI 10.1016/j.clinbiochem.2016.09.009
   Wong SQ, 2014, BMC MED GENOMICS, V7, DOI 10.1186/1755-8794-7-23
NR 36
TC 8
Z9 9
U1 0
U2 8
PU NATURE PUBLISHING GROUP
PI LONDON
PA MACMILLAN BUILDING, 4 CRINAN ST, LONDON N1 9XW, ENGLAND
SN 2045-2322
J9 SCI REP-UK
JI Sci Rep
PD MAY 18
PY 2017
VL 7
AR 2136
DI 10.1038/s41598-017-02388-7
PG 13
WC Multidisciplinary Sciences
WE Science Citation Index Expanded (SCI-EXPANDED)
SC Science & Technology - Other Topics
GA EV1SH
UT WOS:000401526200075
PM 28522829
OA gold, Green Published
DA 2022-08-28
ER

PT J
AU Cheng, H
   Liu, C
   Jiang, JH
   Luo, GP
   Lu, Y
   Jin, KZ
   Guo, M
   Zhang, ZZ
   Xu, J
   Liu, L
   Ni, QX
   Yu, XJ
AF Cheng, He
   Liu, Chen
   Jiang, Jiahao
   Luo, Guopei
   Lu, Yu
   Jin, Kaizhou
   Guo, Meng
   Zhang, Zhenzhen
   Xu, Jin
   Liu, Liang
   Ni, Quanxing
   Yu, Xianjun
TI Analysis of ctDNA to predict prognosis and monitor treatment responses
   in metastatic pancreatic cancer patients
SO INTERNATIONAL JOURNAL OF CANCER
LA English
DT Article
DE cell-free circulating tumor DNA (ctDNA); metastatic pancreatic cancer;
   ERBB2; K-ras; chemotherapy; prognosis
ID CIRCULATING TUMOR DNA; GROWTH-FACTOR RECEPTOR; RAS GENE MUTATION;
   PHASE-III TRIAL; BREAST-CANCER; CLINICAL-TRIALS; THERAPY; PLUS; HER2;
   OPPORTUNITIES
AB Cell-free circulating tumor DNA (ctDNA) in plasma has been used as a potential noninvasive biomarker for various tumors. Our study was performed to evaluate the clinical implications of ctDNA detection in patients with metastatic pancreatic cancer. First, we attempted to prospectively screen a panel of 60 genes in cell-free DNA (cfDNA) from ten metastatic pancreatic cancer patients via exome sequencing. Second, droplet digital PCR (ddPCR) was used to identify potential mutations in a cohort of 188 patients with metastatic pancreatic cancer. Finally, to preliminary evaluate the potential role of ctDNA in monitoring tumor responses following chemotherapy, we detected the presence of ctDNA in serial plasma samples from 13 metastatic pancreatic cancer patients (Clinical trial: NCT02017015). The analysis revealed five somatic mutations at BRCA2, EGFR, KDR and ERBB2 gene loci. The frequencies of ctDNA mutation at BRCA2, KDR, EGFR, ERBB2 exon17 and ERBB2 exon27 were 11.7%, 13.8%, 13.3%, 13.3% and 6.4% respectively. Univariate and multivariate analyses identified the ERBB2 exon17 mutation (p=0.035, HR=1.61) as an independent factor associated with overall survival among metastatic pancreatic cancer patients. Furthermore, the rate of coincident detection of ctDNA and response to treatment as assessed by CT imaging was 76.9% (10 of 13 cases), and the presence of ctDNA provided the earliest measure of treatment in 6 of 10 patients (60%). ctDNA sequencing may have clinical value for determining metastatic pancreatic cancer treatment and monitoring the tumor response.
   What's new? We identified five somatic mutations at BRCA2, EGFR, KDR and ERBB2 gene loci. ERBB2 exon17 mutation in ctDNA was identified as an independent prognostic factor. In addition, the presence of ctDNA was associated with tumor responses, and provided the earliest measure of treatment in 6 of 10 patients (60%). Detection of ctDNA mutation may be used to guide treatment decisions, and monitor treatment responses in metastatic pancreatic cancer patients.
C1 [Cheng, He; Liu, Chen; Jiang, Jiahao; Luo, Guopei; Lu, Yu; Jin, Kaizhou; Guo, Meng; Xu, Jin; Liu, Liang; Ni, Quanxing; Yu, Xianjun] Fudan Univ, Dept Pancreat Surg, Shanghai Canc Ctr, 270 DongAn Rd, Shanghai 200032, Peoples R China.
   [Cheng, He; Liu, Chen; Jiang, Jiahao; Luo, Guopei; Lu, Yu; Jin, Kaizhou; Guo, Meng; Xu, Jin; Liu, Liang; Ni, Quanxing; Yu, Xianjun] Fudan Univ, Shanghai Med Coll, Dept Oncol, 270 DongAn Rd, Shanghai 200032, Peoples R China.
   [Cheng, He; Liu, Chen; Jiang, Jiahao; Luo, Guopei; Lu, Yu; Jin, Kaizhou; Guo, Meng; Xu, Jin; Liu, Liang; Ni, Quanxing; Yu, Xianjun] Fudan Univ, Pancreat Canc Inst, 270 DongAn Rd, Shanghai 200032, Peoples R China.
   [Zhang, Zhenzhen] Zhangjiang Ctr Translat Med, Shanghai 200120, Peoples R China.
RP Liu, C; Yu, XJ (通讯作者)，Fudan Univ, Dept Pancreat Surg, Shanghai Canc Ctr, 270 DongAn Rd, Shanghai 200032, Peoples R China.
EM liuchen@fudanpci.org; yuxianjun@fudanpci.org
RI Luo, Guopei/Y-4642-2018
OI Luo, Guopei/0000-0002-6582-9624; yu, xianjun/0000-0002-6697-7143; Guo,
   Meng/0000-0002-8807-5001
FU National Natural Science Foundation of China [81172276, 81370065,
   81372653, SINO-GERMAN GZ857]; Shanghai Municipal Commission of Health
   and Family Planning [20144Y0170]; Science and Technology Commission of
   Shanghai Municipality [15JC1401200]
FX Grant sponsor: National Natural Science Foundation of China; Grant
   numbers: 81172276, 81370065, 81372653 and SINO-GERMAN GZ857; Grant
   sponsor: Shanghai Municipal Commission of Health and Family Planning
   scientific research project; Grant number: 20144Y0170; Grant sponsor:
   basic research project of the Science and Technology Commission of
   Shanghai Municipality; Grant number: 15JC1401200
CR Bettegowda C, 2014, SCI TRANSL MED, V6, DOI 10.1126/scitranslmed.3007094
   Brychta N, 2016, CLIN CHEM, V62, P1482, DOI 10.1373/clinchem.2016.257469
   Dawson SJ, 2013, NEW ENGL J MED, V368, P1199, DOI 10.1056/NEJMoa1213261
   De Mattos-Arruda L, 2014, ANN ONCOL, V25, P1729, DOI 10.1093/annonc/mdu239
   Diaz LA, 2014, J CLIN ONCOL, V32, P579, DOI 10.1200/JCO.2012.45.2011
   English DP, 2013, MOL DIAGN THER, V17, P85, DOI 10.1007/s40291-013-0024-9
   Fuccio L, 2013, GASTROINTEST ENDOSC, V78, P596, DOI 10.1016/j.gie.2013.04.162
   Hadano N, 2016, BRIT J CANCER, V115, P59, DOI 10.1038/bjc.2016.175
   Harder J, 2012, BRIT J CANCER, V106, P1033, DOI 10.1038/bjc.2012.18
   Heestand GM, 2015, ONCOTARGET, V6, P4553, DOI 10.18632/oncotarget.2972
   Iacobuzio-Donahue CA, 2012, CLIN CANCER RES, V18, P4257, DOI 10.1158/1078-0432.CCR-12-0315
   Ignatiadis M, 2015, CLIN CANCER RES, V21, P4786, DOI 10.1158/1078-0432.CCR-14-1190
   Jayson GC, 2016, LANCET, V388, P518, DOI 10.1016/S0140-6736(15)01088-0
   Kamisawa T, 2016, LANCET, V388, P73, DOI 10.1016/S0140-6736(16)00141-0
   Kindler HL, 2011, LANCET ONCOL, V12, P256, DOI 10.1016/S1470-2045(11)70004-3
   Kindler HL, 2010, J CLIN ONCOL, V28, P3617, DOI 10.1200/JCO.2010.28.1386
   Kinugasa H, 2015, CANCER-AM CANCER SOC, V121, P2271, DOI 10.1002/cncr.29364
   Liede A, 2004, J CLIN ONCOL, V22, P735, DOI 10.1200/JCO.2004.05.055
   Marrelli D, 2009, AM J SURG, V198, P333, DOI 10.1016/j.amjsurg.2008.12.031
   Moore MJ, 2007, J CLIN ONCOL, V25, P1960, DOI 10.1200/JCO.2006.07.9525
   Nagrath S, 2016, GASTROENTEROLOGY, V151, P412, DOI 10.1053/j.gastro.2016.05.052
   Reinert T, 2016, GUT, V65, P625, DOI 10.1136/gutjnl-2014-308859
   Roberts NJ, 2012, CANCER DISCOV, V2, P41, DOI 10.1158/2159-8290.CD-11-0194
   Shi S, 2012, CANCER LETT, V317, P127, DOI 10.1016/j.canlet.2011.11.029
   Siegel RL, 2016, CA-CANCER J CLIN, V66, P7, DOI [10.3322/caac.21332, 10.3322/caac.21708, 10.3322/caac.21551]
   Slamon DJ, 2001, NEW ENGL J MED, V344, P783, DOI 10.1056/NEJM200103153441101
   Tabernero J, 2015, LANCET ONCOL, V16, P937, DOI 10.1016/S1470-2045(15)00138-2
   TEMPERO MA, 1987, CANCER RES, V47, P5501
   Tie J, 2015, ANN ONCOL, V26, P1715, DOI 10.1093/annonc/mdv177
   Tischkowitz MD, 2009, GASTROENTEROLOGY, V137, P1183, DOI 10.1053/j.gastro.2009.06.055
   Tobita K, 2003, INT J MOL MED, V11, P305
   Ueda S, 2004, PANCREAS, V29, pE1, DOI 10.1097/00006676-200407000-00061
   Waddell N, 2015, NATURE, V518, P495, DOI 10.1038/nature14169
   Witkiewicz AK, 2015, NAT COMMUN, V6, DOI 10.1038/ncomms7744
   Zill OA, 2015, CANCER DISCOV, V5, P1040, DOI 10.1158/2159-8290.CD-15-0274
   Zuckerman DS, 2008, CANCER-AM CANCER SOC, V112, P243, DOI 10.1002/cncr.23174
NR 36
TC 89
Z9 95
U1 3
U2 27
PU WILEY
PI HOBOKEN
PA 111 RIVER ST, HOBOKEN 07030-5774, NJ USA
SN 0020-7136
EI 1097-0215
J9 INT J CANCER
JI Int. J. Cancer
PD MAY 15
PY 2017
VL 140
IS 10
BP 2344
EP 2350
DI 10.1002/ijc.30650
PG 7
WC Oncology
WE Science Citation Index Expanded (SCI-EXPANDED)
SC Oncology
GA ES1UT
UT WOS:000399313200017
PM 28205231
DA 2022-08-28
ER

PT J
AU de Bruin, EC
   Whiteley, JL
   Corcoran, C
   Kirk, PM
   Fox, JC
   Armisen, J
   Lindemann, JPO
   Schiavon, G
   Ambrose, HJ
   Kohlmann, A
AF de Bruin, Elza C.
   Whiteley, Jessica L.
   Corcoran, Claire
   Kirk, Pauline M.
   Fox, Jayne C.
   Armisen, Javier
   Lindemann, Justin P. O.
   Schiavon, Gaia
   Ambrose, Helen J.
   Kohlmann, Alexander
TI Accurate detection of low prevalence AKT1 E17K mutation in tissue or
   plasma from advanced cancer patients
SO PLOS ONE
LA English
DT Article
ID PLECKSTRIN HOMOLOGY DOMAIN; BREAST-CANCER; DNA; AZD5363
AB Personalized healthcare relies on accurate companion diagnostic assays that enable the most appropriate treatment decision for cancer patients. Extensive assay validation prior to use in a clinical setting is essential for providing a reliable test result. This poses a challenge for low prevalence mutations with limited availability of appropriate clinical samples harboring the mutation. To enable prospective screening for the low prevalence AKT1 E17K mutation, we have developed and validated a competitive allele-specific TaqMan((R)) PCR (castPCR(TM) ) assay for mutation detection in formalin-fixed paraffin embedded (FFPE) tumor tissue. Analysis parameters of the castPCR(TM) assay were established using an FFPE DNA reference standard and its analytical performance was assessed using 338 breast cancer and gynecological cancer FFPE samples. With recent technical advances for minimally invasive mutation detection in circulating tumor DNA (ctDNA), we subsequently also evaluated the OncoBEAM(TM) assay to enable plasma specimens as additional diagnostic opportunity for AKT1 E17K mutation testing. The analysis performance of the OncoBEAM(TM) test was evaluated using a novel AKT1 E17K ctDNA reference standard consisting of sheared genomic DNA spiked into human plasma. Both assays are employed at centralized testing laboratories operating according to quality standards for prospective identification of the AKT1 E17K mutation in ER+breast cancer patients in the context of a clinical trial evaluating the AKT inhibitor AZD5363 in combination with endocrine (fulvestrant) therapy.
C1 [de Bruin, Elza C.; Whiteley, Jessica L.; Corcoran, Claire; Kirk, Pauline M.; Fox, Jayne C.; Kohlmann, Alexander] AstraZeneca, Innovat Med & Early Dev, Personalised Healthcare & Biomarkers, Cambridge, England.
   [Armisen, Javier] Horizon Discovery Ltd, Cambridge, England.
   [Lindemann, Justin P. O.; Ambrose, Helen J.] AstraZeneca, Innovat Med & Early Dev, Early Clin Dev, Cambridge, England.
   [Schiavon, Gaia] AstraZeneca, Innovat Med & Early Dev, Translat Sci, Cambridge, England.
RP de Bruin, EC (通讯作者)，AstraZeneca, Innovat Med & Early Dev, Personalised Healthcare & Biomarkers, Cambridge, England.
EM elza.de-bruin@astrazeneca.com
OI Lindemann, Justin/0000-0003-1531-9754
FU AstraZeneca
FX This work was funded by AstraZeneca. AstraZeneca provided support in the
   form of salaries for authors ECB, JLW, CC, PMK, JCF, JPOL, GS, HJA, AK.
   Horizon Discovery Ldt provided support in the form of salary for author
   JA. The specific roles of these authors are articulated in the "Author
   Contributions" section. AstraZeneca and Horizon Discovery Ldt did not
   have any role in the study design, data collection or analysis, decision
   to publish, or preparation of the manuscript.; We thank Claire Routley
   from Mudskipper Business Ltd, who provided editorial assistance funded
   by AstraZeneca. AZD5363 is discovered by AstraZeneca subsequent to a
   collaboration with Astex Therapeutics and its collaboration with the
   Institute of Cancer Research and Cancer Research Technology Ltd.
CR Anderson S, 2012, ARCH PATHOL LAB MED, V136, P1385, DOI 10.5858/arpa.2011-0505-OA
   Benlloch S, 2014, PLOS ONE, V9, DOI 10.1371/journal.pone.0089518
   Bettegowda C, 2014, SCI TRANSL MED, V6, DOI 10.1126/scitranslmed.3007094
   Carpten JD, 2007, NATURE, V448, P439, DOI 10.1038/nature05933
   Chen WW, 2013, MOL THER-NUCL ACIDS, V2, DOI 10.1038/mtna.2013.28
   Davies BR, 2015, MOL CANCER THER, V14, P2441, DOI 10.1158/1535-7163.MCT-15-0230
   Davies BR, 2012, MOL CANCER THER, V11, P873, DOI 10.1158/1535-7163.MCT-11-0824-T
   de Bruin EC, 2014, SCIENCE, V346, P251, DOI 10.1126/science.1253462
   Diaz IM, 2016, PLOS ONE, V11, DOI 10.1371/journal.pone.0166354
   Diehl F, 2005, P NATL ACAD SCI USA, V102, P16368, DOI 10.1073/pnas.0507904102
   Diehl F, 2008, NAT MED, V14, P985, DOI 10.1038/nm.1789
   EMA, 2011, REFL PAP METH ISS AS
   Fumagalli D, 2010, BMC CANCER, V10, DOI 10.1186/1471-2407-10-101
   Gainor JF, 2014, CLIN CANCER RES, V20, P2587, DOI 10.1158/1078-0432.CCR-13-3132
   Gerlinger M, 2012, NEW ENGL J MED, V366, P883, DOI 10.1056/NEJMoa1113205
   Higgins MJ, 2012, CLIN CANCER RES, V18, P3462, DOI 10.1158/1078-0432.CCR-11-2696
   Hiley Crispin T, 2014, Clin Med (Lond), V14 Suppl 6, ps33, DOI 10.7861/clinmedicine.14-6-s33
   Jahr S, 2001, CANCER RES, V61, P1659
   Kim MS, 2008, BRIT J CANCER, V98, P1533, DOI 10.1038/sj.bjc.6604212
   Lebofsky R, 2015, MOL ONCOL, V9, P783, DOI 10.1016/j.molonc.2014.12.003
   McInerney Peter, 2014, Mol Biol Int, V2014, P287430, DOI 10.1155/2014/287430
   Meldrum Cliff, 2011, Clin Biochem Rev, V32, P177
   Mouliere F, 2015, P NATL ACAD SCI USA, V112, P3178, DOI 10.1073/pnas.1501321112
   O'Donnell P, 2013, BMC CANCER, V13, DOI 10.1186/1471-2407-13-210
   Ribas R, 2015, MOL CANCER THER, V14, P2035, DOI 10.1158/1535-7163.MCT-15-0143
   Rudolph M, 2016, BMC CANCER, V16, DOI 10.1186/s12885-016-2626-1
   Sacher AG, 2016, JAMA ONCOL, V2, P1014, DOI 10.1001/jamaoncol.2016.0173
   Sherwood JL, 2016, PLOS ONE, V11, DOI 10.1371/journal.pone.0150197
   Sherwood JL, 2014, PLOS ONE, V9, DOI 10.1371/journal.pone.0100566
   Shoji K, 2009, BRIT J CANCER, V101, P145, DOI 10.1038/sj.bjc.6605109
   Tamura K, 2016, CANCER CHEMOTH PHARM, V77, P787, DOI 10.1007/s00280-016-2987-9
NR 31
TC 10
Z9 10
U1 0
U2 2
PU PUBLIC LIBRARY SCIENCE
PI SAN FRANCISCO
PA 1160 BATTERY STREET, STE 100, SAN FRANCISCO, CA 94111 USA
SN 1932-6203
J9 PLOS ONE
JI PLoS One
PD MAY 4
PY 2017
VL 12
IS 5
AR e0175779
DI 10.1371/journal.pone.0175779
PG 15
WC Multidisciplinary Sciences
WE Science Citation Index Expanded (SCI-EXPANDED)
SC Science & Technology - Other Topics
GA ET9SP
UT WOS:000400648500017
PM 28472036
OA gold, Green Published, Green Submitted
DA 2022-08-28
ER

PT J
AU Augereau, P
   Patsouris, A
   Bourbouloux, E
   Gourmelon, C
   Lacourtoisie, SA
   Rigaud, DB
   Soulie, P
   Frenel, JS
   Campone, M
AF Augereau, Paule
   Patsouris, Anne
   Bourbouloux, Emmanuelle
   Gourmelon, Carole
   Lacourtoisie, Sophie Abadie
   Rigaud, Dominique Berton
   Soulie, Patrick
   Frenel, Jean Sebastien
   Campone, Mario
TI Hormonoresistance in advanced breast cancer: a new revolution in
   endocrine therapy
SO THERAPEUTIC ADVANCES IN MEDICAL ONCOLOGY
LA English
DT Review
DE adaptive mechanism; CDK4/6 inhibitor; hormonoresistance; PI3K/mTOR
   inhibitor
ID EVEROLIMUS PLUS EXEMESTANE; KINASE 4/6 INHIBITOR; RANDOMIZED PHASE-II;
   POSTMENOPAUSAL WOMEN; DOUBLE-BLIND; AROMATASE INHIBITOR; 1ST-LINE
   TREATMENT; 3-KINASE PATHWAY; CONTROLLED-TRIAL; PI3K PATHWAY
AB Endocrine therapy is the mainstay of treatment of estrogen-receptor-positive (ER+) breast cancer with an overall survival benefit. However, some adaptive mechanisms in the tumor emerge leading to the development of a resistance to this therapy. A better characterization of this process is needed to overcome this resistance and to develop new tailored therapies. Mechanisms of resistance to hormone therapy result in activation of transduction signal pathways, including the cell cycle regulation with cyclin D/CDK4/6/Rb pathway. The strategy of combined hormone therapy with targeted agents has shown an improvement of progression-free survival (PFS) in several phase II or III trials, including three different classes of drugs: mTOR inhibitors, PI3K and CDK4/6 inhibitors. A recent phase III trial has shown that fulvestrant combined with a CDK 4/6 inhibitor doubles PFS in aromatase inhibitor-pretreated postmenopausal ER+ breast cancer. Other combinations are ongoing to disrupt the interaction between PI3K/AKT/mTOR and cyclin D/CDK4/6/Rb pathways. Despite these successful strategies, reliable and reproducible biomarkers are needed. Tumor genomics are dynamic over time, and blood-based biomarkers such as circulating tumor DNA represent a major hope to elucidate the adaptive mechanisms of endocrine resistance. The optimal combinations and biomarkers to guide this strategy need to be determined.
C1 [Augereau, Paule; Patsouris, Anne; Lacourtoisie, Sophie Abadie; Soulie, Patrick; Campone, Mario] Inst Cancerol Ouest, Dept Med Oncol, Site Paul Papin,15 Rue Andre Bocquel, F-49055 Angers 02, France.
   [Bourbouloux, Emmanuelle; Gourmelon, Carole; Rigaud, Dominique Berton; Frenel, Jean Sebastien; Campone, Mario] Inst Cancerol Ouest, Dept Med Oncol, Site Rene Gauducheau, St Herblain, France.
RP Augereau, P (通讯作者)，Inst Cancerol Ouest, Dept Med Oncol, Site Paul Papin,15 Rue Andre Bocquel, F-49055 Angers 02, France.
EM paule.augereau@ico.unicancer.fr
RI FRENEL, Jean-Sebastien/L-1620-2015
OI FRENEL, Jean-Sebastien/0000-0002-5273-0561; Patsouris,
   Anne/0000-0001-9101-5424
CR Adelson KB, 2014, CANCER RES, V71
   Arnedos M, 2016, AACR ANN M 2016 16 2
   Bachelot T, 2016, LANCET ONCOL, V17, P696, DOI 10.1016/S1470-2045(16)00148-0
   Bachelot T, 2012, J CLIN ONCOL, V30, P2718, DOI 10.1200/JCO.2011.39.0708
   Barone I, 2009, CANCER RES, V69, P4724, DOI 10.1158/0008-5472.CAN-08-4194
   Baselga J, 2015, SAN ANT BREAST CANC
   Baselga J, 2012, NEW ENGL J MED, V366, P520, DOI 10.1056/NEJMoa1109653
   Campone M, 2013, CURR MED RES OPIN, V29, P1463, DOI 10.1185/03007995.2013.836078
   Campone M, 2013, EUR J CANCER, V49, P2621, DOI 10.1016/j.ejca.2013.04.011
   Campone M, 2011, CRIT REV ONCOL HEMAT, V78, P195, DOI 10.1016/j.critrevonc.2010.04.012
   Cardoso F, 2014, BREAST, V23, P489, DOI 10.1016/j.breast.2014.08.009
   Cavazzoni A, 2012, CANCER LETT, V323, P77, DOI 10.1016/j.canlet.2012.03.034
   Chandarlapaty S, 2016, JAMA ONCOL, V2, P1310, DOI 10.1001/jamaoncol.2016.1279
   Colleoni M, 2012, ANN ONCOL, V23, P243, DOI 10.1093/annonc/mds305
   Courtney KD, 2010, J CLIN ONCOL, V28, P1075, DOI 10.1200/JCO.2009.25.3641
   Cristofanilli M, 2016, LANCET ONCOL, V17, P425, DOI 10.1016/S1470-2045(15)00613-0
   Dickler MN, 2016, J CLIN ONCOL, V34, DOI 10.1200/JCO.2016.34.15_suppl.510
   Efeyan A, 2010, CURR OPIN CELL BIOL, V22, P169, DOI 10.1016/j.ceb.2009.10.007
   Ellis MJ, 2015, J CLIN ONCOL, V33, P3781, DOI 10.1200/JCO.2015.61.5831
   Ellis MJ, 2016, ESMO 2016 M
   Finn RS, 2016, NEW ENGL J MED, V375, P1925, DOI 10.1056/NEJMoa1607303
   Finn RS, 2015, LANCET ONCOL, V16, P25, DOI 10.1016/S1470-2045(14)71159-3
   Finn RS, 2009, BREAST CANCER RES, V11, DOI 10.1186/bcr2419
   Finn RS, 2016, ANN ONCOL, V27, P1
   Franke TF, 2008, ONCOGENE, V27, P6473, DOI 10.1038/onc.2008.313
   Guertin DA, 2007, CANCER CELL, V12, P9, DOI 10.1016/j.ccr.2007.05.008
   HEITMAN J, 1991, SCIENCE, V253, P905, DOI 10.1126/science.1715094
   Hortobagyi GN, 2016, NEW ENGL J MED, V375, P1738, DOI 10.1056/NEJMoa1609709
   Hortobagyi GN, 2016, J CLIN ONCOL, V34, P419, DOI 10.1200/JCO.2014.60.1971
   Jensen JD, 2011, CLIN CANCER RES, V17, P667, DOI 10.1158/1078-0432.CCR-10-1133
   Johnston SRD, 2010, CLIN CANCER RES, V16, P1979, DOI 10.1158/1078-0432.CCR-09-1823
   Jordan NJ, 2014, BREAST CANCER RES, V16, DOI 10.1186/bcr3604
   Juric D, 2015, 2015 SAN ANT BREAST
   Kim S., 2013, AACR NCI EORTC INT C
   Krop IE, 2016, LANCET ONCOL, V17, P811, DOI 10.1016/S1470-2045(16)00106-6
   Lange CA, 2011, ENDOCR-RELAT CANCER, V18, pC19, DOI 10.1530/ERC-11-0112
   Liu PX, 2009, NAT REV DRUG DISCOV, V8, P627, DOI 10.1038/nrd2926
   Loi S, 2010, P NATL ACAD SCI USA, V107, P10208, DOI 10.1073/pnas.0907011107
   Miller TW, 2011, BREAST CANCER RES, V13, DOI 10.1186/bcr3039
   Osborne CK, 2011, CLIN CANCER RES, V17, P1147, DOI 10.1158/1078-0432.CCR-10-1869
   Paul D, 2013, 2013 SAN ANT BREAST, Patent No. S3-07
   Piccart M, 2014, ANN ONCOL, V25, P2357, DOI 10.1093/annonc/mdu456
   Regan M, 2015, BREAST CANCER RES TR, V154, P275, DOI 10.1007/s10549-015-3612-z
   Robertson JFR, 2013, LANCET ONCOL, V14, P228, DOI 10.1016/S1470-2045(13)70026-3
   Robertson JFR, 2009, J CLIN ONCOL, V27, P4530, DOI 10.1200/JCO.2008.21.1136
   Sabine VS, 2014, J CLIN ONCOL, V32, P2951, DOI 10.1200/JCO.2013.53.8272
   Thangavel C, 2011, ENDOCR-RELAT CANCER, V18, P333, DOI 10.1530/ERC-10-0262
   Treilleux I, 2015, ANN ONCOL, V26, P120, DOI 10.1093/annonc/mdu497
   Tryfonidis K, 2016, EUR J CANCER, V53, P144, DOI 10.1016/j.ejca.2015.10.012
   Turner NC, 2015, NEW ENGL J MED, V373, P209, DOI 10.1056/NEJMoa1505270
   Wolff AC, 2013, J CLIN ONCOL, V31, P195, DOI 10.1200/JCO.2011.38.3331
   Yardley DA, 2013, J CLIN ONCOL, V31, P2128, DOI 10.1200/JCO.2012.43.7251
   Yuan TL, 2008, ONCOGENE, V27, P5497, DOI 10.1038/onc.2008.245
NR 53
TC 30
Z9 32
U1 0
U2 5
PU SAGE PUBLICATIONS LTD
PI LONDON
PA 1 OLIVERS YARD, 55 CITY ROAD, LONDON EC1Y 1SP, ENGLAND
SN 1758-8340
EI 1758-8359
J9 THER ADV MED ONCOL
JI Ther. Adv. Med. Oncol.
PD MAY
PY 2017
VL 9
IS 5
BP 335
EP 346
DI 10.1177/1758834017693195
PG 12
WC Oncology
WE Science Citation Index Expanded (SCI-EXPANDED)
SC Oncology
GA EU2YQ
UT WOS:000400896200003
PM 28529550
OA gold, Green Published
DA 2022-08-28
ER

PT J
AU Cabel, L
   Proudhon, C
   Mariani, P
   Tzanis, D
   Beinse, G
   Bieche, I
   Pierga, JY
   Bidard, FC
AF Cabel, L.
   Proudhon, C.
   Mariani, P.
   Tzanis, D.
   Beinse, G.
   Bieche, I.
   Pierga, J. -Y.
   Bidard, F. -C.
TI Circulating tumor cells and circulating tumor DNA: What surgical
   oncologists need to know?
SO EJSO
LA English
DT Review
DE Circulating tumor cells; Circulating tumor DNA; Neoadjuvant; Surgery;
   Minimal residual disease
ID POLYMERASE-CHAIN-REACTION; MESSENGER-RNA EXPRESSION; ADVANCED
   RECTAL-CANCER; PRIMARY BREAST-CANCER; STAGE-III MELANOMA;
   PERIPHERAL-BLOOD; CARCINOEMBRYONIC ANTIGEN; CLINICAL-SIGNIFICANCE;
   COLORECTAL-CANCER; NEOADJUVANT CHEMOTHERAPY
AB As a result of recent progress in detection techniques, circulating tumor DNA (ctDNA) and circulating tumor cells (CTC) can now be accurately detected in the blood of most cancer patients. While these new biomarkers can provide a better understanding of key biological mechanisms underlying cancer growth and dissemination, they also open up a wide range of possible clinical applications in medical oncology, radiation oncology and surgical oncology. In this review, we summarize the results obtained with ctDNA and CTC together with their potential future clinical applications in the field of surgical oncology, with particular focus on the perioperative setting of various types of cancer. These applications include, but are not limited to, cancer screening, early diagnosis, prognostic assessment, evaluation and management of preoperative systemic or local therapies, post-surgical detection of minimal residual disease and early detection of cancer relapse. (C) 2017 Elsevier Ltd, BASO - The Association for Cancer Surgery, and the European Society of Surgical Oncology. All rights reserved.
C1 [Cabel, L.; Beinse, G.; Pierga, J. -Y.; Bidard, F. -C.] PSL Res Univ, Inst Curie, Dept Med Oncol, Paris, France.
   [Cabel, L.; Proudhon, C.; Pierga, J. -Y.; Bidard, F. -C.] PSL Res Univ, Inst Curie, Circulating Tumor Biomarkers Lab, SiRIC, Paris, France.
   [Mariani, P.; Tzanis, D.] PSL Res Univ, Inst Curie, Dept Surg Oncol, Paris, France.
   [Bieche, I.] PSL Res Univ, Inst Curie, Dept Genet, Paris, France.
   [Bieche, I.; Pierga, J. -Y.] Univ Paris 05, Paris, France.
   [Bidard, F. -C.] Univ Paris Saclay, St Cloud, France.
RP Cabel, L (通讯作者)，PSL Res Univ, Inst Curie, Dept Med Oncol, Paris, France.
RI CABEL, LUC/S-4336-2019; Bièche, Ivan/O-7399-2017
OI Bièche, Ivan/0000-0002-2430-5429; Bidard,
   Francois-Clement/0000-0001-5932-8949; Proudhon,
   Charlotte/0000-0002-4649-4574
FU Institut Curie SiRIC [INCa-DGOS-4654]; Innovative Medicines Initiative
   Joint Undertaking [115749]
FX The circulating tumor biomarkers laboratory has received support from
   Institut Curie SiRIC (Grant INCa-DGOS-4654) and from the Innovative
   Medicines Initiative Joint Undertaking under grant agreement no. 115749
   (project Cancer-ID).
CR Aceto N, 2014, CELL, V158, P1110, DOI 10.1016/j.cell.2014.07.013
   Alix-Panabieres C, 2016, CANCER DISCOV, V6, P479, DOI 10.1158/2159-8290.CD-15-1483
   Allard WJ, 2004, CLIN CANCER RES, V10, P6897, DOI 10.1158/1078-0432.CCR-04-0378
   Antonarakis ES, 2014, NEW ENGL J MED, V371, P1028, DOI 10.1056/NEJMoa1315815
   Ashworth T.R., 1869, AUSTRALAS MED J, P146
   Baccelli I, 2013, NAT BIOTECHNOL, V31, P539, DOI 10.1038/nbt.2576
   Bayarri-Lara C, 2016, PLOS ONE, V11, DOI 10.1371/journal.pone.0148659
   Bettegowda C, 2014, SCI TRANSL MED, V6, DOI 10.1126/scitranslmed.3007094
   Bianchi DW, 2015, JAMA-J AM MED ASSOC, V314, P162, DOI 10.1001/jama.2015.7120
   Bidard FC, 2013, ANN ONCOL, V24, P2057, DOI 10.1093/annonc/mdt176
   Bidard FC, 2016, ANN ONCOL, V27, DOI 10.1093/annonc/mdw365.5
   Bidard F-C, 2016, SABCS ABSTR
   Bidard FC, 2008, CANCER METAST REV, V27, P5, DOI 10.1007/s10555-007-9103-x
   Bidard FC, 2016, MOL ONCOL, V10, P418, DOI 10.1016/j.molonc.2016.01.001
   Bork U, 2015, BRIT J CANCER, V112, P1306, DOI 10.1038/bjc.2015.88
   Buglione M, 2012, EUR J CANCER, V48, P3019, DOI 10.1016/j.ejca.2012.05.007
   Chan KCA, 2013, CLIN CHEM, V59, P211, DOI 10.1373/clinchem.2012.196014
   Church TR, 2014, GUT, V63, P317, DOI 10.1136/gutjnl-2012-304149
   Coumans FAW, 2012, CLIN CANCER RES, V18, P5711, DOI 10.1158/1078-0432.CCR-12-1585
   Davis JW, 2008, J UROLOGY, V179, P2191, DOI DOI 10.1016/J.JUR0.2008.01.102
   Dawson SJ, 2013, NEW ENGL J MED, V368, P1199, DOI 10.1056/NEJMoa1213261
   De Mattos-Arruda L, 2014, ANN ONCOL, V25, P1729, DOI 10.1093/annonc/mdu239
   Diehl F, 2008, NAT MED, V14, P985, DOI 10.1038/nm.1789
   Dorsey JF, 2015, CANCER-AM CANCER SOC, V121, P139, DOI 10.1002/cncr.28975
   Ferreira MM, 2016, MOL ONCOL, V10, P374, DOI 10.1016/j.molonc.2016.01.007
   Fiorelli A, 2015, ANN THORAC SURG, V99, P1899, DOI 10.1016/j.athoracsur.2014.11.049
   Garcia-Murillas I, 2015, SCI TRANSL MED, V7, DOI [10.1126/scitranslmed.aab0021, 10.1126/scitranslmed.aac7551]
   Gazzaniga P, 2012, ANN ONCOL, V23, P2352, DOI 10.1093/annonc/mdr619
   Gazzaniga P, 2014, INT J CANCER, V135, P1978, DOI 10.1002/ijc.28830
   Hashimoto T, 2008, DIS ESOPHAGUS, V21, P690, DOI 10.1111/j.1442-2050.2008.00830.x
   Heitzer E, 2016, MOL ONCOL, V10, P494, DOI 10.1016/j.molonc.2015.12.004
   Hoshimoto S, 2012, J CLIN ONCOL, V30, P3819, DOI 10.1200/JCO.2011.40.0887
   Hoshimoto S, 2012, ANN SURG, V255, P357, DOI 10.1097/SLA.0b013e3182380f56
   Iinuma H, 2011, J CLIN ONCOL, V29, P1547, DOI 10.1200/JCO.2010.30.5151
   Ikeguchi M, 2005, SURG TODAY, V35, P436, DOI 10.1007/s00595-004-2978-z
   Ilie M, 2014, PLOS ONE, V9, DOI 10.1371/journal.pone.0111597
   Inhestern J, 2015, PLOS ONE, V10, DOI 10.1371/journal.pone.0132901
   Janni WJ, 2016, CLIN CANCER RES, V22, P2583, DOI 10.1158/1078-0432.CCR-15-1603
   Kienle P, 2003, ANN SURG, V238, P324, DOI 10.1097/01.sla.0000086547.27615.e6
   Kinde I, 2011, P NATL ACAD SCI USA, V108, P9530, DOI 10.1073/pnas.1105422108
   Koyanagi K, 2005, J CLIN ONCOL, V23, P8057, DOI 10.1200/JCO.2005.02.0958
   Lebofsky R, 2015, MOL ONCOL, V9, P783, DOI 10.1016/j.molonc.2014.12.003
   Lecomte T, 2002, INT J CANCER, V100, P542, DOI 10.1002/ijc.10526
   Lin JK, 2014, ANN SURG ONCOL, V21, pS680, DOI 10.1245/s10434-014-3804-5
   Ling ZQ, 2013, PLOS ONE, V8, DOI 10.1371/journal.pone.0067195
   Liu Z, 2007, CLIN CANCER RES, V13, P2992, DOI 10.1158/1078-0432.CCR-06-2072
   Lofton-Day C, 2008, CLIN CHEM, V54, P414, DOI 10.1373/clinchem.2007.095992
   Loh J, 2014, J CANCER RES CLIN, V140, P2157, DOI 10.1007/s00432-014-1775-3
   Lu CY, 2013, BRIT J CANCER, V108, P791, DOI 10.1038/bjc.2012.595
   Lucci A, 2012, LANCET ONCOL, V13, P688, DOI 10.1016/S1470-2045(12)70209-7
   Ma JX, 2015, MEDICINE, V94, DOI 10.1097/MD.0000000000001489
   Madic J, 2015, INT J CANCER, V136, P2158, DOI 10.1002/ijc.29265
   Madic J, 2012, CLIN CANCER RES, V18, P3934, DOI 10.1158/1078-0432.CCR-12-0309
   Magni E, 2014, INT J COLORECTAL DIS, V29, P1053, DOI 10.1007/s00384-014-1958-z
   MANDEL P, 1948, CR SOC BIOL, V142, P241
   Mataki Y, 2004, CLIN CANCER RES, V10, P3807, DOI 10.1158/1078-0432.CCR-03-0130
   Matikas A, 2016, CLIN LUNG CANCER, V17, P507, DOI 10.1016/j.cllc.2016.05.021
   Matsushita D, 2015, ANN SURG ONCOL, V22, P3674, DOI 10.1245/s10434-015-4392-8
   Mazel M, 2015, MOL ONCOL, V9, P1773, DOI 10.1016/j.molonc.2015.05.009
   Mitra A, 2015, ONCOTARGET, V6, P10697, DOI 10.18632/oncotarget.4037
   Miyazono F, 2001, ANN SURG, V233, P189, DOI 10.1097/00000658-200102000-00007
   Mocellin S, 2004, INT J CANCER, V111, P741, DOI 10.1002/ijc.20347
   Murtaza M, 2013, NATURE, V497, P108, DOI 10.1038/nature12065
   Newman AM, 2014, NAT MED, V20, P552, DOI 10.1038/nm.3519
   Obermayr E, 2013, GYNECOL ONCOL, V128, P15, DOI 10.1016/j.ygyno.2012.09.021
   Olsson E, 2015, EMBO MOL MED, V7, P1034, DOI 10.15252/emmm.201404913
   Oshiro C, 2015, BREAST CANCER RES TR, V150, P299, DOI 10.1007/s10549-015-3322-6
   Pearl ML, 2015, GYNECOL ONCOL, V137, P229, DOI 10.1016/j.ygyno.2015.03.002
   Pereira E, 2015, PLOS ONE, V10, DOI 10.1371/journal.pone.0145754
   Pfitzenmaier J, 2007, UROL ONCOL-SEMIN ORI, V25, P214, DOI 10.1016/j.urolonc.2006.09.018
   Pierga J-Y, 2016, ANN ONCOL, DOI DOI 10.1093/ANNONC/MDW535
   Pierga JY, 2008, CLIN CANCER RES, V14, P7004, DOI 10.1158/1078-0432.CCR-08-0030
   Rack B, 2014, JNCI-J NATL CANCER I, V106, DOI 10.1093/jnci/dju066
   Reinert T, 2016, GUT, V65, P625, DOI 10.1136/gutjnl-2014-308859
   Rink M, 2012, EUR UROL, V61, P810, DOI 10.1016/j.eururo.2012.01.017
   Riva F, 2017, CLIN CHEM
   Riva F, 2016, MOL ONCOL, V10, P481, DOI 10.1016/j.molonc.2016.01.006
   Sausen M, 2015, NAT COMMUN, V6, DOI 10.1038/ncomms8686
   Scholten L, 2012, ASCO M ABSTR S4, V30, P395
   Schwarzenbach H, 2015, BREAST CANCER RES, V17, DOI 10.1186/s13058-015-0645-5
   Sergeant G, 2011, BMC CANCER, V11, DOI 10.1186/1471-2407-11-47
   Sotelo MJ, 2015, ANN ONCOL, V26, P535, DOI 10.1093/annonc/mdu568
   Sun K, 2015, P NATL ACAD SCI USA, V112, pE5503, DOI 10.1073/pnas.1508736112
   Tanaka F, 2009, CLIN CANCER RES, V15, P6980, DOI 10.1158/1078-0432.CCR-09-1095
   Tanaka K, 2010, ANN SURG ONCOL, V17, P2779, DOI 10.1245/s10434-010-1075-3
   Thalgott M, 2015, ANTICANCER RES, V35, P5679
   Thorsteinsson M, 2011, EJSO-EUR J SURG ONC, V37, P459, DOI 10.1016/j.ejso.2011.01.025
   Tie J, 2016, SCI TRANSL MED, V8, DOI 10.1126/scitranslmed.aaf6219
   Tinhofer I, 2014, ANN ONCOL, V25, P2042, DOI 10.1093/annonc/mdu271
   Tinhofer I, 2012, INT J RADIAT ONCOL, V83, pE685, DOI 10.1016/j.ijrobp.2012.02.009
   Tsujiura M, 2014, WORLD J GASTROENTERO, V20, P3265, DOI 10.3748/wjg.v20.i12.3265
   Van Dalum G, 2015, INT J ONCOL, V46, P1361, DOI 10.3892/ijo.2015.2824
   Wang JR, 2013, NONLINEAR ANAL-HYBRI, V8, P1, DOI 10.1016/j.nahs.2012.08.003
   Wang SY, 2014, PLOS ONE, V9, DOI 10.1371/journal.pone.0099259
   Yin XD, 2012, DIS ESOPHAGUS, V25, P750, DOI 10.1111/j.1442-2050.2012.01326.x
   Yu M, 2013, SCIENCE, V339, P580, DOI 10.1126/science.1228522
   Zhou YL, 2015, PLOS ONE, V10, DOI 10.1371/journal.pone.0130873
   Zitt M, 2006, DIS COLON RECTUM, V49, P1484, DOI 10.1007/s10350-006-0673-4
NR 98
TC 27
Z9 28
U1 8
U2 29
PU ELSEVIER SCI LTD
PI OXFORD
PA THE BOULEVARD, LANGFORD LANE, KIDLINGTON, OXFORD OX5 1GB, OXON, ENGLAND
SN 0748-7983
EI 1532-2157
J9 EJSO-EUR J SURG ONC
JI EJSO
PD MAY
PY 2017
VL 43
IS 5
SI SI
BP 949
EP 962
DI 10.1016/j.ejso.2017.01.010
PG 14
WC Oncology; Surgery
WE Science Citation Index Expanded (SCI-EXPANDED)
SC Oncology; Surgery
GA EU8RB
UT WOS:000401305100012
PM 28185687
DA 2022-08-28
ER

PT J
AU Jeselsohn, R
   De Angelis, C
   Brown, M
   Schiff, R
AF Jeselsohn, Rinath
   De Angelis, Carmine
   Brown, Myles
   Schiff, Rachel
TI The Evolving Role of the Estrogen Receptor Mutations in Endocrine
   Therapy-Resistant Breast Cancer
SO CURRENT ONCOLOGY REPORTS
LA English
DT Review
DE Estrogen receptor; ESR1 mutations; Endocrine resistance; Circulating
   tumor DNA
ID CELL-FREE DNA; ESR1 MUTATIONS; TAMOXIFEN; ALPHA; MODELS; HETEROGENEITY;
   XENOGRAFTS; DEGRADER
AB Recurrent ligand-binding domain ESR1 mutations have recently been detected in a substantial number of patients with metastatic ER+ breast cancer and evolve under the selective pressure of endocrine treatments. In this review, we evaluate the current understanding of the biological and clinical significance of these mutations. The preclinical studies revealed that these mutations lead to constitutive ligand-independent activity, indicating resistance to aromatase inhibitors and decreased sensitivity to tamoxifen and fulvestrant. Retrospective analyses of ESR1 mutations in baseline plasma circulating tumor DNA from completed clinical trials suggest that these mutations are prognostic and predictive of resistance to aromatase inhibitors in metastatic disease. Currently, we are lacking prospective studies to confirm these results and to determine the optimal treatment combinations for patients with the ESR1 mutations. In addition, the clinical development of novel agents to overcome resistance engendered by these mutations is also needed.
C1 [Jeselsohn, Rinath; Brown, Myles] Harvard Med Sch, Dana Farber Canc Inst, Breast Oncol Ctr, Boston, MA 02215 USA.
   [Jeselsohn, Rinath; Brown, Myles] Harvard Med Sch, Dana Farber Canc Inst, Ctr Funct Canc Epigenet, 450 Brookline Ave, Boston, MA 02215 USA.
   [De Angelis, Carmine; Schiff, Rachel] Baylor Coll Med, Smith Breast Canc Ctr, Houston, TX 77030 USA.
   [De Angelis, Carmine; Schiff, Rachel] Baylor Coll Med, Dan L Duncan Canc Ctr, Houston, TX 77030 USA.
   [De Angelis, Carmine; Schiff, Rachel] Baylor Coll Med, Dept Med, Houston, TX 77030 USA.
   [De Angelis, Carmine; Schiff, Rachel] Baylor Coll Med, Dept Mol & Cellular Biol, Houston, TX 77030 USA.
RP Jeselsohn, R (通讯作者)，Harvard Med Sch, Dana Farber Canc Inst, Breast Oncol Ctr, Boston, MA 02215 USA.; Jeselsohn, R (通讯作者)，Harvard Med Sch, Dana Farber Canc Inst, Ctr Funct Canc Epigenet, 450 Brookline Ave, Boston, MA 02215 USA.
EM rinath_jeselsohn@dfci.harvard.edu
RI Brown, Myles/AAX-5332-2021; DE ANGELIS, CARMINE/L-2788-2015; Brown,
   Myles/B-6906-2008
OI Brown, Myles/0000-0002-8213-1658; DE ANGELIS,
   CARMINE/0000-0003-1158-4630; 
FU NCI [K08 CA191058-02]; Breast Cancer Alliance Exceptional Award; Breast
   Cancer Research Foundation; NIH Breast Cancer Specialized Programs of
   Research Excellence [P50CA058183, P50CA186784]; NIH Cancer Center
   [P30CA125123]; Susan G. Komen for the Cure Foundation Promise Grants
   [PG12221410]; Conquer Cancer Foundation
FX This paper was supported by the NCI Grant K08 CA191058-02 (R.J.), the
   Breast Cancer Alliance Exceptional Award Grant (R.J.), the Breast Cancer
   Research Foundation (R.S.), NIH Breast Cancer Specialized Programs of
   Research Excellence Grants P50CA058183 and P50CA186784 (R.S.), NIH
   Cancer Center Grant P30CA125123, Susan G. Komen for the Cure Foundation
   Promise Grants PG12221410 (R.S.), and the Conquer Cancer Foundation
   (C.D.A., Breast Cancer Research Fellowship).
CR Bettegowda C, 2014, SCI TRANSL MED, V6, DOI 10.1126/scitranslmed.3007094
   Carroll JS, 2006, NAT GENET, V38, P1289, DOI 10.1038/ng1901
   Cerami E, 2012, CANCER DISCOV, V2, P401, DOI 10.1158/2159-8290.CD-12-0095
   Chandarlapaty S, 2016, JAMA ONCOL, V2, P1310, DOI 10.1001/jamaoncol.2016.1279
   Crowley E, 2013, NAT REV CLIN ONCOL, V10, P472, DOI 10.1038/nrclinonc.2013.110
   Dawson SJ, 2013, NEW ENGL J MED, V368, P1199, DOI 10.1056/NEJMoa1213261
   Fanning Sean W, 2016, Elife, V5, DOI 10.7554/eLife.12792
   Fribbens C, 2016, J CLIN ONCOL, V34, P2961, DOI 10.1200/JCO.2016.67.3061
   Fumagalli D, 2016, ANN ONCOL, V27, P1860, DOI 10.1093/annonc/mdw286
   Gao JJ, 2013, SCI SIGNAL, V6, DOI 10.1126/scisignal.2004088
   Garner F, 2015, ANTI-CANCER DRUG, V26, P948, DOI 10.1097/CAD.0000000000000271
   Gelsomino L, 2016, BREAST CANCER RES TR, V157, P253, DOI 10.1007/s10549-016-3829-5
   Greaves M, 2012, NATURE, V481, P306, DOI 10.1038/nature10762
   Hoefnagel LDC, 2012, CANCER-AM CANCER SOC, V118, P4929, DOI 10.1002/cncr.27518
   Hortobagyi GN, 2016, NEW ENGL J MED, V375, P1738, DOI 10.1056/NEJMoa1609709
   Jeselsohn R, 2014, CLIN CANCER RES, V20, P1757, DOI 10.1158/1078-0432.CCR-13-2332
   Joseph JD, 2016, ELIFE, V5, DOI 10.7554/eLife.15828
   KARNIK PS, 1994, CANCER RES, V54, P349
   Lai A, 2015, J MED CHEM, V58, P4888, DOI 10.1021/acs.jmedchem.5b00054
   Li SQ, 2013, CELL REP, V4, P1116, DOI 10.1016/j.celrep.2013.08.022
   Lonard DM, 2016, CLIN CANC RES
   Lupien M, 2010, GENE DEV, V24, P2219, DOI 10.1101/gad.1944810
   Merenbakh-Lamin K, 2013, CANCER RES, V73, P6856, DOI 10.1158/0008-5472.CAN-13-1197
   Musgrove EA, 2009, NAT REV CANCER, V9, P631, DOI 10.1038/nrc2713
   Nettles KW, 2008, NAT CHEM BIOL, V4, P241, DOI 10.1038/nchembio.76
   Osborne CK, 2011, ANNU REV MED, V62, P233, DOI 10.1146/annurev-med-070909-182917
   Robinson DR, 2013, NAT GENET, V45, P1446, DOI 10.1038/ng.2823
   ROODI N, 1995, JNCI-J NATL CANCER I, V87, P446, DOI 10.1093/jnci/87.6.446
   Schiavon G, 2015, SCI TRANSL MED, V7, DOI 10.1126/scitranslmed.aac7551
   Schiff R, 2003, CLIN CANCER RES, V9, p447S
   Sorlie T, 2001, P NATL ACAD SCI USA, V98, P10869, DOI 10.1073/pnas.191367098
   Spoerke JM, 2016, NAT COMMUN, V7, DOI 10.1038/ncomms11579
   Torres-Arzayus MI, 2004, CANCER CELL, V6, P263, DOI 10.1016/j.ccr.2004.06.027
   Toy W, 2013, NAT GENET, V45, P1439, DOI 10.1038/ng.2822
   Turner NC, 2012, LANCET ONCOL, V13, pE178, DOI 10.1016/S1470-2045(11)70335-7
   Veeraraghavan J, 2014, NAT COMMUN, V5, DOI 10.1038/ncomms5577
   Wang PL, 2016, CLIN CANCER RES, V22, P1130, DOI 10.1158/1078-0432.CCR-15-1534
   Wardell SE, 2015, CLIN CANCER RES, V21, P5121, DOI 10.1158/1078-0432.CCR-15-0360
   Wardell SE, 2013, CLIN CANCER RES, V19, P2420, DOI 10.1158/1078-0432.CCR-12-3771
   Williams N, 2014, CURR OPIN OBSTET GYN, V26, P41, DOI 10.1097/GCO.0000000000000039
   Zhang QX, 1997, CANCER RES, V57, P1244
NR 41
TC 60
Z9 65
U1 0
U2 3
PU SPRINGER
PI NEW YORK
PA 233 SPRING ST, NEW YORK, NY 10013 USA
SN 1523-3790
EI 1534-6269
J9 CURR ONCOL REP
JI Curr. Oncol. Rep.
PD MAY
PY 2017
VL 19
IS 5
AR 35
DI 10.1007/s11912-017-0591-8
PG 8
WC Oncology
WE Science Citation Index Expanded (SCI-EXPANDED)
SC Oncology
GA ET6DS
UT WOS:000400381600005
PM 28374222
DA 2022-08-28
ER

PT J
AU Mellert, H
   Foreman, T
   Jackson, L
   Maar, D
   Thurston, S
   Koch, K
   Weaver, A
   Cooper, S
   Dupuis, N
   Sathyanarayana, UG
   Greer, J
   Hahn, W
   Shelton, D
   Stonemetz, P
   Pestano, GA
AF Mellert, Hestia
   Foreman, Trudi
   Jackson, Leisa
   Maar, Dianna
   Thurston, Scott
   Koch, Kristina
   Weaver, Amanda
   Cooper, Samantha
   Dupuis, Nicholas
   Sathyanarayana, Ubaradka G.
   Greer, Jakkie
   Hahn, Westen
   Shelton, Dawne
   Stonemetz, Paula
   Pestano, Gary A.
TI Development and Clinical Utility of a Blood-Based Test Service for the
   Rapid Identification of Actionable Mutations in Non-Small Cell Lung
   Carcinoma
SO JOURNAL OF MOLECULAR DIAGNOSTICS
LA English
DT Article
ID CIRCULATING TUMOR DNA; GROWTH-FACTOR RECEPTOR; METASTATIC BREAST-CANCER;
   DROPLET DIGITAL PCR; EGFR MUTATIONS; EXPRESSION PROFILES; KRAS
   MUTATIONS; NSCLC PATIENTS; LIQUID BIOPSY; MESSENGER-RNA
AB Nearly 80% of cancer patients do not have genetic mutation results available at initial oncology consultation; up to 25% of patients begin treatment before receiving their results. These factors hinder the ability to pursue optimal treatment strategies. This study validates a blood-based genome-testing service that provides accurate results within 72 hours. We focused on targetable variants in advanced non small cell Lung carcinoma-epidermal growth factor receptor gene (EGFR) variant L858R, exon 19 deletion (AE746-A750), and T790M; GTPase Kirsten ras gene (KRAS) variants G12C/D/V; and echinoderm microtubule associated protein like and 4 anaplastic lymphoma receptor tyrosine kinase fusion (EML4-ALK) transcripts 1/2/3. Test development included method and clinical validation using samples from donors with (n = 219) or without (n = 30) cancer. Clinical sensitivity and specificity for each variant ranged from 78.6% to 100% and 94.2% to 100%, respectively. We also report on 1643 non small cell lung carcinoma samples processed in our CLIA-certified laboratory. Mutation results were available within 72 hours for 94% of the tests evaluated. We detected 10.5% mutations for EGFR sensitizing (n = 2801 samples tested), 13.8% mutations for EGFR resistance (n = 1055), 13.2% mutations in KRAS (n = 3477), and 2% mutations for EML4-ALKfusion (n = 304). This rapid, highly sensitive, and actionable blood-based assay service expands testing options and supports faster treatment decisions.
C1 [Mellert, Hestia; Foreman, Trudi; Jackson, Leisa; Thurston, Scott; Koch, Kristina; Weaver, Amanda; Dupuis, Nicholas; Sathyanarayana, Ubaradka G.; Greer, Jakkie; Hahn, Westen; Pestano, Gary A.] Biodesix Inc, 2970 Wilderness Pl, Boulder, CO 80301 USA.
   [Maar, Dianna; Cooper, Samantha; Shelton, Dawne; Stonemetz, Paula] Biorad Digital Biol Ctr, Pleasanton, CA USA.
RP Pestano, GA (通讯作者)，Biodesix Inc, 2970 Wilderness Pl, Boulder, CO 80301 USA.
EM gary.pestano@biodesix.com
FU Biodesix, Inc.
FX Supported by Biodesix, Inc.
CR Alix-Panabieres C, 2016, CANCER DISCOV, V6, P479, DOI 10.1158/2159-8290.CD-15-1483
   Antonarakis ES, 2014, NEW ENGL J MED, V371, P1028, DOI 10.1056/NEJMoa1315815
   Beaver JA, 2014, CLIN CANCER RES, V20, P2643, DOI 10.1158/1078-0432.CCR-13-2933
   Best MG, 2015, CANCER CELL, V28, P666, DOI 10.1016/j.ccell.2015.09.018
   Bettegowda C, 2014, SCI TRANSL MED, V6, DOI 10.1126/scitranslmed.3007094
   Boch C, 2013, BMJ OPEN, V3, DOI 10.1136/bmjopen-2013-002560
   Choi YL, 2008, CANCER RES, V68, P4971, DOI 10.1158/0008-5472.CAN-07-6158
   Crowley E, 2013, NAT REV CLIN ONCOL, V10, P472, DOI 10.1038/nrclinonc.2013.110
   Dawson SJ, 2013, NEW ENGL J MED, V368, P1199, DOI 10.1056/NEJMoa1213261
   Diaz LA, 2014, J CLIN ONCOL, V32, P579, DOI 10.1200/JCO.2012.45.2011
   Douillard JY, 2014, J THORAC ONCOL, V9, P1345, DOI 10.1097/JTO.0000000000000263
   Hindson BJ, 2011, ANAL CHEM, V83, P8604, DOI 10.1021/ac202028g
   Ignatiadis M, 2015, CLIN CANCER RES, V21, P4786, DOI 10.1158/1078-0432.CCR-14-1190
   Jackman DM, 2009, CLIN CANCER RES, V15, P5267, DOI 10.1158/1078-0432.CCR-09-0888
   Janne PA, 2015, NEW ENGL J MED, V372, P1689, DOI 10.1056/NEJMoa1411817
   Jahr S, 2001, CANCER RES, V61, P1659
   Jung K, 2010, CLIN CHIM ACTA, V411, P1611, DOI 10.1016/j.cca.2010.07.032
   Kalluri R, 2016, J CLIN INVEST, V126, P1208, DOI 10.1172/JCI81135
   Karachaliou N, 2015, JAMA ONCOL, V1, P149, DOI 10.1001/jamaoncol.2014.257
   Korpanty GJ, 2014, FRONT ONCOL, V4, DOI 10.3389/fonc.2014.00204
   Lynch TJ, 2004, NEW ENGL J MED, V350, P2129, DOI 10.1056/NEJMoa040938
   Marchetti A, 2015, J THORAC ONCOL, V10, P1437, DOI 10.1097/JTO.0000000000000643
   Maus MK., 2012, INT J BIOMED SCI, V8, P1
   Mok T, 2015, CLIN CANCER RES, V21, P3196, DOI 10.1158/1078-0432.CCR-14-2594
   Mostert B, 2015, MOL ONCOL, V9, P920, DOI 10.1016/j.molonc.2015.01.001
   Oxnard GR, 2016, J CLIN ONCOL, V34, P3375, DOI 10.1200/JCO.2016.66.7162
   Oxnard GR, 2014, CLIN CANCER RES, V20, P1698, DOI 10.1158/1078-0432.CCR-13-2482
   Paci M, 2009, LUNG CANCER, V64, P92, DOI 10.1016/j.lungcan.2008.07.012
   Paez JG, 2004, SCIENCE, V304, P1497, DOI 10.1126/science.1099314
   Pao W, 2004, P NATL ACAD SCI USA, V101, P13306, DOI 10.1073/pnas.0405220101
   Paxton A, 2014, CAP TODAY
   Piotrowska Z, 2015, CANCER DISCOV, V5, P713, DOI 10.1158/2159-8290.CD-15-0399
   Reckamp KL, 2016, J THORAC ONCOL, V11, P1690, DOI 10.1016/j.jtho.2016.05.035
   Rodia MT, 2016, ONCOTARGET, V7, P30295, DOI 10.18632/oncotarget.8108
   Rodriguez M, 2014, GENE CHROMOSOME CANC, V53, P713, DOI 10.1002/gcc.22181
   Sacher AG, 2016, JAMA ONCOL, V2, P1014, DOI 10.1001/jamaoncol.2016.0173
   Sahnane N, 2016, CLIN LUNG CANCER, V17, P56, DOI 10.1016/j.cllc.2015.08.001
   Salgia R, 2015, FUTURE ONCOL, V11, P489, DOI 10.2217/fon.14.275
   Sasaki T, 2010, EUR J CANCER, V46, P1773, DOI 10.1016/j.ejca.2010.04.002
   Sharma SV, 2007, NAT REV CANCER, V7, P169, DOI 10.1038/nrc2088
   Shaw AT, 2009, J CLIN ONCOL, V27, P4247, DOI 10.1200/JCO.2009.22.6993
   Sieuwerts AM, 2011, CLIN CANCER RES, V17, P3600, DOI 10.1158/1078-0432.CCR-11-0255
   Soda M, 2007, NATURE, V448, P561, DOI 10.1038/nature05945
   Sozzi G, 2003, J CLIN ONCOL, V21, P3902, DOI 10.1200/JCO.2003.02.006
   Suda K, 2010, CANCER METAST REV, V29, P49, DOI 10.1007/s10555-010-9209-4
   Takeshita T, 2015, CANCER SCI, V106, P1582, DOI 10.1111/cas.12813
   Vogelstein B, 1999, P NATL ACAD SCI USA, V96, P9236, DOI 10.1073/pnas.96.16.9236
   Watanabe M, 2015, CLIN CANCER RES, V21, P3552, DOI 10.1158/1078-0432.CCR-14-2151
   Weber B, 2014, BMC CANCER, V14, DOI 10.1186/1471-2407-14-294
   Yu J, 2009, CLIN CANCER RES, V15, P3023, DOI 10.1158/1078-0432.CCR-08-2739
NR 50
TC 19
Z9 19
U1 0
U2 6
PU ELSEVIER SCIENCE INC
PI NEW YORK
PA 360 PARK AVE SOUTH, NEW YORK, NY 10010-1710 USA
SN 1525-1578
EI 1943-7811
J9 J MOL DIAGN
JI J. Mol. Diagn.
PD MAY
PY 2017
VL 19
IS 3
BP 404
EP 416
DI 10.1016/j.jmoldx.2016.11.004
PG 13
WC Pathology
WE Science Citation Index Expanded (SCI-EXPANDED)
SC Pathology
GA ET5HF
UT WOS:000400314100006
PM 28433077
OA hybrid
DA 2022-08-28
ER

PT J
AU Oellerich, M
   Schutz, E
   Beck, J
   Kanzow, P
   Plowman, PN
   Weiss, GJ
   Walson, PD
AF Oellerich, Michael
   Schuetz, Ekkehard
   Beck, Julia
   Kanzow, Philipp
   Plowman, Piers N.
   Weiss, Glen J.
   Walson, Philip D.
TI Using circulating cell-free DNA to monitor personalized cancer therapy
SO CRITICAL REVIEWS IN CLINICAL LABORATORY SCIENCES
LA English
DT Review
DE Genotype-directed cancer care; liquid biopsy; ctDNA tumor genomic
   profiling; cfDNA; chromosomal aberration pattern analysis; immunotherapy
ID GENOMIC MEDICINE GENOMICS; PROSTATE-CANCER; PLASMA DNA; MUTATION
   DETECTION; BREAST-CANCER; TUMOR DNA; EGFR; RESISTANCE; KRAS;
   MALIGNANCIES
AB High-quality genomic analysis is critical for personalized pharmacotherapy in patients with cancer. Tumor-specific genomic alterations can be identified in cell-free DNA (cfDNA) from patient blood samples and can complement biopsies for real-time molecular monitoring of treatment, detection of recurrence, and tracking resistance. cfDNA can be especially useful when tumor tissue is unavailable or insufficient for testing. For blood-based genomic profiling, next-generation sequencing (NGS) and droplet digital PCR (ddPCR) have been successfully applied. The US Food and Drug Administration (FDA) recently approved the first such "liquid biopsy" test for EGFR mutations in patients with non-small cell lung cancer (NSCLC). Such non-invasive methods allow for the identification of specific resistance mutations selected by treatment, such as EGFR T790M, in patients with NSCLC treated with gefitinib. Chromosomal aberration pattern analysis by low coverage whole genome sequencing is a more universal approach based on genomic instability. Gains and losses of chromosomal regions have been detected in plasma tumor-specific cfDNA as copy number aberrations and can be used to compute a genomic copy number instability (CNI) score of cfDNA. A specific CNI index obtained by massive parallel sequencing discriminated those patients with prostate cancer from both healthy controls and men with benign prostatic disease. Furthermore, androgen receptor gene aberrations in cfDNA were associated with therapeutic resistance in metastatic castration resistant prostate cancer. Change in CNI score has been shown to serve as an early predictor of response to standard chemotherapy for various other cancer types (e.g. NSCLC, colorectal cancer, pancreatic ductal adenocarcinomas). CNI scores have also been shown to predict therapeutic responses to immunotherapy. Serial genomic profiling can detect resistance mutations up to 16 weeks before radiographic progression. There is a potential for cost savings when ineffective use of expensive new anticancer drugs is avoided or halted. Challenges for routine implementation of liquid biopsy tests include the necessity of specialized personnel, instrumentation, and software, as well as further development of quality management (e.g. external quality control). Validation of blood-based tumor genomic profiling in additional multicenter outcome studies is necessary; however, cfDNA monitoring can provide clinically important actionable information for precision oncology approaches.
C1 [Oellerich, Michael; Kanzow, Philipp; Walson, Philip D.] Univ Med Ctr Gottingen, Dept Clin Pharmacol, Kreuzbergring 36, D-37075 Gottingen, Germany.
   [Schuetz, Ekkehard; Beck, Julia] Chronix Biomed GmbH, Gottingen, Germany.
   [Plowman, Piers N.] St Bartholomews Hosp, Dept Clin Oncol, London, England.
   [Weiss, Glen J.] Canc Treatment Ctr Amer, Goodyear, AZ USA.
RP Oellerich, M (通讯作者)，Univ Med Ctr Gottingen, Dept Clin Pharmacol, Kreuzbergring 36, D-37075 Gottingen, Germany.
EM michael.oellerich@med.uni-goettingen.de
RI PD Philipp Kanzow, M.Sc./J-5113-2015
OI PD Philipp Kanzow, M.Sc./0000-0002-2169-561X
FU Chronix Biomedical
FX Chronix Biomedical [cfDNA measurements].
CR Ashida A, 2016, INT J CLIN ONCOL, V21, P981, DOI 10.1007/s10147-016-0976-y
   Azad AA, 2015, CLIN CANCER RES, V21, P2315, DOI 10.1158/1078-0432.CCR-14-2666
   Baccarani M, 2009, J CLIN ONCOL, V27, P6041, DOI 10.1200/JCO.2009.25.0779
   Beck J, 2010, MOL CANCER RES, V8, P335, DOI 10.1158/1541-7786.MCR-09-0314
   Beck J, 2009, CLIN CHEM, V55, P730, DOI 10.1373/clinchem.2008.113597
   Chan KCA, 2013, CLIN CHEM, V59, P211, DOI 10.1373/clinchem.2012.196014
   Coe TM, 2016, J GASTROINTEST SURG, V20, P1132, DOI 10.1007/s11605-016-3134-y
   Dawson SJ, 2013, NEW ENGL J MED, V368, P1199, DOI 10.1056/NEJMoa1213261
   Del Re M, 2017, EUR UROL, V71, P680, DOI 10.1016/j.eururo.2016.08.012
   Diehl F, 2005, P NATL ACAD SCI USA, V102, P16368, DOI 10.1073/pnas.0507904102
   Eisenhauer EA, 2009, EUR J CANCER, V45, P228, DOI 10.1016/j.ejca.2008.10.026
   FDA, TABL PHARM BIOM DRUG
   Freidin MB, 2015, CLIN CHEM, V61, P1299, DOI 10.1373/clinchem.2015.242453
   Gagan J, 2015, GENOME MED, V7, DOI 10.1186/s13073-015-0203-x
   Gao B, 2010, J THORAC ONCOL, V5, P1130, DOI 10.1097/JTO.0b013e3181e05016
   Garcia-Murillas I, 2015, SCI TRANSL MED, V7, DOI [10.1126/scitranslmed.aab0021, 10.1126/scitranslmed.aac7551]
   Grade Marian, 2015, Recent Results Cancer Res, V200, P115, DOI 10.1007/978-3-319-20291-4_6
   Heitzer E, 2013, GENOME MED, V5, DOI 10.1186/gm434
   Heitzer E, 2013, INT J CANCER, V133, P346, DOI 10.1002/ijc.28030
   ICGC, ICGC CANC GEN PROJ
   Janku F, 2016, MOL CANCER THER, V15, P1397, DOI 10.1158/1535-7163.MCT-15-0712
   JORDE L.B, 2010, MED GENETICS
   Koshiyama DB, 2013, ANN HEMATOL, V92, P185, DOI 10.1007/s00277-012-1598-8
   Kris MG, 2014, JAMA-J AM MED ASSOC, V311, P1998, DOI 10.1001/jama.2014.3741
   Kuderer NM, 2017, JAMA ONCOL, V3, P996, DOI 10.1001/jamaoncol.2016.4983
   Lo YMD, 1999, AM J HUM GENET, V64, P218, DOI 10.1086/302205
   Machado Melissa Pereira, 2011, Rev. Bras. Hematol. Hemoter., V33, P211, DOI 10.5581/1516-8484.20110056
   Mao C, 2015, MEDICINE, V94, DOI 10.1097/MD.0000000000000775
   Maus MV, 2014, BLOOD, V123, P2625, DOI 10.1182/blood-2013-11-492231
   McDermott U, 2011, NEW ENGL J MED, V364, P340, DOI 10.1056/NEJMra0907178
   Mouliere F, 2013, TRANSL ONCOL, V6, P319, DOI 10.1593/tlo.12445
   Murtaza M, 2013, NATURE, V497, P108, DOI 10.1038/nature12065
   National Cancer Institute, NCI DICT CANC TERMS
   Lopez SO, 2016, INT J MOL SCI, V17, DOI 10.3390/ijms17040484
   Oxnard GR, 2014, CLIN CANCER RES, V20, P1698, DOI 10.1158/1078-0432.CCR-13-2482
   Picard S, 2007, BLOOD, V109, P3496, DOI 10.1182/blood-2006-07-036012
   Reck M, 2016, J THORAC ONCOL, V11, P1682, DOI 10.1016/j.jtho.2016.05.036
   Sandelin M, 2015, ANTICANCER RES, V35, P3979
   Santiago-Walker A, 2016, CLIN CANCER RES, V22, P567, DOI 10.1158/1078-0432.CCR-15-0321
   Schutz E, 2015, CLIN CHEM, V61, P239, DOI 10.1373/clinchem.2014.226571
   SCHUTZ E, 1993, LANCET, V341, P436, DOI 10.1016/0140-6736(93)93028-Y
   Sun K, 2015, P NATL ACAD SCI USA, V112, pE5503, DOI 10.1073/pnas.1508736112
   Tannock IF, 2016, NEW ENGL J MED, V375, P1289, DOI 10.1056/NEJMsb1607705
   Thress KS, 2015, NAT MED, V21, P560, DOI 10.1038/nm.3854
   Tie J, 2016, CLIN CHEM, V62, P796, DOI 10.1373/clinchem.2015.253476
   Wang LW, 2011, NEW ENGL J MED, V364, P1144, DOI 10.1056/NEJMra1010600
   WEISS GJ, 2016, CANC RES, V76
   Weiss GJ, 2016, J CLIN ONCOL, V34, DOI 10.1200/JCO.2016.34.15_suppl.3027
   Widmer N, 2014, EUR J CANCER, V50, P2020, DOI 10.1016/j.ejca.2014.04.015
   Zill OA, 2015, CANCER DISCOV, V5, P1040, DOI 10.1158/2159-8290.CD-15-0274
   Zugazagoitia J, 2016, CLIN THER, V38, P1551, DOI 10.1016/j.clinthera.2016.03.026
NR 51
TC 72
Z9 78
U1 1
U2 45
PU TAYLOR & FRANCIS LTD
PI ABINGDON
PA 2-4 PARK SQUARE, MILTON PARK, ABINGDON OR14 4RN, OXON, ENGLAND
SN 1040-8363
EI 1549-781X
J9 CRIT REV CL LAB SCI
JI Crit. Rev. Clin. Lab. Sci.
PD MAY
PY 2017
VL 54
IS 3
BP 205
EP 218
DI 10.1080/10408363.2017.1299683
PG 14
WC Medical Laboratory Technology
WE Science Citation Index Expanded (SCI-EXPANDED)
SC Medical Laboratory Technology
GA EU7XS
UT WOS:000401250100004
PM 28393575
DA 2022-08-28
ER

PT J
AU Openshaw, MR
   Richards, CJ
   Guttery, DS
   Shaw, JA
   Thomas, AL
AF Openshaw, Mark R.
   Richards, Catherine J.
   Guttery, David S.
   Shaw, Jacqueline A.
   Thomas, Anne L.
TI The genetics of gastroesophageal adenocarcinoma and the use of
   circulating cell free DNA for disease detection and monitoring
SO EXPERT REVIEW OF MOLECULAR DIAGNOSTICS
LA English
DT Review
DE Gastroesophageal adenocarcinoma; gastric cancer; oesophageal
   adenocarcinoma; gastroesophageal junctional tumour; circulating cell
   free DNA; circulating tumour DNA; liquid biopsy; next generation
   sequencing; immunotherapy
ID COPY NUMBER ABERRATIONS; ESOPHAGEAL ADENOCARCINOMA; GASTRIC-CANCER;
   BREAST-CANCER; TUMOR DNA; INTRATUMOR HETEROGENEITY; HELICOBACTER-PYLORI;
   GENOMIC ANALYSIS; PD-1 BLOCKADE; LANDSCAPE
AB Introduction: Gastroesophageal adenocarcinoma (GOA) is a frequently occurring cancer worldwide with a poor clinical outcome. Adenocarcinomas of the esophagus and gastroesophageal junction have shown a recent increase in frequency, therefore there is need to increase our understanding of GOA in order to improve our ability to detect, monitor and treat the disease.Areas covered: The authors discuss the current classification of GOA in the context of recent changes in incidence. The authors also discuss developments in the understanding of disease biology and recent discoveries from whole genome and whole exome sequencing, and studies in immunotherapy. Finally, the authors discuss the recent developments in the use of circulating tumour DNA (ctDNA). PubMed search terms were in English including esophageal/gastric adenocarcinoma', gastroesophageal junctional tumour', whole genome/exome sequencing', immunotherapy' and circulating tumour DNA'.Expert commentary: Shared biological and genetic changes in GOA suggest it can be investigated as a single disease entity with different molecular subtypes. A number of genes are recurrently mutated including TP53, SMAD4, PIK3CA and there are frequent somatic copy number alterations and high levels of chromosomal instability. A subset of these genetic alterations have been detected in ctDNA and may provide an important avenue of research for detecting minimal residual disease and response to chemo- and immunotherapies.
C1 [Openshaw, Mark R.; Richards, Catherine J.; Guttery, David S.; Shaw, Jacqueline A.; Thomas, Anne L.] Univ Leicester, Dept Canc Studies, Robert Kilpatrick Clin Sci, Leicester, Leics, England.
RP Openshaw, MR (通讯作者)，Univ Leicester, Dept Canc Studies, Robert Kilpatrick Clin Sci, Leicester, Leics, England.
EM mro6@le.ac.uk
OI Thomas, Anne/0000-0003-1998-3134; Guttery, David/0000-0003-0418-580X;
   Openshaw, Mark/0000-0001-6973-3067; Shaw, Jacqui/0000-0003-4227-503X
FU Hope Against Cancer; University Hospitals of Leicester NHS Trust; Cancer
   Research UK [A13462X]; University of Leicester
FX M.R. Openshaw is funded by a clinical fellowship award from Hope Against
   Cancer. C.J. Richards is funded by University Hospitals of Leicester NHS
   Trust. D.S. Guttery is funded by Cancer Research UK programme grant
   (A13462X). J.A. Shaw is funded by the University of Leicester. A.L.
   Thomas is funded by the University of Leicester and University Hospitals
   of Leicester NHS Trust. The authors have no other relevant affiliations
   or financial involvement with any organization or entity with a
   financial interest in or financial conflict with the subject matter or
   materials discussed in the manuscript apart from those disclosed.
CR Agrawal N, 2012, CANCER DISCOV, V2, P899, DOI 10.1158/2159-8290.CD-12-0189
   Akiba S, 2008, CANCER SCI, V99, P195, DOI 10.1111/j.1349-7006.2007.00674.x
   Allott EH, 2016, BREAST CANCER RES, V18, DOI 10.1186/s13058-016-0725-1
   Ansell SM, 2015, NEW ENGL J MED, V372, P311, DOI 10.1056/NEJMoa1411087
   Bang YJ, 2010, LANCET, V376, P1302
   Bass AJ, 2014, NATURE, V513, P202, DOI 10.1038/nature13480
   Bernal M, 2012, CANCER IMMUNOL IMMUN, V61, P1359, DOI 10.1007/s00262-012-1321-6
   Beroukhim R, 2010, NATURE, V463, P899, DOI 10.1038/nature08822
   Bettegowda C, 2014, SCI TRANSL MED, V6, DOI 10.1126/scitranslmed.3007094
   Boku N, 2014, GASTRIC CANCER, V17, P1, DOI 10.1007/s10120-013-0252-z
   Brierley JG, 2016, TNM CLASSIFICATION M, V8
   Castro C, 2014, ANN ONCOL, V25, P283, DOI 10.1093/annonc/mdt486
   Chan KCA, 2013, CLIN CHEM, V59, P211, DOI 10.1373/clinchem.2012.196014
   Chandrasoma PT, 2001, AM J SURG PATHOL, V25, P1188, DOI 10.1097/00000478-200109000-00010
   Chen XQ, 1999, CLIN CANCER RES, V5, P2297
   Cho EY, 2013, MODERN PATHOL, V26, P677, DOI 10.1038/modpathol.2012.205
   Chung SM, 2007, INT J ONCOL, V31, P1351
   Cunningham D, 2008, NEW ENGL J MED, V358, P36, DOI 10.1056/NEJMoa073149
   Cunningham D, 2006, NEW ENGL J MED, V355, P11, DOI 10.1056/NEJMoa055531
   Dawson SJ, 2013, NEW ENGL J MED, V368, P1199, DOI 10.1056/NEJMoa1213261
   Desai TK, 2012, GUT, V61, P970, DOI 10.1136/gutjnl-2011-300730
   Devesa SS, 1999, JNCI-J NATL CANCER I, V91, P747, DOI 10.1093/jnci/91.9.747
   Diehl F, 2008, NAT MED, V14, P985, DOI 10.1038/nm.1789
   Dolled-Filhart M, 2016, ARCH PATHOL LAB MED, V140, P1243, DOI 10.5858/arpa.2015-0542-OA
   Dulak AM, 2013, NAT GENET, V45, P478, DOI 10.1038/ng.2591
   Dulak AM, 2012, CANCER RES, V72, P4383, DOI 10.1158/0008-5472.CAN-11-3893
   Ferlay J., 2013, GLOBOCAN
   Findlay JM, 2016, NAT COMMUN, V7, DOI 10.1038/ncomms11111
   Ford HER, 2014, LANCET ONCOL, V15, P78, DOI 10.1016/S1470-2045(13)70549-7
   Frankel A, 2014, GENE CHROMOSOME CANC, V53, P324, DOI 10.1002/gcc.22143
   Furqan M, 2013, BIOMARK RES, V1, DOI 10.1186/2050-7771-1-5
   Garcia-Murillas I, 2015, SCI TRANSL MED, V7, DOI [10.1126/scitranslmed.aab0021, 10.1126/scitranslmed.aac7551]
   Gerlinger M, 2012, NEW ENGL J MED, V366, P883, DOI 10.1056/NEJMoa1113205
   Gremel G, 2016, ANN ONCOL, V27, P1959, DOI 10.1093/annonc/mdw278
   Hamakawa T, 2014, BRIT J CANCER, V112, P352
   Hardie JJ, 2005, CANCER LETT, V217, P221, DOI 10.1016/j.canlet.2004.06.025
   Hart S, 2011, BLOOD CANCER J, V1, DOI 10.1038/bcj.2011.43
   Hartgrink HH, 2009, LANCET, V374, P477, DOI 10.1016/S0140-6736(09)60617-6
   Hayakawa Y, 2016, NAT REV CANCER, V16, P305, DOI 10.1038/nrc.2016.24
   Herrera V, 2009, CLIN MICROBIOL INFEC, V15, P971, DOI 10.1111/j.1469-0691.2009.03031.x
   Hodis E, 2012, CELL, V150, P251, DOI 10.1016/j.cell.2012.06.024
   Hong L, 2013, EXPERT REV GASTROENT, V7, P759, DOI 10.1586/17474124.2013.837804
   Jang JH, 2001, CANCER RES, V61, P3541
   Kang JH, 2012, J CLIN ONCOL, V30, P1513, DOI 10.1200/JCO.2011.39.4585
   Kim J, 2017, NATURE, V541, P169, DOI 10.1038/nature20805
   Kim K, 2014, ANN SURG TREAT RES, V86, P136, DOI 10.4174/astr.2014.86.3.136
   Kim R, 2013, CRIT REV ONCOL HEMAT, V88, P416, DOI 10.1016/j.critrevonc.2013.05.007
   Kitahara M, 2016, CANCER SCI, V107, P1825, DOI 10.1111/cas.13085
   Lagergren J, 2013, CA-CANCER J CLIN, V63, P232, DOI 10.3322/caac.21185
   LEON SA, 1977, CANCER RES, V37, P646
   Lipson EJ, 2014, J IMMUNOTHER CANCER, V2, DOI 10.1186/s40425-014-0042-0
   Mahoney KM, 2015, NAT REV DRUG DISCOV, V14, P561, DOI 10.1038/nrd4591
   McGranahan N, 2016, SCIENCE, V351, P1463, DOI 10.1126/science.aaf1490
   Muro K, 2016, LANCET ONCOL, V17, P717, DOI 10.1016/S1470-2045(16)00175-3
   Murugaesu N, 2015, CANCER DISCOV, V5, P821, DOI 10.1158/2159-8290.CD-15-0412
   Nishida Y, 2015, GASTRIC CANCER, V18, P458, DOI 10.1007/s10120-014-0394-7
   Nones K, 2014, NAT COMMUN, V5, DOI 10.1038/ncomms6224
   Olsson E, 2015, EMBO MOL MED, V7, P1034, DOI 10.15252/emmm.201404913
   Paulson TG, 2006, CLIN CANCER RES, V12, P1701, DOI 10.1158/1078-0432.CCR-05-1810
   Pearson A, 2016, CANCER DISCOV, V6, P838, DOI 10.1158/2159-8290.CD-15-1246
   Polk DB, 2010, NAT REV CANCER, V10, P403, DOI 10.1038/nrc2857
   Ralph C, 2010, CLIN CANCER RES, V16, P1662, DOI 10.1158/1078-0432.CCR-09-2870
   Schumacher TN, 2015, SCIENCE, V348, P69, DOI 10.1126/science.aaa4971
   Segal NH, 2008, CANCER RES, V68, P889, DOI 10.1158/0008-5472.CAN-07-3095
   Shaw JA, 2012, GENOME RES, V22, P220, DOI 10.1101/gr.123497.111
   Shoda K, 2017, GASTRIC CANCER, V20, P126, DOI 10.1007/s10120-016-0599-z
   Shoda K, 2015, GASTRIC CANCER, V18, P698, DOI 10.1007/s10120-014-0432-5
   Siewert JR, 1998, BRIT J SURG, V85, P1457
   Smyth EC, 2015, J CLIN ONCOL, V33, DOI 10.1200/jco.2015.33.15_suppl.2508
   Sorber L, 2016, LUNG CANCER, P30312
   SORENSON GD, 1994, CANCER EPIDEM BIOMAR, V3, P67
   Storchova Z, 2016, CURR OPIN CELL BIOL, V40, P106, DOI 10.1016/j.ceb.2016.03.003
   Sugano K, 2015, BEST PRACT RES CL GA, V29, P895, DOI 10.1016/j.bpg.2015.09.013
   Swanton C, 2012, CANCER RES, V72, P4875, DOI 10.1158/0008-5472.CAN-12-2217
   Talsma K, 2012, ANN SURG ONCOL, V19, P2142, DOI 10.1245/s10434-012-2218-5
   Thrift AP, 2016, CANCER EPIDEMIOL, V41, P88, DOI 10.1016/j.canep.2016.01.013
   Tumeh PC, 2014, NATURE, V515, P568, DOI 10.1038/nature13954
   Turner N, 2010, NAT REV CANCER, V10, P116, DOI 10.1038/nrc2780
   van Hagen P, 2012, NEW ENGL J MED, V366, P2074, DOI 10.1056/NEJMoa1112088
   Verdegaal EME, 2016, NATURE, V536, P91, DOI 10.1038/nature18945
   Wagner AD, 2010, COCHRANE DB SYST REV, DOI 10.1002/14651858.CD004064.pub3
   Wang XY, 2015, HUM GENOMICS, V9, DOI 10.1186/s40246-015-0044-0
   Zang ZJ, 2012, NAT GENET, V44, P570, DOI 10.1038/ng.2246
NR 83
TC 9
Z9 9
U1 1
U2 19
PU TAYLOR & FRANCIS AS
PI OSLO
PA KARL JOHANS GATE 5, NO-0154 OSLO, NORWAY
SN 1473-7159
EI 1744-8352
J9 EXPERT REV MOL DIAGN
JI Expert Rev. Mol. Diagn.
PD MAY
PY 2017
VL 17
IS 5
BP 459
EP 470
DI 10.1080/14737159.2017.1308824
PG 12
WC Pathology
WE Science Citation Index Expanded (SCI-EXPANDED)
SC Pathology
GA ES8GZ
UT WOS:000399795200006
PM 28306358
DA 2022-08-28
ER

PT J
AU Ahronian, LG
   Corcoran, RB
AF Ahronian, Leanne G.
   Corcoran, Ryan B.
TI Strategies for monitoring and combating resistance to combination kinase
   inhibitors for cancer therapy
SO GENOME MEDICINE
LA English
DT Review
ID MUTANT LUNG-CANCER; METASTATIC BREAST-CANCER; CIRCULATING TUMOR DNA;
   ACQUIRED-RESISTANCE; COLORECTAL-CANCER; BRAF-MUTANT; TARGETED THERAPY;
   INTRATUMOR HETEROGENEITY; MEK INHIBITION; RAF INHIBITORS
AB Targeted therapies such as kinase inhibitors and monoclonal antibodies have dramatically altered cancer care in recent decades. Although these targeted therapies have improved patient outcomes in several cancer types, resistance ultimately develops to these agents. One potential strategy proposed to overcome acquired resistance involves taking repeat tumor biopsies at the time of disease progression, to identify the specific molecular mechanism driving resistance in an individual patient and to select a new agent or combination of agents capable of surmounting that specific resistance mechanism. However, recent studies sampling multiple metastatic lesions upon acquired resistance, or employing " liquid biopsy" analyses of circulating tumor DNA, have revealed that multiple, heterogeneous resistance mechanisms can emerge in distinct tumor subclones in the same patient. This heterogeneity represents a major clinical challenge for devising therapeutic strategies to overcome resistance. In many cancers, multiple drug resistance mechanisms often converge to reactivate the original pathway targeted by the drug. This convergent evolution creates an opportunity to target a common signaling node to overcome resistance. Furthermore, integration of liquid biopsy approaches into clinical practice may allow real-time monitoring of emerging resistance alterations, allowing intervention prior to standard detection of radiographic progression. In this review, we discuss recent advances in understanding tumor heterogeneity and resistance to targeted therapies, focusing on combination kinase inhibitors, and we discuss approaches to address these issues in the clinic.
C1 [Ahronian, Leanne G.; Corcoran, Ryan B.] Massachusetts Gen Hosp, Ctr Canc, Boston, MA 02129 USA.
   [Ahronian, Leanne G.; Corcoran, Ryan B.] Harvard Med Sch, Dept Med, Boston, MA 02115 USA.
RP Corcoran, RB (通讯作者)，Massachusetts Gen Hosp, Ctr Canc, Boston, MA 02129 USA.; Corcoran, RB (通讯作者)，Harvard Med Sch, Dept Med, Boston, MA 02115 USA.
EM rbcorcoran@partners.org
FU NIH/NCI Gastrointestinal Cancer [SPORE P50 CA127003]; Damon Runyon
   Clinical Investigator Award, NIH/NCI [1K08CA166510, 1R01CA208437]; Stand
   Up to Cancer Colorectal Cancer Dream Team Grant; NATIONAL CANCER
   INSTITUTE [K08CA166510, P50CA127003, R01CA208437] Funding Source: NIH
   RePORTER
FX RBC acknowledges support from the NIH/NCI Gastrointestinal CancerSPORE
   P50 CA127003, a Damon Runyon Clinical Investigator Award, NIH/NCI
   1K08CA166510, 1R01CA208437, and a Stand Up to Cancer Colorectal Cancer
   Dream Team Grant.
CR Ahronian LG, 2016, MOL CELL ONCOL, V3, DOI 10.1080/23723556.2015.1048405
   Ahronian LG, 2015, CANCER DISCOV, V5, P358, DOI 10.1158/2159-8290.CD-14-1518
   Almendro V, 2013, ANNU REV PATHOL-MECH, V8, P277, DOI 10.1146/annurev-pathol-020712-163923
   Arena S, 2016, SCI TRANSL MED, V8, DOI 10.1126/scitranslmed.aad5640
   Atefi M, 2015, MOL CANCER, V14, DOI 10.1186/s12943-015-0293-5
   Bahcall M, 2016, CANCER DISCOV, V6, P1334, DOI 10.1158/2159-8290.CD-16-0686
   Belchis DA, 2016, ONCOTARGET, V7, P45237, DOI 10.18632/oncotarget.9931
   Bettegowda C, 2014, SCI TRANSL MED, V6, DOI 10.1126/scitranslmed.3007094
   Biddle A, 2016, EBIOMEDICINE, V4, P138, DOI 10.1016/j.ebiom.2016.01.007
   Bozic I, 2013, ELIFE, V2, DOI 10.7554/eLife.00747
   Brastianos PK, 2015, CANCER DISCOV, V5, P1164, DOI 10.1158/2159-8290.CD-15-0369
   Bunda S, 2015, NAT COMMUN, V6, DOI 10.1038/ncomms9859
   Burrell RA, 2014, MOL ONCOL, V8, P1095, DOI 10.1016/j.molonc.2014.06.005
   Chabon JJ, 2016, NAT COMMUN, V7, DOI 10.1038/ncomms11815
   Chandarlapaty S, 2012, CANCER DISCOV, V2, P311, DOI 10.1158/2159-8290.CD-12-0018
   Chapman PB, 2011, NEW ENGL J MED, V364, P2507, DOI 10.1056/NEJMoa1103782
   Chen CC, 2015, CANCER CELL INT, V15, DOI 10.1186/s12935-015-0248-3
   Chen YNP, 2016, NATURE, V535, P148, DOI 10.1038/nature18621
   Cooper ZA, 2013, ONCOIMMUNOLOGY, V2, DOI 10.4161/onci.26615
   Corcoran RB, 2016, ANN ONCOL S, V27, P4550, DOI DOI 10.1093/annonc/mdw370.04
   Corcoran RB, 2015, J CLIN ONCOL, V33, P4023, DOI 10.1200/JCO.2015.63.2471
   Corcoran RB, 2012, CANCER DISCOV, V2, P227, DOI 10.1158/2159-8290.CD-11-0341
   Dawson SJ, 2013, NEW ENGL J MED, V368, P1199, DOI 10.1056/NEJMoa1213261
   Diaz LA, 2012, NATURE, V486, P537, DOI 10.1038/nature11219
   Eberlein CA, 2015, CANCER RES, V75, P2489, DOI 10.1158/0008-5472.CAN-14-3167
   Ercan D, 2015, CLIN CANCER RES, V21, P3913, DOI 10.1158/1078-0432.CCR-14-2789
   Ercan D, 2012, CANCER DISCOV, V2, P934, DOI 10.1158/2159-8290.CD-12-0103
   Esposito A, 2016, PHARMACOL THERAPEUT, V157, P120, DOI 10.1016/j.pharmthera.2015.11.007
   Fortanet JG, 2016, J MED CHEM, V59, P7773, DOI 10.1021/acs.jmedchem.6b00680
   Frederick DT, 2013, CLIN CANCER RES, V19, P1225, DOI 10.1158/1078-0432.CCR-12-1630
   Gainor JF, 2016, CANCER DISCOV, V6, P1118, DOI 10.1158/2159-8290.CD-16-0596
   Gerlinger M, 2012, NEW ENGL J MED, V366, P883, DOI 10.1056/NEJMoa1113205
   Gower A, 2016, MOL ONCOL, V10, P601, DOI 10.1016/j.molonc.2015.11.007
   Goyal L, 2017, CANCER DISCOV, V7, P252, DOI 10.1158/2159-8290.CD-16-1000
   Gray J, 2014, TRANSL LUNG CANCER R, V3, P360, DOI 10.3978/j.issn.2218-6751.2014.09.08
   Hata AN, 2016, NAT MED, V22, P262, DOI 10.1038/nm.4040
   Hatzivassiliou G, 2010, NATURE, V464, P431, DOI 10.1038/nature08833
   Hayes TK, 2016, CANCER CELL, V29, P75, DOI 10.1016/j.ccell.2015.11.011
   Higgins MJ, 2012, CLIN CANCER RES, V18, P3462, DOI 10.1158/1078-0432.CCR-11-2696
   Hiley C, 2014, GENOME BIOL, V15, DOI 10.1186/s13059-014-0453-8
   Hrustanovic G, 2015, NAT MED, V21, P1038, DOI 10.1038/nm.3930
   Hu-Lieskovan S, 2014, J CLIN ONCOL, V32, P2248, DOI 10.1200/JCO.2013.52.1377
   Infante JR, 2015, J CLIN ONCOL, V33, DOI 10.1200/jco.2015.33.15_suppl.2506
   Javle MM, 2016, J CLIN ONCOL, V34, DOI 10.1200/jco.2016.34.4_suppl.335
   Johnson DB, 2015, EUR J CANCER, V51, P2792, DOI 10.1016/j.ejca.2015.08.022
[truncated: 1,588,832 more chars]
